# Supplementary material for: The Echinococcus canadensis (G7) genome: a key knowledge of parasitic platyhelminth human diseases
Source: BMC Genomics. 2017 Feb 27;18:204. doi: 10.1186/s12864-017-3574-0 (PMC5327563; doi:10.1186/s12864-017-3574-0)
Supplement: Additional file 1: — Table of metrics and annotations. 1.1 Metrics summary table for assemblies obtained by different assemblers for the genomic E. canadensis (G7) NGS reads. Only contigs > 1000 bp are considered. DBG-de Bruijn graph; PDBG- Paired de Bruijn graphs. 1.2 Mitochondrial genome. 1.3 E. canadensis (G7) gene identifier and annotation, 1.4 Interpro and GO annotation; 1.5 tRNA annotation, 1.6 rRNA annotation; 1.7 miRNA annotation; 1.8 Repetitive DNA 1.9 Repetitive Genome coordinates. 1.10 Percentage of syntenic genes among Echinoccocus species; 1.11 Metazoan taxa used for OrthoMCL analysis; 1.12 Orthologous gene groups 1.13 Cestode orthology groups; 1.14 Echinococcus specific orthology groups 1.15 E. canadensis (G7) proteins ID from Echinococcus specific orthology group. 1.16 Expanded family proteins in the genus Echinococcus. 1.17 Previously described drug targets in Echinococcus; 1.18 V-ATPase; 1.19 Peptide hormone; 1.20 Dolichol- phosphate mannosyl transferase (DPM) enzyme;1.21 Zinc finger domain containing protein. (XLS 5476 kb) [file 12864_2017_3574_MOESM1_ESM.xls]

## Sheet: 1.1 Assembly statistics
Metrics summary for assemblies obtained by different assemblers for the genomic E. canadensis G7 NGS reads. Only contigs > 1000 bp are considered. DBG – de Bruijn graph; PDBG- Paired de Bruijn graphs
Library	Assembler	K-mer	algorithm	# of contigs	total length [Mb]	# of contigs > 1Kb	#pb [Mb] in contigs >1Kb	longest contig [kb]	N50 [pb]	gap distribution by N [Kb]	Observations
1	SOAPDeNovo	23	DBG	257453	114.062	13256	96.923	119.649	10667	11056.3
1	SOAPDeNovo	23	DBG	4408970	408.259	7209	9.20802	3.339	147	3211.83
1	SOAPDeNovo	31	DBG	4108901	484.799	6716	8.47907	3.5	173	415.921
1	SOAPDeNovo	31	DBG	145612	113.502	8521	101.189	181.723	24061	6119.51
1	SOAPDeNovo	37	DBG	4108901	484.799	6716	8.47907	3.5	173	415.921
1	SOAPDeNovo	37	DBG	145612	113.502	8521	101.189	181.723	24061	6119.51
1	SOAPDeNovo	41	DBG	4108901	484.799	6716	8.47907	3.5	173	415.921
1	SOAPDeNovo	41	DBG	145612	113.502	8521	101.189	181.723	24061	6119.51
1	SOAPDeNovo	127	DBG	848909	140.163	17980	95.0533	95053.3	4471	0
1	SOAPDeNovo	127	DBG	4408893	408.261	7210	9.20898	9208.98	147	0
1	SOAPDeNovo	137	DBG	4108447	484.781	6718	8.48115	8481.15	173	0
1	SOAPDeNovo	137	DBG	594270	139.8	11901	100.168	100168	9207	0
1	SOAPDeNovo	149	DBG	3977274	529.621	6377	8.0196	8019.6	188	0
1	SOAPDeNovo	149	DBG	504547	140.117	10519	101.437	101437	11428	0
1	Velvet	23	DBG	3397665	304.634	861	1.01111	2.531	94	0
1	Velvet	31	DBG	75736	110.636	8851	100.417	180.184	23120	0.07
1	Velvet	37	DBG	2144947	295.288	3710	4.56243	2.765	141	0
1	Velvet	41	DBG	1908241	289.919	5213	6.51439	3.592	111	0
2	Velvet	31	DBG	57418	111.149	5846	103.845	436.055	49829	363.315
2	Velvet	37	DGB	57440	111.141	5851	103.837	436.055	50099	359.511	Different Velvet parameters
1 + 2	Velvet	31	DBG	74637	110.583	8801	100.449	202.27	23416	0	Different Velvet parameters
1 + 2	Velvet	31	DBG	74596	110.582	8802	100.451	202.27	23416	0	Different Velvet parameters
1 + 2	Velvet	31	DBG	75003	110.869	8609	100.834	202.272	24043	0	Different Velvet parameters
1 + 2	Velvet	31	DBG	74637	110.583	8801	100.45	202.27	23416	0	Different Velvet parameters
1 + 2	Velvet	31	DBG	74596	110.583	8802	100.451	202.27	23416	0	Different Velvet parameters
1 + 2	Velvet	31	DBG	75053	110.871	8608	100.832	202.272	24043	0	Different Velvet parameters
1 + 2	Velvet	31	DBG	73403	110.922	8657	100.984	202.272	24061	0	Different Velvet parameters
1 + 2	Velvet	31	DBG	75003	110.869	8609	100.834	202.272	24043	0.422	Different Velvet parameters
1 + 2	Velvet + IMAGE	31	DBG-iterative	15367	104.404	8610	100.834	202.272	26296	0	With ABACAS
1 + 2	Velvet + IMAGE	31	DBG-iterative	15367	104.404	8610	100.834	202.272	26296	0	Without ABACAS
1 + 2	Velvet + IMAGE	31	DBG-iterative	10277	96.5443	6919	94.731	202.272	28388	0	Only mapped contigs with Abacas
1 + 2	SPAdes	29,31,37,41,43,47,53	DBG-PDBG	41665	128.507	9316	115.007	573.988	60762	0.007
1 + 2	SPAdes + IMAGES	29,31,37,41,43,47,53	DBG-PDBG-iterative	34984	127.308	9316	115.007	573.988	62416	0
1 + 2	SPAdes + IMAGES	29,31,37,41,43,47,53	DBG-PDBG-iterative	9333	115.023	9316	115.007	573.988	74555	0	Mitochondrial genome missassembled
1 + 2	SPAdes +IMAGES	29,31,37,41,43,47,53	DBG-PDBG-iterative	9326	115.023	9326	115.007	573.988	74555	0	Mitochondrial genome removed

## Sheet: 1.2 mitochondrial
Mitochondrial genes found in E. canadensis (G7) genome
The EcanG7_Mit.Genome contig (13719-bp) has 85% of coverage, 95% of gen coverage and 99.9% of nucleotide identity to E.canadensis (G7) mitochondrial genome, currently deposited in the GenBank under the accession numberAB235847
Contig_ID	gene class	start	end	annotation
E.canG7_Mit.Genome	gene	33	692	rrnS
E.canG7_Mit.Genome	gene	34	609	cox2
E.canG7_Mit.Genome	tRNA	625	691	tRNA-Glu
E.canG7_Mit.Genome	gene	695	1150	nad6
E.canG7_Mit.Genome	tRNA	1163	1228	tRNA-Tyr
E.canG7_Mit.Genome	tRNA	1235	1661	tRNA-Leu
E.canG7_Mit.Genome	tRNA	1318	1759	tRNA-Ser
E.canG7_Mit.Genome	tRNA	1580	1644	tRNA-Leu
E.canG7_Mit.Genome	tRNA	1656	1714	tRNA-Arg
E.canG7_Mit.Genome	gene	1716	3287	nad5
E.canG7_Mit.Genome	tRNA	3466	3531	tRNA-Gly
E.canG7_Mit.Genome	gene	3536	4336	cox3
E.canG7_Mit.Genome	tRNA	4338	4401	tRNA-His
E.canG7_Mit.Genome	gene	4405	5472	cob
E.canG7_Mit.Genome	gene	5488	5748	nad4L
E.canG7_Mit.Genome	gene	5709	6968	nad4
E.canG7_Mit.Genome	tRNA	6972	7033	tRNA-Gln
E.canG7_Mit.Genome	tRNA	7033	7095	tRNA-Phe
E.canG7_Mit.Genome	tRNA	7092	7157	tRNA-Met
E.canG7_Mit.Genome	gene	7163	7675	atp6
E.canG7_Mit.Genome	gene	7684	8565	nad2
E.canG7_Mit.Genome	tRNA	8593	8655	tRNA-Val
E.canG7_Mit.Genome	tRNA	8661	8725	tRNA-Ala
E.canG7_Mit.Genome	tRNA	8726	8790	tRNA-Asp
E.canG7_Mit.Genome	gene	8794	9668	nad1
E.canG7_Mit.Genome	tRNA	9687	9752	tRNA-Asn
E.canG7_Mit.Genome	tRNA	9759	9821	tRNA-Pro
E.canG7_Mit.Genome	tRNA	9822	9883	tRNA-Ile
E.canG7_Mit.Genome	tRNA	9889	9952	tRNA-Lys
E.canG7_Mit.Genome	gene	9955	10302	nad3
E.canG7_Mit.Genome	tRNA	10314	10372	tRNA-Ser
E.canG7_Mit.Genome	tRNA	10381	10447	tRNA-Trp
E.canG7_Mit.Genome	gene	10451	12058	cox1
E.canG7_Mit.Genome	tRNA	12053	12136	tRNA-Thr
E.canG7_Mit.Genome	gene	12137	13114	rrnL

## Sheet: 1.3 Gene anotation
E. canadensis (G7) genome annotation v1.
Gene Id	Annotation
ECANG7_00001	hypothetical protein;
ECANG7_00002	Domain of unknown function DUF1794;
ECANG7_00003	hypothetical protein;
ECANG7_00004	hypothetical protein;
ECANG7_00005	Tetraspanin/Peripherin;
ECANG7_00006	Ankyrin repeat-containing domain;
ECANG7_00007	Serine-threonine/tyrosine-protein kinase catalytic domain;Intermediate filament protein;
ECANG7_00008	RNA recognition motif domain;
ECANG7_00009	Protein kinase domain;
ECANG7_00010	Na channel, amiloride-sensitive;RWD domain;
ECANG7_00011	hypothetical protein;
ECANG7_00012	mRNA splicing factor, Cwf21;
ECANG7_00013	Armadillo;
ECANG7_00014	C2 domain;Zinc finger, FYVE-type;
ECANG7_00015	hypothetical protein;
ECANG7_00016	psmg1 Proteasome assembly chaperone 1 ;
ECANG7_00017	DENN domain;Pleckstrin homology domain;
ECANG7_00018	Ribosomal protein S15;Ribosomal protein S13/S15, N-terminal;
ECANG7_00019	Prenylated rab acceptor PRA1;
ECANG7_00020	hypothetical protein;
ECANG7_00021	Ras-association;
ECANG7_00022	hypothetical protein;
ECANG7_00023	Zinc finger, C2H2;
ECANG7_00024	hypothetical protein;
ECANG7_00025	hypothetical protein;
ECANG7_00026	ATP-dependent helicase, C-terminal;
ECANG7_00027	Calponin homology domain;Spectrin repeat;
ECANG7_00028	Zinc finger, RING-type;Zinc finger, SWIM-type;
ECANG7_00029	Prefoldin alpha-like;Uracil-DNA glycosylase-like;
ECANG7_00030	Ribosomal protein S1, RNA-binding domain;RNA polymerase Rpb7, N-terminal;
ECANG7_00031	Ubiquitin-like;
ECANG7_00032	THO complex, subunitTHOC2, C-terminal;THO complex, subunitTHOC2, N-terminal;
ECANG7_00033	P-loop containing nucleoside triphosphate hydrolase;
ECANG7_00034	Peptidase M17, leucyl aminopeptidase, C-terminal;
ECANG7_00035	hypothetical protein;
ECANG7_00036	hypothetical protein;
ECANG7_00037	Cadherin;
ECANG7_00038	Protein kinase domain;Homeobox domain;
ECANG7_00039	apoptosis regulator BAX;
ECANG7_00040	WD40 repeat;
ECANG7_00041	Protein of unknown function DUF1674;
ECANG7_00042	hypothetical protein;
ECANG7_00043	Aldose 1-/Glucose-6-phosphate 1-epimerase;Glucosidase II beta subunit-like;
ECANG7_00044	EF-hand domain pair;
ECANG7_00045	GTP binding domain;
ECANG7_00046	preliminar multidomain predicted protein
ECANG7_00047	hypothetical protein;
ECANG7_00048	General substrate transporter;
ECANG7_00049	K Homology domain, type 1;
ECANG7_00050	Carbohydrate kinase PfkB;
ECANG7_00051	Mini-chromosome maintenance, DNA-dependent ATPase;MCM N-terminal domain;
ECANG7_00052	hypothetical protein;
ECANG7_00053	hypothetical protein;
ECANG7_00054	hypothetical protein;
ECANG7_00055	Protein of unknown function DUF3504;
ECANG7_00056	KIAA0391 Mitochondrial ribonuclease P protein 3 ;
ECANG7_00057	mitochondrial ribonuclease P protein 3;
ECANG7_00058	hypothetical protein;
ECANG7_00059	hypothetical protein;
ECANG7_00060	Initiation factor 2B-related;
ECANG7_00061	RNA recognition motif domain;
ECANG7_00062	Endonuclease/exonuclease/phosphatase;
ECANG7_00063	Thioredoxin domain;
ECANG7_00064	Dynamin, GTPase domain;
ECANG7_00065	hypothetical protein;
ECANG7_00066	G protein-coupled receptor, rhodopsin-like;
ECANG7_00067	Mitochondrial inner membrane protein Mitofilin;
ECANG7_00068	preliminar multidomain predicted protein
ECANG7_00069	NADP-dependent oxidoreductase domain;
ECANG7_00070	hypothetical protein;
ECANG7_00071	preliminar multidomain predicted protein
ECANG7_00072	Glucosylceramidase;Beta-glucosidase, GBA2 type, N-terminal;
ECANG7_00073	DNA mismatch repair protein MutS, C-terminal;DNA mismatch repair protein MutS-like, N-terminal;
ECANG7_00074	hypothetical protein;
ECANG7_00075	hypothetical protein;
ECANG7_00076	Ribonucleotide reductase large subunit, C-terminal;ATP-cone;
ECANG7_00077	SART-1 protein;
ECANG7_00078	GPCR, family 2, secretin-like;
ECANG7_00079	mth2 G-protein coupled receptor Mth2 ;
ECANG7_00080	Cyclin, C-terminal domain;Cyclin, N-terminal;
ECANG7_00081	hypothetical protein;
ECANG7_00082	ATPase, AAA-type, core;
ECANG7_00083	Telomere length regulation protein, conserved domain;
ECANG7_00084	Fibrillar collagen, C-terminal;Collagen triple helix repeat;
ECANG7_00085	hypothetical protein;
ECANG7_00086	Serpin domain;
ECANG7_00087	Serpin domain;
ECANG7_00088	G protein-coupled receptor, rhodopsin-like;
ECANG7_00089	Enhancer of polycomb-like, N-terminal;
ECANG7_00090	FAS1 domain;
ECANG7_00091	Laminin G domain;Cadherin;
ECANG7_00092	hypothetical protein;
ECANG7_00093	Abdominal B;
ECANG7_00094	Homeobox domain;
ECANG7_00095	hypothetical protein;
ECANG7_00096	homeodomain protein;
ECANG7_00097	hypothetical protein;
ECANG7_00098	Epidermal growth factor-like domain;Thrombospondin, type 1 repeat;
ECANG7_00099	C2 domain;Ferlin A-domain;
ECANG7_00100	hypothetical protein;
ECANG7_00101	Nicastrin;
ECANG7_00102	Armadillo-like helical;
ECANG7_00103	Zinc finger, CW-type;
ECANG7_00104	hypothetical protein;
ECANG7_00105	Ovarian tumour, otubain;
ECANG7_00106	JmjC domain;
ECANG7_00107	hypothetical protein;
ECANG7_00108	Protein kinase domain;PDZ domain;
ECANG7_00109	Synaptobrevin;Longin domain;
ECANG7_00110	Protein kinase domain;
ECANG7_00111	hypothetical protein;
ECANG7_00112	Chaperonin Cpn60/TCP-1;
ECANG7_00113	hypothetical protein;
ECANG7_00114	preliminar multidomain predicted protein
ECANG7_00115	Ribosome biogenesis factor NIP7-like;
ECANG7_00116	Oligosaccharyl transferase complex, subunit OST3/OST6;
ECANG7_00117	Cadherin;Cadherin, N-terminal;
ECANG7_00118	Glycolipid transfer protein domain;
ECANG7_00119	Leucine-rich repeat;
ECANG7_00120	Autophagy-related protein 1010;
ECANG7_00121	Galactosyltransferase, C-terminal;Galactosyltransferase, N-terminal;
ECANG7_00122	PUA domain;
ECANG7_00123	Transforming acidic coiled-coil;Spp2/MOS2, G-patch domain;
ECANG7_00124	Vacuolar protein sorting-associated protein 13A N-terminal domain;
ECANG7_00125	equilibrative nucleoside transporter 3;
ECANG7_00126	IQ motif, EF-hand binding site;MyTH4 domain;
ECANG7_00127	hypothetical protein;
ECANG7_00128	Mini-chromosome maintenance, DNA-dependent ATPase;
ECANG7_00129	Phox homologous domain;Ankyrin repeat;
ECANG7_00130	hypothetical protein;
ECANG7_00131	Multi antimicrobial extrusion protein;
ECANG7_00132	Replication termination factor 2, RING-finger;
ECANG7_00133	Myosin head, motor domain;WD40 repeat;
ECANG7_00134	WD40 repeat;Ankyrin repeat;
ECANG7_00135	GNAT domain;
ECANG7_00136	Peptidyl-prolyl cis-trans isomerase, FKBP-type, domain;Tetratricopeptide TPR1;
ECANG7_00137	Ribosomal protein L1/ribosomal biogenesis protein;
ECANG7_00138	Zinc finger, U1-C type;
ECANG7_00139	Methyltransferase domain;
ECANG7_00140	hypothetical protein;
ECANG7_00141	Zinc finger, C2H2;
ECANG7_00142	hypothetical protein;
ECANG7_00143	Ricin B lectin domain;Glycosyltransferase 2-like;
ECANG7_00144	Pseudouridine-5'-phosphate glycosidase;Carbohydrate kinase PfkB;
ECANG7_00145	Ribosomal protein L36e;
ECANG7_00146	Pyruvate kinase, barrel;Pyruvate kinase, C-terminal;
ECANG7_00147	hypothetical protein;
ECANG7_00148	Pyruvate kinase, barrel;Pyruvate kinase, C-terminal;
ECANG7_00149	Gdpgp1 GDP-D-glucose phosphorylase 1 ;
ECANG7_00150	Invasin/intimin cell-adhesion;
ECANG7_00151	ARID/BRIGHT DNA-binding domain;JmjC domain;
ECANG7_00152	Zinc finger, PHD-finger;
ECANG7_00153	Radical SAM;
ECANG7_00154	Molybdopterin binding domain;Phosphoadenosine phosphosulphate reductase;
ECANG7_00155	Calponin homology domain;
ECANG7_00156	Clp protease proteolytic subunit /Translocation-enhancing protein TepA;
ECANG7_00157	Helicase, C-terminal;Helicase-associated domain;
ECANG7_00158	Domain of unknown function DUF4206;
ECANG7_00159	Phosphotyrosyl phosphatase activator, PTPA;
ECANG7_00160	Plectin repeat;
ECANG7_00161	hypothetical protein;
ECANG7_00162	Zinc finger, C2H2;
ECANG7_00163	Pre-mRNA splicing Prp18-interacting factor;
ECANG7_00164	hypothetical protein;
ECANG7_00165	hypothetical protein;
ECANG7_00166	WD40/YVTN repeat-like-containing domain;
ECANG7_00167	DNA-directed DNA polymerase, family A, palm domain;Calponin homology domain;
ECANG7_00168	Annexin repeat;
ECANG7_00169	Annexin repeat;
ECANG7_00170	FAR1 DNA binding domain;
ECANG7_00171	Small GTPase superfamily;
ECANG7_00172	WD40 repeat;
ECANG7_00173	Zinc finger, RING-type;Protease-associated domain, PA;
ECANG7_00174	Zinc finger, C2H2;
ECANG7_00175	Ubiquitin-conjugating enzyme, E2;
ECANG7_00176	Cation-transporting P-type ATPase, N-terminal;Cation-transporting P-type ATPase, C-terminal;
ECANG7_00177	XPG N-terminal;XPG-I domain;
ECANG7_00178	Dual specificity phosphatase, catalytic domain;
ECANG7_00179	Endoplasmic reticulum oxidoreductin 1;
ECANG7_00180	Clathrin adaptor, mu subunit, C-terminal;
ECANG7_00181	EF-hand domain pair;
ECANG7_00182	Domain of unknown function DUF4200;
ECANG7_00183	N-acetylglucosaminyl phosphatidylinositol deacetylase-related;
ECANG7_00184	Thioredoxin domain;ERV/ALR sulfhydryl oxidase domain;
ECANG7_00185	WD40 repeat;TFIID subunit, WD40-associated region;
ECANG7_00186	hypothetical protein;
ECANG7_00187	Ankyrin repeat-containing domain;
ECANG7_00188	Pre-mRNA-splicing factor Cwf15/Cwc15;Complex 1 LYR protein;
ECANG7_00189	Thymosin beta-4;WH2 domain;
ECANG7_00190	hypothetical protein;
ECANG7_00191	Small GTPase superfamily;
ECANG7_00192	Small GTPase superfamily;Transcription factor IIS, N-terminal;
ECANG7_00193	hypothetical protein;
ECANG7_00194	Cytochrome b5-like heme/steroid binding domain;
ECANG7_00195	hypothetical protein;
ECANG7_00196	Anion-transporting ATPase-like domain;
ECANG7_00197	Death domain;ZU5 domain;
ECANG7_00198	hypothetical protein;
ECANG7_00199	SPRY domain;CTLH/CRA C-terminal to LisH motif domain;
ECANG7_00200	Pseudouridine synthase, catalytic domain;
ECANG7_00201	BRCT domain;Pescadillo;
ECANG7_00202	Lactate/malate dehydrogenase, N-terminal;Lactate/malate dehydrogenase, C-terminal;
ECANG7_00203	Dbl homology (DH) domain;CRAL-TRIO domain;
ECANG7_00204	Palmitoyl protein thioesterase;
ECANG7_00205	preliminar multidomain predicted protein
ECANG7_00206	Leucine-rich repeat;
ECANG7_00207	Snf7;
ECANG7_00208	Vacuolar protein sorting 55;
ECANG7_00209	FERM, N-terminal;FERM, C-terminal PH-like domain;
ECANG7_00210	EF-hand domain pair;
ECANG7_00211	Peptidase M50;Uncharacterised protein family UPF0728;
ECANG7_00212	hypothetical protein;
ECANG7_00213	Lysosome-associated membrane glycoprotein;
ECANG7_00214	hypothetical protein;
ECANG7_00215	Protein kinase domain;Domain of unknown function DUF4071;
ECANG7_00216	Fgfr1op FGFR1 oncogene partner ;
ECANG7_00217	Sodium:dicarboxylate symporter;
ECANG7_00218	hypothetical protein;
ECANG7_00219	preliminar multidomain predicted protein
ECANG7_00220	Band 7 protein;
ECANG7_00221	hypothetical protein;
ECANG7_00222	Rho GTPase-activating protein domain;
ECANG7_00223	CRC domain;
ECANG7_00224	TFIIEalpha/SarR/Rpc3 HTH domain;
ECANG7_00225	Armadillo-like helical;
ECANG7_00226	Sterile alpha motif/pointed domain;
ECANG7_00227	C2 domain;
ECANG7_00228	C2 domain;
ECANG7_00229	UBA/THIF-type NAD/FAD binding fold;Uncharacterised protein family Cys-rich;
ECANG7_00230	Nuclear hormone receptor, ligand-binding, core;Zinc finger, nuclear hormone receptor-type;
ECANG7_00231	FERM, N-terminal;FERM, C-terminal PH-like domain;
ECANG7_00232	hypothetical protein;
ECANG7_00233	hypothetical protein;
ECANG7_00234	hypothetical protein;
ECANG7_00235	Myc-type, basic helix-loop-helix (bHLH) domain;
ECANG7_00236	YjeF C-terminal domain;RIO-like kinase;
ECANG7_00237	hypothetical protein;
ECANG7_00238	Uncharacterised protein family FAM98;
ECANG7_00239	hypothetical protein;
ECANG7_00240	Dynein light chain, type 1/2;
ECANG7_00241	Leucine-rich repeat;
ECANG7_00242	Vps53-like, N-terminal;
ECANG7_00243	G protein-coupled receptor, rhodopsin-like;
ECANG7_00244	preliminar multidomain predicted protein
ECANG7_00245	hypothetical protein;
ECANG7_00246	Zinc finger, CCCH-type;
ECANG7_00247	hypothetical protein;
ECANG7_00248	hypothetical protein;
ECANG7_00249	Protein jagunal;
ECANG7_00250	hypothetical protein;
ECANG7_00251	WD40 repeat;Kinesin, motor domain;
ECANG7_00252	Tctex-1;
ECANG7_00253	hypothetical protein;
ECANG7_00254	Major facilitator superfamily;
ECANG7_00255	Ribosomal protein L19;
ECANG7_00256	Kinesin, motor domain;
ECANG7_00257	hypothetical protein;
ECANG7_00258	Homeobox domain;
ECANG7_00259	Protein of unknown function DUF1042;
ECANG7_00260	Zinc finger, MYND-type;
ECANG7_00261	hypothetical protein;
ECANG7_00262	hypothetical protein;
ECANG7_00263	hypothetical protein;
ECANG7_00264	hypothetical protein;
ECANG7_00265	7TM GPCR, serpentine receptor class w (Srw);
ECANG7_00266	hypothetical protein;
ECANG7_00267	Ribosome biogenesis protein BMS1/TSR1, C-terminal;
ECANG7_00268	Translocon-associated protein (TRAP), alpha subunit;
ECANG7_00269	Small GTPase superfamily;
ECANG7_00270	High mobility group box domain;
ECANG7_00271	Kelch repeat type 1;
ECANG7_00272	Ribosomal protein S4/S9, N-terminal;RNA-binding S4 domain;
ECANG7_00273	mitochondrial ribosomal protein s31;
ECANG7_00274	hypothetical protein;
ECANG7_00275	hypothetical protein;
ECANG7_00276	Immunoglobulin V-set domain;
ECANG7_00277	hypothetical protein;
ECANG7_00278	hypothetical protein;
ECANG7_00279	preliminar multidomain predicted protein
ECANG7_00280	Pfam-B_1491 and Pfam-B_5139 domain containing protein;
ECANG7_00281	SH2 domain;
ECANG7_00282	hypothetical protein;
ECANG7_00283	Glycoside hydrolase, family 47;
ECANG7_00284	Zinc hook, Rad50;
ECANG7_00285	Pleckstrin homology domain;FERM adjacent (FA);
ECANG7_00286	hypothetical protein;
ECANG7_00287	integral membrane protein gpr177;
ECANG7_00288	5-formyltetrahydrofolate cyclo-ligase;Cactin, central domain;
ECANG7_00289	preliminar multidomain predicted protein
ECANG7_00290	hypothetical protein;
ECANG7_00291	Zinc finger, C2H2-like;
ECANG7_00292	Ras GTPase-activating protein;
ECANG7_00293	Vacuolar protein sorting-associated protein 13 domain;Vacuolar protein sorting-associated protein 13A N-terminal domain;
ECANG7_00294	Myc-type, basic helix-loop-helix (bHLH) domain;
ECANG7_00295	preliminar multidomain predicted protein
ECANG7_00296	Tetratricopeptide TPR1;
ECANG7_00297	Protein of unknown function UPF0568;
ECANG7_00298	Mitochondrial substrate/solute carrier;
ECANG7_00299	hypothetical protein;
ECANG7_00300	Ubiquitin-associated domain/translation elongation factor EF-Ts, N-terminal;Ubiquitin-conjugating enzyme, E2;
ECANG7_00301	Cyclic nucleotide-binding domain;Dimerization-anchoring domain of cAMP-dependent protein kinase, regulatory subunit;
ECANG7_00302	hypothetical protein;
ECANG7_00303	Major facilitator superfamily;
ECANG7_00304	Carbohydrate kinase, FGGY, N-terminal;Carbohydrate kinase, FGGY, C-terminal;
ECANG7_00305	Filamin/ABP280 repeat-like;
ECANG7_00306	DWNN domain;Zinc knuckle CX2CX3GHX4C;
ECANG7_00307	Protein kinase domain;TGF beta receptor, GS motif;
ECANG7_00308	Phospholipid/glycerol acyltransferase;
ECANG7_00309	T-complex protein 10, C-terminal domain;
ECANG7_00310	hypothetical protein;
ECANG7_00311	Phosphatidylinositol 3-/4-kinase, catalytic domain;Phosphoinositide 3-kinase, accessory (PIK) domain;
ECANG7_00312	Peptidase C78, ubiquitin fold modifier-specific peptidase 1/ 2;
ECANG7_00313	Protein LIN37;
ECANG7_00314	Histidine phosphatase superfamily, clade-1;
ECANG7_00315	Immunoglobulin I-set;
ECANG7_00316	hypothetical protein;
ECANG7_00317	hypothetical protein;
ECANG7_00318	C2 calcium dependent membrane targeting;
ECANG7_00319	hypothetical protein;
ECANG7_00320	hypothetical protein;
ECANG7_00321	FAD dependent oxidoreductase;
ECANG7_00322	Acyl-CoA-binding protein, ACBP;
ECANG7_00323	hypothetical protein;
ECANG7_00324	Cadherin;
ECANG7_00325	N-acetylglucosaminyltransferase II;
ECANG7_00326	DDHD;
ECANG7_00327	RNA recognition motif domain;
ECANG7_00328	preliminar multidomain predicted protein
ECANG7_00329	PDZ domain;
ECANG7_00330	hypothetical protein;
ECANG7_00331	Ubiquitin-like;
ECANG7_00332	Rap GTPase activating protein domain;Citron-like;
ECANG7_00333	zinc finger CW type PWWP domain protein 1;
ECANG7_00334	Ubiquitin-like;Rad60/SUMO-like domain;
ECANG7_00335	Domain of unknown function DUF1115;Pre-mRNA-splicing factor 3;
ECANG7_00336	preliminar multidomain predicted protein
ECANG7_00337	hypothetical protein;
ECANG7_00338	RNA recognition motif domain;
ECANG7_00339	Ankyrin repeat;Asparaginase/glutaminase;
ECANG7_00340	hypothetical protein;
ECANG7_00341	hypothetical protein;
ECANG7_00342	Tetratricopeptide TPR1;RNA-polymerase II-associated protein 3-like, C-terminal domain;
ECANG7_00343	Coagulation factor 5/8 C-terminal type domain;
ECANG7_00344	hypothetical protein;
ECANG7_00345	Zinc finger, C2H2;
ECANG7_00346	hypothetical protein;
ECANG7_00347	hypothetical protein;
ECANG7_00348	Major facilitator superfamily;
ECANG7_00349	Cleavage/polyadenylation specificity factor, A subunit, C-terminal;
ECANG7_00350	Zinc finger, C2HC-type;MOZ/SAS-like protein;
ECANG7_00351	G protein-coupled receptor, rhodopsin-like;
ECANG7_00352	Ankyrin repeat-containing domain;
ECANG7_00353	Ankyrin repeat-containing domain;
ECANG7_00354	XPG N-terminal;XPG-I domain;
ECANG7_00355	Ribosomal protein S1, RNA-binding domain;Translation initiation factor 2, alpha subunit;
ECANG7_00356	hypothetical protein;
ECANG7_00357	Bacterial Fmu (Sun)/eukaryotic nucleolar NOL1/Nop2p;Ribosomal protein L9, N-terminal;
ECANG7_00358	C2 domain;Protein kinase domain;
ECANG7_00359	hypothetical protein;
ECANG7_00360	Zinc finger, C2H2;
ECANG7_00361	hypothetical protein;
ECANG7_00362	DnaJ domain;
ECANG7_00363	hypothetical protein;
ECANG7_00364	preliminar multidomain predicted protein
ECANG7_00365	Protein prenyltransferase, alpha subunit;
ECANG7_00366	Ribosomal protein S2;
ECANG7_00367	Small GTPase superfamily, ARF/SAR type;
ECANG7_00368	K Homology domain, type 1;Domain of unknown function DUF1897;
ECANG7_00369	Zinc finger, GATA-type;
ECANG7_00370	Forkhead box protein K2;
ECANG7_00371	Forkhead-associated (FHA) domain;Transcription factor, fork head;
ECANG7_00372	hypothetical protein;
ECANG7_00373	WD40 repeat;Pyridoxamine 5'-phosphate oxidase-like, FMN-binding domain;
ECANG7_00374	Domain of unknown function DUF2404;
ECANG7_00375	Vacuolar protein sorting-associated, VPS28;
ECANG7_00376	preliminar multidomain predicted protein
ECANG7_00377	Ribosomal protein S5, C-terminal;Ribosomal protein S5, N-terminal;
ECANG7_00378	hypothetical protein;
ECANG7_00379	hypothetical protein;
ECANG7_00380	Rab-GTPase-TBC domain;RUN;
ECANG7_00381	Regulator of nonsense-mediated decay, UPF3;
ECANG7_00382	hypothetical protein;
ECANG7_00383	Cold-shock protein, DNA-binding;
ECANG7_00384	Aminoacyl-tRNA synthetase, class II (D/K/N);OB-fold nucleic acid binding domain, AA-tRNA synthetase-type;
ECANG7_00385	Proteasome stabiliser ECM29;
ECANG7_00386	Protein of unknown function DUF1077, TMEM85;
ECANG7_00387	Dynein heavy chain domain;ATPase, dynein-related, AAA domain;
ECANG7_00388	hypothetical protein;
ECANG7_00389	hypothetical protein;
ECANG7_00390	preliminar multidomain predicted protein
ECANG7_00391	Transcription factor, fork head;
ECANG7_00392	hypothetical protein;
ECANG7_00393	hypothetical protein;
ECANG7_00394	Innexin;
ECANG7_00395	hypothetical protein;
ECANG7_00396	hypothetical protein;
ECANG7_00397	VHS;
ECANG7_00398	Zinc finger, RING-type;
ECANG7_00399	SH3 domain;
ECANG7_00400	Yip1 domain;
ECANG7_00401	Tumour suppressor p53-binding protein-1 Tudor domain;
ECANG7_00402	Myc-type, basic helix-loop-helix (bHLH) domain;
ECANG7_00403	Peptidase C19, ubiquitin carboxyl-terminal hydrolase;Zinc finger, UBP-type;
ECANG7_00404	SWAP/Surp;Pre-mRNA splicing factor PRP21-like protein;
ECANG7_00405	GC-rich sequence DNA-binding factor domain;
ECANG7_00406	hypothetical protein;
ECANG7_00407	preliminar multidomain predicted protein
ECANG7_00408	Zinc finger RING type;
ECANG7_00409	Mitochondrial pyruvate carrier;
ECANG7_00410	hypothetical protein;
ECANG7_00411	WD40 repeat;
ECANG7_00412	Phosphoglucose isomerase (PGI);
ECANG7_00413	ATPase, AAA-type, core;
ECANG7_00414	deoxynucleotidyltransferase terminal interacting;
ECANG7_00415	hypothetical protein;
ECANG7_00416	EGF-like calcium-binding domain;
ECANG7_00417	Sterile alpha motif, type 1;Sphingomyelin synthase-like domain;
ECANG7_00418	preliminar multidomain predicted protein
ECANG7_00419	WD40 repeat;
ECANG7_00420	hypothetical protein;
ECANG7_00421	Inositol polyphosphate kinase;
ECANG7_00422	Zinc finger, PHD-finger;
ECANG7_00423	Zinc finger, C2H2;
ECANG7_00424	hypothetical protein;
ECANG7_00425	hypothetical protein;
ECANG7_00426	Protein-tyrosine phosphatase, receptor/non-receptor type;Diacylglycerol acyltransferase;
ECANG7_00427	Round spermatid basic protein 1;
ECANG7_00428	Ankyrin repeat-containing domain;
ECANG7_00429	Acylphosphatase-like domain;
ECANG7_00430	Ankyrin repeat-containing domain;
ECANG7_00431	Cas1p 10 TM acyl transferase domain;
ECANG7_00432	Cyclin F box donain containing protein;
ECANG7_00433	Regulator of G protein signalling domain;Protein kinase domain;
ECANG7_00434	Fis1, C-terminal tetratricopeptide repeat;
ECANG7_00435	Proteinase inhibitor I2, Kunitz metazoa;
ECANG7_00436	Immunoglobulin I-set;
ECANG7_00437	preliminar multidomain predicted protein
ECANG7_00438	hypothetical protein;
ECANG7_00439	PIN domain;DNA/RNA-binding domain, Est1-type;
ECANG7_00440	JAB1/MPN/MOV34 metalloenzyme domain;
ECANG7_00441	Spo11/DNA topoisomerase VI, subunit A, N-terminal;
ECANG7_00442	Histone deacetylase domain;
ECANG7_00443	Aminotransferase class V domain;Dynein heavy chain domain;
ECANG7_00444	Thiamin pyrophosphokinase, catalytic domain;Thiamin pyrophosphokinase, vitamin B1-binding domain;
ECANG7_00445	hypothetical protein;
ECANG7_00446	LsmAD domain;
ECANG7_00447	DNA-repair protein, UmuC-like;Protein prenyltransferase, alpha subunit;
ECANG7_00448	hypothetical protein;
ECANG7_00449	CFAP61 Cilia- and flagella-associated protein 61 ;
ECANG7_00450	hypothetical protein;
ECANG7_00451	Methyltransferase domain;
ECANG7_00452	Peptidase M12B, ADAM/reprolysin;Blood coagulation inhibitor, Disintegrin;
ECANG7_00453	Tricarboxylate/iron carrier;DNA recombination and repair protein Rad51, C-terminal;
ECANG7_00454	Serine-threonine/tyrosine-protein kinase catalytic domain;
ECANG7_00455	hypothetical protein;
ECANG7_00456	hypothetical protein;
ECANG7_00457	Armadillo-type fold;
ECANG7_00458	Tetraspanin/Peripherin;
ECANG7_00459	Glycosyltransferase 2-like;
ECANG7_00460	Uncharacterised protein family UPF0466;
ECANG7_00461	PDZ domain;
ECANG7_00462	Biotin/lipoate A/B protein ligase;
ECANG7_00463	hypothetical protein;
ECANG7_00464	Ubiquitin-conjugating enzyme, E2;
ECANG7_00465	Cadherin;
ECANG7_00466	Tetraspanin/Peripherin;
ECANG7_00467	hypothetical protein;
ECANG7_00468	hypothetical protein;
ECANG7_00469	hypothetical protein;
ECANG7_00470	Pheromone shutdown, TraB;
ECANG7_00471	Leucine-rich repeat, ribonuclease inhibitor subtype;
ECANG7_00472	hypothetical protein;
ECANG7_00473	Citrate synthase-like;
ECANG7_00474	Dynein heavy chain domain;ATPase, dynein-related, AAA domain;
ECANG7_00475	BRCT domain;
ECANG7_00476	PRCP Lysosomal Pro-X carboxypeptidase ;
ECANG7_00477	Peptidase S28;
ECANG7_00478	Protein kinase domain;
ECANG7_00479	DDRGK domain containing protein;
ECANG7_00480	Zinc finger, RING-type;
ECANG7_00481	hypothetical protein;
ECANG7_00482	Guanylate kinase/L-type calcium channel beta subunit;
ECANG7_00483	ZU5 domain;PDZ domain;
ECANG7_00484	Beta-trefoil DNA-binding domain;LAG1, DNA binding;
ECANG7_00485	hypothetical protein;
ECANG7_00486	hypothetical protein;
ECANG7_00487	Protein of unknown function DUF3695;
ECANG7_00488	Peptidase C12, ubiquitin carboxyl-terminal hydrolase;
ECANG7_00489	Phosphatidylinositol N-acetylglucosaminyltransferase subunit C;
ECANG7_00490	Glycogen synthase;
ECANG7_00491	DnaJ domain;Anoctamin;
ECANG7_00492	hypothetical protein;
ECANG7_00493	Basic-leucine zipper domain;
ECANG7_00494	hypothetical protein;
ECANG7_00495	Basic-leucine zipper domain;
ECANG7_00496	Exostosin-like;Basic-leucine zipper domain;
ECANG7_00497	Regulator of chromosome condensation, RCC1;
ECANG7_00498	SET domain;
ECANG7_00499	EF-hand domain;EF-hand domain pair;
ECANG7_00500	Peptidase M17, leucyl aminopeptidase, C-terminal;
ECANG7_00501	kinase D interacting substrate of 220 kDa;
ECANG7_00502	DDE superfamily endonuclease, CENP-B-like;DNA binding HTH domain, Psq-type;
ECANG7_00503	Zinc/iron permease;Neurotransmitter-gated ion-channel ligand-binding;
ECANG7_00504	Immunoglobulin-like domain;
ECANG7_00505	PAP/25A-associated;Nucleotidyl transferase domain;
ECANG7_00506	nucleolar protein c7c;
ECANG7_00507	Mediator complex, subunit Med6;
ECANG7_00508	Epidermal growth factor-like domain;
ECANG7_00509	hypothetical protein;
ECANG7_00510	hypothetical protein;
ECANG7_00511	Helicase, C-terminal;HRDC domain;
ECANG7_00512	Bax inhibitor 1-related;LisH dimerisation motif, subgroup;
ECANG7_00513	Ribosomal protein L18e/L15P;
ECANG7_00514	Transcription factor homeodomain, male germ-cell;
ECANG7_00515	hypothetical protein;
ECANG7_00516	hypothetical protein;
ECANG7_00517	Thrombospondin, type 1 repeat;Peptidase M12B, GON-ADAMTSs;
ECANG7_00518	hypothetical protein;
ECANG7_00519	rhoptry protein;
ECANG7_00520	hypothetical protein;
ECANG7_00521	Exonuclease, RNase T/DNA polymerase III;
ECANG7_00522	preliminar multidomain predicted protein
ECANG7_00523	NLI interacting factor;
ECANG7_00524	mRNA splicing factor, thioredoxin-like U5 snRNP;
ECANG7_00525	Domain of unknown function DUF2428, death-receptor-like;
ECANG7_00526	EF-hand domain;Tubulin-tyrosine ligase/Tubulin polyglutamylase;
ECANG7_00527	Metal-dependent hydrolase, composite domain;
ECANG7_00528	protein capicua;
ECANG7_00529	Proprotein convertase, P;
ECANG7_00530	Peptidase S8/S53 domain;
ECANG7_00531	Domain of unknown function DUF4209;
ECANG7_00532	TRAM/LAG1/CLN8 homology domain;TRAM1-like protein;
ECANG7_00533	Oligosaccharyl transferase, STT3 subunit;
ECANG7_00534	Vesicle transport protein, Got1/SFT2-like;
ECANG7_00535	hypothetical protein;
ECANG7_00536	Alkbh4 Alpha-ketoglutarate-dependent dioxygenase alkB homolog 4 ;
ECANG7_00537	PLC-like phosphodiesterase, TIM beta/alpha-barrel domain;
ECANG7_00538	MobB-type P-loop domain;
ECANG7_00539	hypothetical protein;
ECANG7_00540	ThiJ/PfpI;
ECANG7_00541	hypothetical protein;
ECANG7_00542	Innexin;
ECANG7_00543	Ubiquitin-conjugating enzyme, E2;
ECANG7_00544	tRNA-splicing ligase, RtcB;
ECANG7_00545	hypothetical protein;
ECANG7_00546	WD40 repeat;
ECANG7_00547	Peptidase C2, calpain, catalytic domain;Phosphatidylinositol transfer protein;
ECANG7_00548	Ubiquitin-associated/translation elongation factor EF1B, N-terminal, eukaryote;
ECANG7_00549	hypothetical protein;
ECANG7_00550	Immunoglobulin I-set;
ECANG7_00551	FAS1 domain;
ECANG7_00552	preliminar multidomain predicted protein
ECANG7_00553	Pyruvate kinase, barrel;Pyruvate kinase, C-terminal;
ECANG7_00554	C2 domain;Phosphoribosyltransferase C-terminal;
ECANG7_00555	hypothetical protein;
ECANG7_00556	C2 domain;Phosphoribosyltransferase C-terminal;
ECANG7_00557	RECQL4 ATP-dependent DNA helicase Q4 ;
ECANG7_00558	YTH domain;
ECANG7_00559	hypothetical protein;
ECANG7_00560	DNA primase large subunit, eukaryotic/archaeal;
ECANG7_00561	preliminar multidomain predicted protein
ECANG7_00562	K Homology domain, type 1;
ECANG7_00563	CS domain;NudC N-terminal domain;
ECANG7_00564	SH3 domain;Calponin homology domain;
ECANG7_00565	hypothetical protein;
ECANG7_00566	hypothetical protein;
ECANG7_00567	ATPase, AAA-type, core;MIT;
ECANG7_00568	Ankyrin repeat;Protein of unknown function DUF1394;
ECANG7_00569	WW domain binding protein 11;
ECANG7_00570	Ezrin/radixin/moesin, C-terminal;FERM, N-terminal;
ECANG7_00571	protein efr3 a;
ECANG7_00572	Decaprenyl diphosphate synthase-like;
ECANG7_00573	serine protein kinase ATM;
ECANG7_00574	Na channel, amiloride-sensitive;
ECANG7_00575	Spermidine/spermine synthases family;
ECANG7_00576	Conserved oligomeric Golgi complex subunit 8;
ECANG7_00577	Cysteine-rich flanking region, C-terminal;
ECANG7_00578	TATA element modulatory factor 1 TATA binding;
ECANG7_00579	Gamma-tubulin complex component protein;
ECANG7_00580	Uncharacterised protein family UPF0047;XPG N-terminal;
ECANG7_00581	Fam134c Protein FAM134C ;
ECANG7_00582	Membrane bound O-acyl transferase, MBOAT;
ECANG7_00583	Ionotropic glutamate receptor;
ECANG7_00584	Cadherin;
ECANG7_00585	GTP binding domain;
ECANG7_00586	SH2 domain;Uncharacterised protein family UPF0434/Trm112;
ECANG7_00587	ABC transporter-like;ABC-2 type transporter;
ECANG7_00588	WHEP-TRS;Aminoacyl-tRNA synthetase, class II (G/ H/ P/ S), conserved domain;
ECANG7_00589	Helicase, C-terminal;DEAD/DEAH box helicase domain;
ECANG7_00590	BAG domain;
ECANG7_00591	Rho GTPase-activating protein domain;
ECANG7_00592	Golgin subfamily A member 7/ERF4;Thiolase, N-terminal;
ECANG7_00593	hypothetical protein;
ECANG7_00594	PDZ domain;
ECANG7_00595	ATPase, V1 complex, subunit C;
ECANG7_00596	Histone acetyltransferases subunit 3;
ECANG7_00597	hypothetical protein;
ECANG7_00598	P2X purinoreceptor;
ECANG7_00599	Tetraspanin/Peripherin;
ECANG7_00600	hypothetical protein;
ECANG7_00601	WW domain;
ECANG7_00602	Ribosomal protein L10e/L16;
ECANG7_00603	hypothetical protein;
ECANG7_00604	tRNAHis guanylyltransferase catalytic domain;Thg1 C-terminal domain;
ECANG7_00605	Ribosomal protein L22/L17;
ECANG7_00606	Mbt repeat;Protein of unknown function DUF667;
ECANG7_00607	RNA cap guanine-N2 methyltransferase;
ECANG7_00608	G protein-coupled receptor, rhodopsin-like;
ECANG7_00609	WD40 repeat;
ECANG7_00610	WD40 repeat;
ECANG7_00611	hypothetical protein;
ECANG7_00612	hypothetical protein;
ECANG7_00613	Homeobox KN domain;
ECANG7_00614	hypothetical protein;
ECANG7_00615	hypothetical protein;
ECANG7_00616	hypothetical protein;
ECANG7_00617	Signal recognition particle receptor, beta subunit;
ECANG7_00618	Signal recognition particle receptor, beta subunit;
ECANG7_00619	Calponin homology domain;
ECANG7_00620	Putative S-adenosyl-L-methionine-dependent methyltransferase MidA;
ECANG7_00621	Armadillo-like helical;
ECANG7_00622	hypothetical protein;
ECANG7_00623	Tjap1 Tight junction-associated protein 1 ;
ECANG7_00624	Peptidase C2, calpain, catalytic domain;EF-hand domain;
ECANG7_00625	SCA7 domain;
ECANG7_00626	preliminar multidomain predicted protein
ECANG7_00627	Sec7 domain;HRDC domain;
ECANG7_00628	Glycoside hydrolase family 15;
ECANG7_00629	Ribose-phosphate diphosphokinase;DNA recombination and repair protein Rad51, C-terminal;
ECANG7_00630	ATPase, AAA-type, core;
ECANG7_00631	POU-specific;Homeobox domain;
ECANG7_00632	hypothetical protein;
ECANG7_00633	hypothetical protein;
ECANG7_00634	Cyclin, N-terminal;
ECANG7_00635	hypothetical protein;
ECANG7_00636	Carboxylesterase, type B;
ECANG7_00637	neuroligin;
ECANG7_00638	Ubiquitin-like;Rad60/SUMO-like domain;
ECANG7_00639	Ubiquitin-like;
ECANG7_00640	Retrieval of early ER protein Rer1;
ECANG7_00641	DNA directed RNA polymerase III subunit RPC3;
ECANG7_00642	Protein of unknown function DUF3437;
ECANG7_00643	Integrin alpha-2;
ECANG7_00644	Plectin/S10, N-terminal;
ECANG7_00645	Protein kinase domain;
ECANG7_00646	Zinc finger, NF-X1-type;Zinc finger, RING-type;
ECANG7_00647	K Homology domain, type 1;
ECANG7_00648	preliminar multidomain predicted protein
ECANG7_00649	hypothetical protein;
ECANG7_00650	Ribulose-phosphate 3-epimerase-like;
ECANG7_00651	CCNB1IP1 E3 ubiquitin-protein ligase CCNB1IP1 ;
ECANG7_00652	Homeobox domain;Paired domain;
ECANG7_00653	hypothetical protein;
ECANG7_00654	CAP domain;
ECANG7_00655	EF-hand domain;
ECANG7_00656	Sterile alpha motif, type 2;Sterile alpha motif, type 1;
ECANG7_00657	Peptidase M24, structural domain;
ECANG7_00658	Major facilitator superfamily;
ECANG7_00659	surface protein PspC;
ECANG7_00660	Peptidase A22A, presenilin;
ECANG7_00661	PUR-alpha/beta/gamma, DNA/RNA-binding;
ECANG7_00662	hypothetical protein;
ECANG7_00663	hypothetical protein;
ECANG7_00664	SANT/Myb domain;
ECANG7_00665	Zinc finger, MYND-type;Ankyrin repeat-containing domain;
ECANG7_00666	Heat shock protein DnaJ, cysteine-rich domain;DnaJ domain;
ECANG7_00667	Coiled-coil domain-containing protein 149-A;
ECANG7_00668	hypothetical protein;
ECANG7_00669	Apple-like;
ECANG7_00670	Protein kinase domain;Zinc finger, PHD-finger;
ECANG7_00671	hypothetical protein;
ECANG7_00672	hypothetical protein;
ECANG7_00673	P-loop containing nucleoside triphosphate hydrolase;
ECANG7_00674	hypothetical protein;
ECANG7_00675	Homeobox domain;
ECANG7_00676	Interferon regulatory factor DNA-binding domain;Peptidase M1, membrane alanine aminopeptidase, N-terminal;
ECANG7_00677	CDP-alcohol phosphatidyltransferase;
ECANG7_00678	preliminar multidomain predicted protein
ECANG7_00679	Small GTPase superfamily, ARF/SAR type;
ECANG7_00680	Gm996 Uncharacterized protein C9orf172 homolog ;
ECANG7_00681	Retrieval of early ER protein Rer1;
ECANG7_00682	Histone RNA hairpin-binding protein, RNA-binding domain;
ECANG7_00683	RNA recognition motif domain;
ECANG7_00684	SH3 domain;Tensin phosphotyrosine-binding domain;
ECANG7_00685	hypothetical protein;
ECANG7_00686	Glycosyl transferase, family 1;
ECANG7_00687	Anaphase-promoting complex subunit 1;
ECANG7_00688	Tetratricopeptide TPR2;
ECANG7_00689	DIX domain;Dishevelled protein domain;
ECANG7_00690	hypothetical protein;
ECANG7_00691	5 azacytidine induced protein 1;
ECANG7_00692	5-AMP-activated protein kinase, beta subunit, interaction domain;
ECANG7_00693	Amidinotransferase;
ECANG7_00694	Protein kinase domain;
ECANG7_00695	hypothetical protein;
ECANG7_00696	CRIB domain;Protein kinase domain;
ECANG7_00697	LisH dimerisation motif;
ECANG7_00698	hypothetical protein;
ECANG7_00699	hypothetical protein;
ECANG7_00700	FAD binding domain;Fumarate reductase/succinate dehydrogenase flavoprotein-like, C-terminal;
ECANG7_00701	Monooxygenase, FAD-binding;
ECANG7_00702	Thrombospondin, type 1 repeat;EGF-like calcium-binding domain;
ECANG7_00703	Regulator of G protein signalling domain;
ECANG7_00704	Short-chain dehydrogenase/reductase SDR;
ECANG7_00705	Yippee/Mis18;
ECANG7_00706	Peptidase M14, carboxypeptidase A;
ECANG7_00707	Proteasome component (PCI) domain;
ECANG7_00708	Adenylate kinase, active site lid domain;
ECANG7_00709	Zinc finger, CCHC-type;Ubiquinol cytochrome reductase, transmembrane domain;
ECANG7_00710	Cpsf4 Cleavage and polyadenylation specificity factor subunit 4 ;
ECANG7_00711	Zinc finger, CCCH-type;
ECANG7_00712	Homeobox domain;
ECANG7_00713	Ribosomal L11 methyltransferase, PrmA;Protein arginine N-methyltransferase;
ECANG7_00714	preliminar multidomain predicted protein
ECANG7_00715	Cleavage/polyadenylation specificity factor, A subunit, C-terminal;
ECANG7_00716	Myosin tail;
ECANG7_00717	hypothetical protein;
ECANG7_00718	hypothetical protein;
ECANG7_00719	Na channel, amiloride-sensitive;
ECANG7_00720	hypothetical protein;
ECANG7_00721	CRAL-TRIO domain;
ECANG7_00722	Cortactin-binding protein-2, N-terminal;
ECANG7_00723	Aminoacyl-tRNA synthetase, class II (D/K/N);OB-fold nucleic acid binding domain, AA-tRNA synthetase-type;
ECANG7_00724	RNA recognition motif domain;
ECANG7_00725	RNA recognition motif domain;Mini-chromosome maintenance, DNA-dependent ATPase;
ECANG7_00726	ral GTPase activating protein subunit beta;
ECANG7_00727	hypothetical protein;
ECANG7_00728	hypothetical protein;
ECANG7_00729	GHMP kinase N-terminal domain;GHMP kinase, C-terminal domain;
ECANG7_00730	Cytochrome c oxidase, subunit Va/VI;
ECANG7_00731	DUF4207 domain containing protein;
ECANG7_00732	Protein of unknown function DUF842, eukaryotic;
ECANG7_00733	preliminar multidomain predicted protein
ECANG7_00734	RNA recognition motif domain;
ECANG7_00735	SNF2-related;Helicase, C-terminal;
ECANG7_00736	hypothetical protein;
ECANG7_00737	hypothetical protein;
ECANG7_00738	hypothetical protein;
ECANG7_00739	Histone-fold;
ECANG7_00740	SPRY domain;FERM, N-terminal;
ECANG7_00741	hypothetical protein;
ECANG7_00742	hypothetical protein;
ECANG7_00743	Ricin B lectin domain;Glycosyltransferase 2-like;
ECANG7_00744	Peptidase S16, lon N-terminal;
ECANG7_00745	CD36 antigen;Inorganic polyphosphate/ATP-NAD kinase;
ECANG7_00746	Alpha-2-macroglobulin;Alpha-2-macroglobulin, N-terminal;
ECANG7_00747	TRIC channel;
ECANG7_00748	Mitochondrial substrate/solute carrier;
ECANG7_00749	Protein kinase domain;Fibronectin, type III;
ECANG7_00750	Immunoglobulin I-set;
ECANG7_00751	hypothetical protein;
ECANG7_00752	Clathrin adaptor, mu subunit, C-terminal;AP complex, mu/sigma subunit;
ECANG7_00753	Elongator complex protein 4;
ECANG7_00754	Rho GTPase-activating protein domain;
ECANG7_00755	Protein of unknown function DUF2366;Transcription factor TFIIIC, tau55-related;
ECANG7_00756	hypothetical protein;
ECANG7_00757	Zinc finger, C2H2-like;
ECANG7_00758	hypothetical protein;
ECANG7_00759	hypothetical protein;
ECANG7_00760	hypothetical protein;
ECANG7_00761	hypothetical protein;
ECANG7_00762	NOL4L Nucleolar protein 4-like ;
ECANG7_00763	Homeobox domain;
ECANG7_00764	hypothetical protein;
ECANG7_00765	Myc-type, basic helix-loop-helix (bHLH) domain;
ECANG7_00766	Cache domain;VWA N-terminal;
ECANG7_00767	WD40 repeat;Sof1-like protein;
ECANG7_00768	Bromodomain;Methyl-CpG DNA binding;
ECANG7_00769	Immunoglobulin;
ECANG7_00770	High mobility group box domain;Domain of unknown function DUF1747;
ECANG7_00771	Uncharacterised protein family, ATP binding;
ECANG7_00772	preliminar multidomain predicted protein
ECANG7_00773	EF-hand domain;
ECANG7_00774	Glyoxalase/Bleomycin resistance protein/Dihydroxybiphenyl dioxygenase;
ECANG7_00775	preliminar multidomain predicted protein
ECANG7_00776	preliminar multidomain predicted protein
ECANG7_00777	hypothetical protein;
ECANG7_00778	hypothetical protein;
ECANG7_00779	Nucleoporin Nup54, alpha-helical domain;
ECANG7_00780	Serine-threonine/tyrosine-protein kinase catalytic domain;
ECANG7_00781	Zinc finger, LIM-type;
ECANG7_00782	SMAD domain, Dwarfin-type;MAD homology 1, Dwarfin-type;
ECANG7_00783	Dynein heavy chain domain;Dynein heavy chain, domain-2;
ECANG7_00784	hypothetical protein;
ECANG7_00785	Homeobox domain;
ECANG7_00786	SET domain;FY-rich, N-terminal;
ECANG7_00787	hypothetical protein;
ECANG7_00788	ATPase, AAA-type, core;Vps4 oligomerisation, C-terminal;
ECANG7_00789	Zinc finger, CCCH-type;
ECANG7_00790	Calponin repeat;Calponin homology domain;
ECANG7_00791	Calponin repeat;Calponin homology domain;
ECANG7_00792	Adenylyl cyclase class-3/4/guanylyl cyclase;Eukaryotic porin/Tom40;
ECANG7_00793	hypothetical protein;
ECANG7_00794	GNAT domain;Ribosomal protein S25;
ECANG7_00795	GPCR, family 3, C-terminal;
ECANG7_00796	Small GTPase superfamily;
ECANG7_00797	WW domain;BAG domain;
ECANG7_00798	Baculoviral inhibition of apoptosis protein repeat;
ECANG7_00799	G protein-coupled receptor, rhodopsin-like;
ECANG7_00800	Toll/interleukin-1 receptor homology (TIR) domain;
ECANG7_00801	hypothetical protein;
ECANG7_00802	Armadillo-type fold;
ECANG7_00803	Protein of unknown function DUF2414;
ECANG7_00804	Small GTPase superfamily;
ECANG7_00805	Oxidoreductase FAD/NAD(P)-binding;FAD-binding, type 1;
ECANG7_00806	Protein kinase domain;Phosphatidylinositol-4-phosphate 5-kinase, core;
ECANG7_00807	UDP-glucose/GDP-mannose dehydrogenase, N-terminal;UDP-glucose/GDP-mannose dehydrogenase, dimerisation;
ECANG7_00808	cation efflux protein: zinc transporter;
ECANG7_00809	Thioredoxin domain;
ECANG7_00810	Helicase, C-terminal;
ECANG7_00811	Prenylcysteine lyase;
ECANG7_00812	ATPase, AAA-type, core;ATPase family AAA domain-containing protein 3, domain of unknown function DUF3523;
ECANG7_00813	Activator of Hsp90 ATPase homologue 1-like;Activator of Hsp90 ATPase, N-terminal;
ECANG7_00814	WD40 repeat;
ECANG7_00815	preliminar multidomain predicted protein
ECANG7_00816	hypothetical protein;
ECANG7_00817	Protein N-terminal asparagine amidohydrolase;INTS6/SAGE1/DDX26B/CT45, C-terminal;
ECANG7_00818	Glypican;
ECANG7_00819	hypothetical protein;
ECANG7_00820	PDZ domain;
ECANG7_00821	Proteasome component (PCI) domain;
ECANG7_00822	hypothetical protein;
ECANG7_00823	Class II aldolase/adducin N-terminal;
ECANG7_00824	Mob1/phocein;
ECANG7_00825	hypothetical protein;
ECANG7_00826	hypothetical protein;
ECANG7_00827	Fibronectin, type III;Immunoglobulin I-set;
ECANG7_00828	hypothetical protein;
ECANG7_00829	hypothetical protein;
ECANG7_00830	Nuclear hormone receptor, ligand-binding, core;Zinc finger, nuclear hormone receptor-type;
ECANG7_00831	hypothetical protein;
ECANG7_00832	Clathrin/coatomer adaptor, adaptin-like, N-terminal;Clathrin adaptor, alpha/beta/gamma-adaptin, appendage, Ig-like subdomain;
ECANG7_00833	Clathrin/coatomer adaptor, adaptin-like, N-terminal;
ECANG7_00834	preliminar multidomain predicted protein
ECANG7_00835	Glycoside hydrolase, family 13, N-terminal;Glycosyl hydrolase, family 13, catalytic domain;
ECANG7_00836	hypothetical protein;
ECANG7_00837	hypothetical protein;
ECANG7_00838	hypothetical protein;
ECANG7_00839	hypothetical protein;
ECANG7_00840	hypothetical protein;
ECANG7_00841	hypothetical protein;
ECANG7_00842	Fibronectin, type III;Immunoglobulin I-set;
ECANG7_00844	hypothetical protein;
ECANG7_00845	Zinc finger, CCHC-type;
ECANG7_00846	hypothetical protein;
ECANG7_00847	Ribosomal protein S5, C-terminal;Ribosomal protein S5, N-terminal;
ECANG7_00848	Transcription factor, MADS-box;
ECANG7_00849	Protein kinase domain;
ECANG7_00850	Armadillo-type fold;
ECANG7_00851	UspA;
ECANG7_00852	Cation efflux protein;
ECANG7_00853	Protein kinase domain;Ovarian tumour, otubain;
ECANG7_00854	RNA recognition motif domain;Spen paralogue and orthologue SPOC, C-terminal;
ECANG7_00855	Ubiquitin interacting motif;
ECANG7_00856	Dynein heavy chain domain;Dynein heavy chain, domain-2;
ECANG7_00857	Alpha/Beta hydrolase fold;
ECANG7_00858	Sterol-sensing domain;
ECANG7_00859	Dimerization-anchoring domain of cAMP-dependent protein kinase, regulatory subunit;
ECANG7_00860	Ribosomal protein L27e;KOW;
ECANG7_00861	Protein kinase domain;
ECANG7_00862	Antimicrobial peptide tachystatin A;
ECANG7_00863	hypothetical protein;
ECANG7_00864	Uncharacterised domain UPF0506;
ECANG7_00865	hypothetical protein;
ECANG7_00866	Histone-fold;
ECANG7_00867	Protein kinase domain;Calcium/calmodulin-dependent protein kinase II, association-domain;
ECANG7_00868	Calponin repeat;Calponin homology domain;
ECANG7_00869	Calponin homology domain;
ECANG7_00870	Ubiquinol-cytochrome C reductase hinge domain;
ECANG7_00871	Dnah3 Dynein heavy chain 3, axonemal ;
ECANG7_00872	Dynein heavy chain domain;Dynein heavy chain, domain-2;
ECANG7_00873	Phosphatidylinositol 3-/4-kinase, catalytic domain;NUC194;
ECANG7_00874	Protein kinase domain;
ECANG7_00875	hypothetical protein;
ECANG7_00876	preliminar multidomain predicted protein
ECANG7_00877	Cytochrome b561, eukaryote;
ECANG7_00878	WD40 repeat;Cyclophilin-type peptidyl-prolyl cis-trans isomerase domain;
ECANG7_00879	GWT1;
ECANG7_00880	hypothetical protein;
ECANG7_00881	hypothetical protein;
ECANG7_00882	hypothetical protein;
ECANG7_00883	Homeobox domain;
ECANG7_00884	hypothetical protein;
ECANG7_00885	RNase P subunit p30;
ECANG7_00886	Low-density lipoprotein (LDL) receptor class A repeat;
ECANG7_00887	Centrosomal protein of 19kDa;
ECANG7_00888	preliminar multidomain predicted protein
ECANG7_00889	Calcium-dependent secretion activator;
ECANG7_00890	HECT;Ankyrin repeat-containing domain;
ECANG7_00891	Immunoglobulin I-set;
ECANG7_00892	hypothetical protein;
ECANG7_00893	hypothetical protein;
ECANG7_00894	WD40/YVTN repeat-like-containing domain;
ECANG7_00895	preliminar multidomain predicted protein
ECANG7_00896	claspin protein;
ECANG7_00897	Sodium:dicarboxylate symporter;
ECANG7_00898	IQ motif, EF-hand binding site;
ECANG7_00899	DNA binding HTH domain, Psq-type;
ECANG7_00900	RNA recognition motif domain;
ECANG7_00901	hypothetical protein;
ECANG7_00902	hypothetical protein;
ECANG7_00903	tRNA methyltransferase TRMD/TRM10-type domain;
ECANG7_00904	RNA polymerase, alpha subunit;RNA polymerase Rpb1, domain 3;
ECANG7_00905	hypothetical protein;
ECANG7_00906	preliminar multidomain predicted protein
ECANG7_00907	TAFII28-like protein;RNA polymerase II-binding domain;
ECANG7_00908	4'-phosphopantetheinyl transferase superfamily;
ECANG7_00909	hypothetical protein;
ECANG7_00910	SNF2-related;Helicase, C-terminal;
ECANG7_00911	PDZ domain;
ECANG7_00912	hypothetical protein;
ECANG7_00913	POU-specific;Homeobox domain;
ECANG7_00914	Major facilitator superfamily;
ECANG7_00915	DENN domain;dDENN domain;
ECANG7_00916	hypothetical protein;
ECANG7_00917	PDZ domain;Protein of unknown function DUF3534;
ECANG7_00918	hypothetical protein;
ECANG7_00919	Kinesin, motor domain;
ECANG7_00920	Transcription factor, MADS-box;
ECANG7_00921	Ubiquitin-conjugating enzyme, E2;Leucine-rich repeat;
ECANG7_00922	hypothetical protein;
ECANG7_00923	hypothetical protein;
ECANG7_00924	Ribosomal protein S1, RNA-binding domain;
ECANG7_00925	Ribosome binding protein 1;
ECANG7_00926	Ran binding domain;Nuclear pore complex, NUP2/50/61;
ECANG7_00927	Helicase, C-terminal;DEAD/DEAH box helicase domain;
ECANG7_00928	hypothetical protein;
ECANG7_00929	Protein of unknown function DUF544;
ECANG7_00930	preliminar multidomain predicted protein
ECANG7_00931	hypothetical protein;
ECANG7_00932	ABC transporter, transmembrane domain;ABC transporter-like;
ECANG7_00933	RNA recognition motif domain;
ECANG7_00934	Aminoacyl-tRNA synthetase, class Ic;MOFRL-associated domain;
ECANG7_00935	WD40 repeat;
ECANG7_00936	UspA;
ECANG7_00937	Beta-hexosaminidase, bacteial type, N-terminal;Glycoside hydrolase family 20, catalytic core;
ECANG7_00938	hypothetical protein;
ECANG7_00939	hypothetical protein;
ECANG7_00940	hypothetical protein;
ECANG7_00941	Phosducin, thioredoxin-like domain;
ECANG7_00942	protein unc 79;
ECANG7_00943	G protein-coupled receptor, rhodopsin-like;
ECANG7_00944	sedoheptulokinase;
ECANG7_00945	integral membrane protein GPR155;
ECANG7_00946	SCAMP;
ECANG7_00947	IQ motif, EF-hand binding site;Myosin head, motor domain;
ECANG7_00948	Zinc finger, RING-type;Protein of unknown function DUF1232;
ECANG7_00949	preliminar multidomain predicted protein
ECANG7_00950	IQ motif, EF-hand binding site;
ECANG7_00951	Histidine phosphatase superfamily, clade-1;6-phosphofructo-2-kinase;
ECANG7_00952	Zinc finger, C2H2;
ECANG7_00953	Pfam-B_11092 domain containing protein;
ECANG7_00954	Death domain;ZU5 domain;
ECANG7_00955	Superoxide dismutase, copper/zinc binding domain;
ECANG7_00956	tRNase Z endonuclease;
ECANG7_00957	hypothetical protein;
ECANG7_00958	hypothetical protein;
ECANG7_00959	EGF-like, laminin;Laminin, N-terminal;
ECANG7_00960	Protein kinase domain;
ECANG7_00961	PAS domain;Cyclic nucleotide-binding domain;
ECANG7_00962	hypothetical protein;
ECANG7_00963	Tetratricopeptide repeat;
ECANG7_00964	Ribosomal protein L7Ae/L30e/S12e/Gadd45;
ECANG7_00965	ATPase, dynein-related, AAA domain;
ECANG7_00966	DNA mismatch repair protein, C-terminal;MutL, C-terminal, dimerisation;
ECANG7_00967	WD40 repeat;
ECANG7_00968	Cadherin;
ECANG7_00969	hypothetical protein;
ECANG7_00970	Membrane-associated, eicosanoid/glutathione metabolism (MAPEG) protein;
ECANG7_00971	preliminar multidomain predicted protein
ECANG7_00972	hypothetical protein;
ECANG7_00973	Lysosomal-associated transmembrane protein 4/5;
ECANG7_00974	Tubulin/FtsZ, GTPase domain;Tubulin/FtsZ, 2-layer sandwich domain;
ECANG7_00975	WD40 repeat;Small-subunit processome, Utp12;
ECANG7_00976	hypothetical protein;
ECANG7_00977	Voltage-dependent channel, four helix bundle domain;
ECANG7_00978	Hrf1;
ECANG7_00979	Domain of unknown function DUF1794;
ECANG7_00980	Deoxyribonuclease II;
ECANG7_00981	Nucleotide-sugar transporter;
ECANG7_00982	U3 small nucleolar RNA-associated protein 6;
ECANG7_00983	Two pore domain potassium channel domain;
ECANG7_00984	hypothetical protein;
ECANG7_00985	hypothetical protein;
ECANG7_00986	hypothetical protein;
ECANG7_00987	hypothetical protein;
ECANG7_00988	hypothetical protein;
ECANG7_00989	Zinc finger, C2H2;
ECANG7_00990	hypothetical protein;
ECANG7_00991	hypothetical protein;
ECANG7_00992	SPRY domain;
ECANG7_00993	Tetratricopeptide repeat;
ECANG7_00994	hypothetical protein;
ECANG7_00995	hypothetical protein;
ECANG7_00996	hypothetical protein;
ECANG7_00997	Ankyrin repeat;Ankyrin repeat-containing domain;
ECANG7_00998	Major facilitator superfamily;
ECANG7_00999	preliminar multidomain predicted protein
ECANG7_01000	Autophagy-related protein 3, N-terminal;Autophagy-related protein 3;
ECANG7_01001	ARF7 effector protein, C-terminal;
ECANG7_01002	Tensin phosphatase, C2 domain;
ECANG7_01003	hypothetical protein;
ECANG7_01004	3'5'-cyclic nucleotide phosphodiesterase, catalytic domain;GAF domain;
ECANG7_01005	Nonaspanin (TM9SF);
ECANG7_01006	JNK/Rab-associated protein-1, N-terminal;
ECANG7_01007	Las1-like;
ECANG7_01008	hypothetical protein;
ECANG7_01009	hypothetical protein;
ECANG7_01010	Small GTPase superfamily;
ECANG7_01011	Protein-tyrosine phosphatase, receptor/non-receptor type;
ECANG7_01012	Basic leucine zipper domain, Maf-type;Cytochrome b561, eukaryote;
ECANG7_01013	Thioredoxin-like fold;
ECANG7_01014	WD40/YVTN repeat-like-containing domain;
ECANG7_01015	Kinesin, motor domain;
ECANG7_01016	CBS domain;
ECANG7_01017	39s ribosomal protein;
ECANG7_01018	Translocon-associated protein subunit beta;
ECANG7_01019	Nucleotide-binding, alpha-beta plait;
ECANG7_01020	hypothetical protein;
ECANG7_01021	Isochorismatase-like;
ECANG7_01022	hypothetical protein;
ECANG7_01023	Dolichol-phosphate mannosyltransferase subunit 3;
ECANG7_01024	Peptidase M48;Maf-like protein;
ECANG7_01025	GPI mannosyltransferase 2;
ECANG7_01026	preliminar multidomain predicted protein
ECANG7_01027	hypothetical protein;
ECANG7_01028	hypothetical protein;
ECANG7_01029	PWWP domain;Lens epithelium-derived growth factor (LEDGF);
ECANG7_01030	Frizzled domain;
ECANG7_01031	BEACH domain;WD40 repeat;
ECANG7_01032	hypothetical protein;
ECANG7_01033	Zinc finger, A20-type;
ECANG7_01034	hypothetical protein;
ECANG7_01035	LysM domain;
ECANG7_01036	Homeobox domain;Zinc finger, LIM-type;
ECANG7_01037	Thioredoxin domain;
ECANG7_01038	Zinc finger, N-recognin;Adaptor protein ClpS, core;
ECANG7_01039	preliminar multidomain predicted protein
ECANG7_01040	Signal recognition particle, SRP9/SRP14 subunit;
ECANG7_01041	K Homology domain, type 1;
ECANG7_01042	hypothetical protein;
ECANG7_01043	Nucleoside phosphatase GDA1/CD39;
ECANG7_01044	Peptidyl-prolyl cis-trans isomerase, PpiC-type;WW domain;
ECANG7_01045	Tudor domain;
ECANG7_01046	coiled coil domain containing protein 102B;
ECANG7_01047	hypothetical protein;
ECANG7_01048	Synaptobrevin;
ECANG7_01049	Protein of unknown function DUF3719;
ECANG7_01050	hypothetical protein;
ECANG7_01051	Myosin head, motor domain;Myosin tail;
ECANG7_01052	Armadillo-type fold;
ECANG7_01053	Mitochondrial substrate/solute carrier;
ECANG7_01054	Armadillo;Importin-alpha, importin-beta-binding domain;
ECANG7_01055	folliculin;
ECANG7_01056	EF-hand domain pair;
ECANG7_01057	Leucine-rich repeat;Leucine rich repeat 4;
ECANG7_01058	diagnostic antigen gp50;
ECANG7_01059	Ribosomal protein 63, mitochondrial;
ECANG7_01060	hypothetical protein;
ECANG7_01061	Fibronectin, type III;
ECANG7_01062	Small GTPase superfamily;
ECANG7_01063	hypothetical protein;
ECANG7_01064	RhoGAP;
ECANG7_01065	hypothetical protein;
ECANG7_01066	Cadherin;
ECANG7_01067	Aspartyl/Glutamyl-tRNA(Gln) amidotransferase, subunit B/E, catalytic;
ECANG7_01068	Major facilitator superfamily;
ECANG7_01069	hypothetical protein;
ECANG7_01070	C2 domain;
ECANG7_01071	Protein-tyrosine phosphatase, receptor/non-receptor type;NRAMP family;
ECANG7_01072	Cysteine-rich domain, DPF-motif;
ECANG7_01073	DNA-directed RNA polymerase Rpb11, 13-16kDa subunit, conserved site;
ECANG7_01074	Zinc finger, N-recognin;
ECANG7_01075	hypothetical protein;
ECANG7_01076	RNA polymerase I associated factor, A49-like;
ECANG7_01077	Zinc/iron permease;
ECANG7_01078	Zinc/iron permease;
ECANG7_01079	Dynein light chain, type 1/2;
ECANG7_01080	Dynein light chain, type 1/2;
ECANG7_01081	preliminar multidomain predicted protein
ECANG7_01082	hypothetical protein;
ECANG7_01083	SH3 domain;Zinc finger, Btk motif;
ECANG7_01084	Dbl homology (DH) domain;Calponin homology domain;
ECANG7_01085	hypothetical protein;
ECANG7_01086	Zinc finger, PHD-finger;
ECANG7_01087	Nitrogen permease regulator 3;
ECANG7_01088	K Homology domain, type 1;
ECANG7_01089	CBF1-interacting co-repressor CIR, N-terminal domain;
ECANG7_01090	hypothetical protein;
ECANG7_01091	DNA ligase, ATP-dependent, N-terminal;DNA ligase, ATP-dependent, C-terminal;
ECANG7_01092	F-actin-capping protein subunit beta;Mediator complex, subunit Med27;
ECANG7_01093	hypothetical protein;
ECANG7_01094	RNA recognition motif domain;
ECANG7_01095	hypothetical protein;
ECANG7_01096	WD40 repeat;Domain of unknown function DUF1899;
ECANG7_01097	preliminar multidomain predicted protein
ECANG7_01098	Protein kinase domain;
ECANG7_01099	preliminar multidomain predicted protein
ECANG7_01100	hypothetical protein;
ECANG7_01101	hypothetical protein;
ECANG7_01102	hypothetical protein;
ECANG7_01103	hypothetical protein;
ECANG7_01104	hypothetical protein;
ECANG7_01105	hypothetical protein;
ECANG7_01106	hypothetical protein;
ECANG7_01107	hypothetical protein;
ECANG7_01108	hypothetical protein;
ECANG7_01109	Leucine carboxyl methyltransferase;
ECANG7_01110	SGNH hydrolase-type esterase domain;
ECANG7_01111	hypothetical protein;
ECANG7_01112	Protein of unknown function DUF1241;
ECANG7_01113	WD40 repeat;Protein of unknown function DUF1358;
ECANG7_01114	Protein kinase domain;
ECANG7_01115	DnaJ domain;Tetratricopeptide repeat;
ECANG7_01116	SH2 domain;WD40 repeat;
ECANG7_01117	HAD-superfamily hydrolase, subfamily IIA;
ECANG7_01118	Profilin;
ECANG7_01119	Clathrin, heavy chain/VPS, 7-fold repeat;Clathrin, heavy chain, linker, core motif;
ECANG7_01120	AMP-dependent synthetase/ligase;
ECANG7_01121	Aminoacyl tRNA synthetase class I;
ECANG7_01122	hypothetical protein;
ECANG7_01123	P-type ATPase, A domain;
ECANG7_01124	P-type ATPase, A domain;
ECANG7_01125	Short-chain dehydrogenase/reductase SDR;tRNA (1-methyladenosine) methyltransferase catalytic subunit Gcd14;
ECANG7_01126	hypothetical protein;
ECANG7_01127	hypothetical protein;
ECANG7_01128	hypothetical protein;
ECANG7_01129	hypothetical protein;
ECANG7_01130	hypothetical protein;
ECANG7_01131	High mobility group box domain;
ECANG7_01132	CTLH/CRA C-terminal to LisH motif domain;
ECANG7_01133	Pyridoxal phosphate-dependent transferase, major region, subdomain 2;
ECANG7_01134	Ion transport domain;Sodium ion transport-associated;
ECANG7_01135	hypothetical protein;
ECANG7_01136	Two pore domain potassium channel domain;
ECANG7_01137	RNA recognition motif domain;Small GTPase superfamily;
ECANG7_01138	Amino acid permease/ SLC12A domain;
ECANG7_01139	hypothetical protein;
ECANG7_01140	hypothetical protein;
ECANG7_01141	AMP-dependent synthetase/ligase;
ECANG7_01142	chorion class high cysteine protein 12;
ECANG7_01143	hypothetical protein;
ECANG7_01144	hypothetical protein;
ECANG7_01145	rRNA processing;
ECANG7_01146	hypothetical protein;
ECANG7_01147	Guanylate kinase/L-type calcium channel beta subunit;
ECANG7_01148	Peptidase C2, calpain, catalytic domain;Peptidase C2, calpain, large subunit, domain III;
ECANG7_01149	Protein of unknown function DUF1751, integral membrane, eukaryotic;
ECANG7_01150	Ribosomal protein S2;
ECANG7_01151	preliminar multidomain predicted protein
ECANG7_01152	preliminar multidomain predicted protein
ECANG7_01153	Mitochondrial substrate/solute carrier;
ECANG7_01154	preliminar multidomain predicted protein
ECANG7_01155	BTB/POZ;NPH3 domain;
ECANG7_01156	WD40 repeat;
ECANG7_01157	Acyltransferase ChoActase/COT/CPT;
ECANG7_01158	Mitochondrial substrate/solute carrier;
ECANG7_01159	Mitochondrial substrate/solute carrier;
ECANG7_01160	Methyltransferase type 11;Uncharacterised protein family, methyltransferase, Williams-Beuren syndrome;
ECANG7_01161	Acyltransferase ChoActase/COT/CPT;
ECANG7_01162	Mitochondrial substrate/solute carrier;
ECANG7_01163	Mitochondrial substrate/solute carrier;
ECANG7_01164	Methyltransferase type 11;Uncharacterised protein family, methyltransferase, Williams-Beuren syndrome;
ECANG7_01165	preliminar multidomain predicted protein
ECANG7_01166	hypothetical protein;
ECANG7_01167	hypothetical protein;
ECANG7_01168	Low-density lipoprotein (LDL) receptor class A repeat;Immunoglobulin I-set;
ECANG7_01169	FAR1 DNA binding domain;
ECANG7_01170	C2 domain;Ferlin B-domain;
ECANG7_01171	Leucine-rich repeat;
ECANG7_01172	hypothetical protein;
ECANG7_01173	CDP-alcohol phosphatidyltransferase;
ECANG7_01174	Insulin receptor substrate-1, PTB;
ECANG7_01175	TRM13/UPF0224 family, U11-48K-like CHHC zinc finger domain;
ECANG7_01176	hypothetical protein;
ECANG7_01177	Band 7 protein;siRNA-mediated silencing protein NRDE-2;
ECANG7_01178	Domain of unknown function DUF4483;
ECANG7_01179	Peptidase S54, rhomboid domain;
ECANG7_01180	Ribosomal protein L17;Aminoacyl-tRNA synthetase, class Ia;
ECANG7_01181	DNA-repair protein, UmuC-like;DNA polymerase, Y-family, little finger domain;
ECANG7_01182	hypothetical protein;
ECANG7_01183	preliminar multidomain predicted protein
ECANG7_01184	SNF5/SMARCB1/INI1;Ankyrin repeat-containing domain;
ECANG7_01185	Mitochondrial import receptor subunit TOM7;
ECANG7_01186	Major facilitator superfamily domain, general substrate transporter;
ECANG7_01187	hypothetical protein;
ECANG7_01188	Complex 1 LYR protein;
ECANG7_01189	Sec7 domain;Pleckstrin homology domain;
ECANG7_01190	Nin one binding (NOB1) Zn-ribbon-like;
ECANG7_01191	mRNA splicing factor SYF2;
ECANG7_01192	preliminar multidomain predicted protein
ECANG7_01193	Bax inhibitor 1-related;
ECANG7_01194	Vacuolar protein sorting-associated protein 13A N-terminal domain;
ECANG7_01195	hypothetical protein;
ECANG7_01196	Vacuolar protein sorting associated protein;
ECANG7_01197	Ubiquitin-associated domain/translation elongation factor EF-Ts, N-terminal;Vacuolar protein sorting-associated protein 13 domain;
ECANG7_01198	hypothetical protein;
ECANG7_01199	Ribosomal protein L7Ae/L30e/S12e/Gadd45;
ECANG7_01200	BSD;
ECANG7_01201	Ankyrin repeat-containing domain;
ECANG7_01202	RNA recognition motif domain;
ECANG7_01203	Zinc finger, C6HC-type;
ECANG7_01204	Oligomerisation domain;
ECANG7_01205	hypothetical protein;
ECANG7_01206	preliminar multidomain predicted protein
ECANG7_01207	Protein kinase domain;Protein kinase, C-terminal;
ECANG7_01208	Protein kinase domain;Serine/threonine-protein kinase, C-terminal;
ECANG7_01209	hypothetical protein;
ECANG7_01210	Smg8/Smg9;
ECANG7_01211	PIK-related kinase, FAT;
ECANG7_01212	RNA recognition motif domain;PWI domain;
ECANG7_01213	Alpha/beta hydrolase fold-5;
ECANG7_01214	WD40/YVTN repeat-like-containing domain;
ECANG7_01215	hypothetical protein;
ECANG7_01216	hypothetical protein;
ECANG7_01217	hypothetical protein;
ECANG7_01218	hypothetical protein;
ECANG7_01219	Protein kinase domain;PAP/25A-associated;
ECANG7_01220	hypothetical protein;
ECANG7_01221	Nucleoside phosphorylase domain;
ECANG7_01222	Ribosomal protein L10/acidic P0;Ribosomal protein L10/L12;
ECANG7_01223	preliminar multidomain predicted protein
ECANG7_01224	Nicotinamide N-methyltransferase-like;
ECANG7_01225	Zinc finger, LIM-type;
ECANG7_01226	preliminar multidomain predicted protein
ECANG7_01227	preliminar multidomain predicted protein
ECANG7_01228	Anamorsin;
ECANG7_01229	Peptidase M24, structural domain;Gamma-tubulin complex component protein;
ECANG7_01230	hypothetical protein;
ECANG7_01231	Vacuolar import/degradation protein Vid24;
ECANG7_01232	Proteasome component (PCI) domain;Dynein heavy chain domain;
ECANG7_01233	UspA;
ECANG7_01234	hypothetical protein;
ECANG7_01235	Transcription factor, fork head;
ECANG7_01236	Tektin;
ECANG7_01237	STAS domain;Dynein heavy chain domain;
ECANG7_01238	SNF2-related;Helicase, C-terminal;
ECANG7_01239	26S proteasome non-ATPase regulatory subunit 5;
ECANG7_01240	Reduced growth phenotype protein 1;
ECANG7_01241	hypothetical protein;
ECANG7_01242	hypothetical protein;
ECANG7_01243	hypothetical protein;
ECANG7_01244	Zinc finger, RING-type;
ECANG7_01245	Neurotransmitter-gated ion-channel transmembrane domain;Neurotransmitter-gated ion-channel ligand-binding;
ECANG7_01246	hypothetical protein;
ECANG7_01247	hypothetical protein;
ECANG7_01248	Oxysterol-binding protein;Pleckstrin homology domain;
ECANG7_01249	Peptidase C13, legumain;Zinc finger, RING-type;
ECANG7_01250	Hly-III-related;
ECANG7_01251	WD40 repeat;
ECANG7_01252	Pfam-B_15243 domain containing protein;
ECANG7_01253	coiled coil domain containing protein 151;
ECANG7_01254	Pyridine nucleotide-disulphide oxidoreductase, NAD-binding domain;Pyridine nucleotide-disulphide oxidoreductase, dimerisation domain;
ECANG7_01255	UBX domain;
ECANG7_01256	preliminar multidomain predicted protein
ECANG7_01257	hypothetical protein;
ECANG7_01258	Dynein light chain, type 1/2;Parkin co-regulated protein;
ECANG7_01259	Alpha/Beta hydrolase fold;
ECANG7_01260	Lipid transport protein, N-terminal;Vitellinogen, open beta-sheet;
ECANG7_01261	FYVE zinc finger;BEACH domain;
ECANG7_01262	Chaperonin Cpn60/TCP-1;
ECANG7_01263	DnaJ domain;DnaJ-like protein C11, C-terminal;
ECANG7_01264	histone H2A;
ECANG7_01265	Tetratricopeptide repeat;
ECANG7_01266	hypothetical protein;
ECANG7_01267	hypothetical protein;
ECANG7_01268	Dynein light chain, type 1/2;
ECANG7_01269	MIF4G-like, type 3;Initiation factor eIF-4 gamma, MA3;
ECANG7_01270	MD-2-related lipid-recognition domain;
ECANG7_01271	Mitochondrial Rho-like;
ECANG7_01272	Proteasome alpha-subunit, N-terminal domain;Proteasome, subunit alpha/beta;
ECANG7_01273	hypothetical protein;
ECANG7_01274	RNA polymerase, Rpb8;
ECANG7_01275	Tetraspanin/Peripherin;
ECANG7_01276	Chibby family;
ECANG7_01277	Na-Ca exchanger/integrin-beta4;Sodium/calcium exchanger membrane region;
ECANG7_01278	DEP domain;DIX domain;
ECANG7_01279	hypothetical protein;
ECANG7_01280	BTB/POZ-like;
ECANG7_01281	Cyclin PHO80-like;
ECANG7_01282	hypothetical protein;
ECANG7_01283	Pre-mRNA cleavage complex II Clp1;MobB-type P-loop domain;
ECANG7_01284	Peptidyl-prolyl cis-trans isomerase, PpiC-type;
ECANG7_01285	BEACH domain;WD40 repeat;
ECANG7_01286	ATPase, AAA-type, core;
ECANG7_01287	Neuroendocrine 7B2 precursor;
ECANG7_01288	Major facilitator superfamily;
ECANG7_01289	Proteasome component (PCI) domain;Gtr1/RagA G protein;
ECANG7_01290	Uncharacterised protein family, zinc metallopeptidase-like;
ECANG7_01291	Homeodomain-like;
ECANG7_01292	Zinc finger, C2H2;
ECANG7_01293	Pre-mRNA-splicing factor SPF27;
ECANG7_01294	hypothetical protein;
ECANG7_01295	hypothetical protein;
ECANG7_01296	hypothetical protein;
ECANG7_01297	hypothetical protein;
ECANG7_01298	Phosphofurin acidic cluster sorting protein 1;
ECANG7_01299	hypothetical protein;
ECANG7_01300	Talin, central;FERM, N-terminal;
ECANG7_01301	YjeF N-terminal domain;
ECANG7_01302	hypothetical protein;
ECANG7_01303	Guanine nucleotide exchange factor, Ric8;
ECANG7_01304	Tetraspanin/Peripherin;
ECANG7_01305	Ribosomal protein L10/L12;
ECANG7_01306	hypothetical protein;
ECANG7_01307	hypothetical protein;
ECANG7_01308	hypothetical protein;
ECANG7_01309	Proteasome component (PCI) domain;ABC transporter-like;
ECANG7_01310	WD40 repeat;
ECANG7_01311	UDP-glucose/GDP-mannose dehydrogenase, N-terminal;UDP-glucose/GDP-mannose dehydrogenase, dimerisation;
ECANG7_01312	Zinc/iron permease;
ECANG7_01313	hypothetical protein;
ECANG7_01314	Immunoglobulin-like fold;
ECANG7_01315	hypothetical protein;
ECANG7_01316	Mab-21 domain;
ECANG7_01317	Ubiquitin-like;
ECANG7_01318	Helicase, C-terminal;Microtubule-associated protein, MAP65/Ase1/PRC1;
ECANG7_01319	Proteasome component (PCI) domain;
ECANG7_01320	Na channel, amiloride-sensitive;
ECANG7_01321	Ras guanine-nucleotide exchange factors catalytic domain;
ECANG7_01322	Glutamine amidotransferase;NAD/GMP synthase;
ECANG7_01323	hypothetical protein;
ECANG7_01324	preliminar multidomain predicted protein
ECANG7_01325	G-patch domain;Atg6/Beclin;
ECANG7_01326	PWWP domain;
ECANG7_01327	Dynein light chain, type 1/2;EF-hand domain pair;
ECANG7_01328	EGF region;
ECANG7_01329	EGF-like, conserved site;
ECANG7_01330	Homeobox domain;
ECANG7_01331	DnaJ domain;
ECANG7_01332	Plus-3;
ECANG7_01333	mRpS24 28S ribosomal protein S24, mitochondrial ;
ECANG7_01334	Peptidase M12A, astacin;ShKT domain;
ECANG7_01335	ERCC4 domain;
ECANG7_01336	Ubiquitin-like;
ECANG7_01337	Ubiquitin-like;
ECANG7_01338	Glycosyl transferase, ALG6/ALG8;
ECANG7_01339	Tetrahydrofolate dehydrogenase/cyclohydrolase, NAD(P)-binding domain;
ECANG7_01340	WW domain;Heavy metal-associated domain, HMA;
ECANG7_01341	Ribosomal protein L10/L12;
ECANG7_01342	TUP1-like enhancer of split;HIRA B motif;
ECANG7_01343	Sodium:dicarboxylate symporter;
ECANG7_01344	Phosphoribulokinase/uridine kinase;
ECANG7_01345	Nebulin repeat;SH3 domain;
ECANG7_01346	Zinc finger, C2H2;
ECANG7_01347	DDHD;
ECANG7_01348	Folate receptor-like;
ECANG7_01349	ATPase, F1/V1/A1 complex, alpha/beta subunit, nucleotide-binding domain;ATPase, F1/V1/A1 complex, alpha/beta subunit, C-terminal;
ECANG7_01350	ATPase, F1/V1/A1 complex, alpha/beta subunit, nucleotide-binding domain;ATPase, F1 complex alpha/beta subunit, N-terminal domain;
ECANG7_01351	Mediator complex, subunit Med12, LCEWAV-domain;
ECANG7_01352	hypothetical protein;
ECANG7_01353	Mitochondrial substrate/solute carrier;
ECANG7_01354	MSH4 MutS protein homolog 4 ;
ECANG7_01355	DNA mismatch repair protein MutS, C-terminal;
ECANG7_01356	G10 protein;
ECANG7_01357	hypothetical protein;
ECANG7_01358	Alkaline phosphatase;
ECANG7_01359	Alkaline phosphatase;
ECANG7_01360	Homeobox KN domain;
ECANG7_01361	Glycosyl hydrolase, family 13, catalytic domain;
ECANG7_01362	Zinc finger, FYVE-type;
ECANG7_01363	hypothetical protein;
ECANG7_01364	PDZ domain;
ECANG7_01365	C2 domain;
ECANG7_01366	Sec20;
ECANG7_01367	hypothetical protein;
ECANG7_01368	Protein kinase domain;
ECANG7_01369	WD40 repeat;GOLD;
ECANG7_01370	Ankyrin repeat;Sterile alpha motif, type 2;
ECANG7_01371	FAR1 DNA binding domain;
ECANG7_01372	ribonuclease kappa;
ECANG7_01373	Calponin homology domain;Spectrin repeat;
ECANG7_01374	Neurotransmitter-gated ion-channel transmembrane domain;Neurotransmitter-gated ion-channel ligand-binding;
ECANG7_01375	hypothetical protein;
ECANG7_01376	hypothetical protein;
ECANG7_01377	Myelin proteolipid protein PLP;
ECANG7_01378	SNF2-related;
ECANG7_01379	Lipopolysaccharide kinase;
ECANG7_01380	preliminar multidomain predicted protein
ECANG7_01381	Malectin;
ECANG7_01382	Kinesin, motor domain;
ECANG7_01383	hypothetical protein;
ECANG7_01384	hypothetical protein;
ECANG7_01385	hypothetical protein;
ECANG7_01386	hypothetical protein;
ECANG7_01387	SWAP/Surp;RNA recognition motif domain;
ECANG7_01388	hypothetical protein;
ECANG7_01389	hypothetical protein;
ECANG7_01390	Cadherin;
ECANG7_01391	Cytoplasmic FMR1-interacting;
ECANG7_01392	hypothetical protein;
ECANG7_01393	Amino acid/polyamine transporter I;
ECANG7_01394	Bromodomain;Pep3/Vps18/deep orange;
ECANG7_01395	Helicase, C-terminal;DEAD/DEAH box helicase domain;
ECANG7_01396	hypothetical protein;
ECANG7_01397	Chromo shadow domain;Chromo domain;
ECANG7_01398	CDC6, C-terminal domain;
ECANG7_01399	hypothetical protein;
ECANG7_01400	Lissencephaly type 1 y;
ECANG7_01401	Mak16 protein;Ribosomal L28e/Mak16;
ECANG7_01402	Class II aldolase/adducin N-terminal;
ECANG7_01403	hypothetical protein;
ECANG7_01404	hypothetical protein;
ECANG7_01405	Marvel domain;
ECANG7_01406	Zinc finger, DHHC-type, palmitoyltransferase;
ECANG7_01407	Protein-tyrosine phosphatase, receptor/non-receptor type;
ECANG7_01408	Blc2 family;
ECANG7_01409	Uncharacterized protein KIAA1841 homolog ;
ECANG7_01410	hypothetical protein;
ECANG7_01411	hypothetical protein;
ECANG7_01412	preliminar multidomain predicted protein
ECANG7_01413	TspO/MBR-related protein;
ECANG7_01414	SAP domain;JNK/Rab-associated protein-1, N-terminal;
ECANG7_01415	Small GTPase superfamily;
ECANG7_01416	Zinc finger, Sec23/Sec24-type;Sec23/Sec24, trunk domain;
ECANG7_01417	preliminar multidomain predicted protein
ECANG7_01418	Ubiquitin-activating enzyme repeat;UBA/THIF-type NAD/FAD binding fold;
ECANG7_01419	Nucleolar GTP-binding protein 1, Rossman-fold domain;NOG, C-terminal;
ECANG7_01420	Transcription factor, fork head;
ECANG7_01421	Malic enzyme, N-terminal domain;Malic enzyme, NAD-binding;
ECANG7_01422	Ras-association;PDZ domain;
ECANG7_01423	hypothetical protein;
ECANG7_01424	Prefoldin alpha-like;
ECANG7_01425	Glycoside hydrolase, family 3, N-terminal;Glycoside hydrolase family 3 C-terminal domain;
ECANG7_01426	hypothetical protein;
ECANG7_01427	EGF-like, laminin;Laminin, N-terminal;
ECANG7_01428	hypothetical protein;
ECANG7_01429	P-loop containing nucleoside triphosphate hydrolase;
ECANG7_01430	Retinoic acid induced 16-like protein;
ECANG7_01431	Tetratricopeptide repeat;
ECANG7_01432	hypothetical protein;
ECANG7_01433	Cytochrome b-c1 complex subunit 8;
ECANG7_01434	WD40 repeat;
ECANG7_01435	WD40/YVTN repeat-like-containing domain;
ECANG7_01436	WD40/YVTN repeat-like-containing domain;
ECANG7_01437	ODR-4-like;
ECANG7_01438	coiled coil domain containing protein 41;
ECANG7_01439	hypothetical protein;
ECANG7_01440	EF-hand domain;
ECANG7_01441	Zinc finger, FYVE-related;
ECANG7_01442	NADH:ubiquinone oxidoreductase, NDUFB5/SGDH subunit;
ECANG7_01443	Protein kinase domain;Kinase associated domain 1 (KA1);
ECANG7_01444	RNA polymerase, alpha subunit;RNA polymerase Rpb1, domain 3;
ECANG7_01445	hypothetical protein;
ECANG7_01446	hypothetical protein;
ECANG7_01447	Sodium/potassium-transporting ATPase subunit beta;
ECANG7_01448	Tetratricopeptide TPR1;
ECANG7_01449	Protein of unknown function DUF1665;
ECANG7_01450	Intra-flagellar transport protein 57;
ECANG7_01451	Rab-GTPase-TBC domain;
ECANG7_01452	Domain of unknown function DUF1981, Sec7 associated;
ECANG7_01453	hypothetical protein;
ECANG7_01454	Leucine-rich repeat;Leucine rich repeat 4;
ECANG7_01455	rab3 GTPase activating protein catalytic subunit;
ECANG7_01456	hypothetical protein;
ECANG7_01457	Zinc finger, C2H2;
ECANG7_01458	TRP-interacting helix, InaF motif;
ECANG7_01459	Glyceraldehyde 3-phosphate dehydrogenase, catalytic domain;
ECANG7_01460	Extracellular ligand-binding receptor;GPCR, family 3, nine cysteines domain;
ECANG7_01461	hypothetical protein;
ECANG7_01462	hypothetical protein;
ECANG7_01463	Pfam-B_8122 and DUF4381 domain containing protein;
ECANG7_01464	hypothetical protein;
ECANG7_01465	hypothetical protein;
ECANG7_01466	hypothetical protein;
ECANG7_01467	NUDIX hydrolase domain;mRNA decapping protein 2, Box A;
ECANG7_01468	Alanine dehydrogenase/pyridine nucleotide transhydrogenase, NAD(H)-binding domain;Alanine dehydrogenase/pyridine nucleotide transhydrogenase, N-terminal;
ECANG7_01469	hypothetical protein;
ECANG7_01470	hypothetical protein;
ECANG7_01471	hypothetical protein;
ECANG7_01472	Immunoglobulin subtype 2;Immunoglobulin subtype;
ECANG7_01473	Ribose-phosphate diphosphokinase;Ribose-phosphate pyrophosphokinase, N-terminal domain;
ECANG7_01474	Small GTPase superfamily;
ECANG7_01475	Protein phosphatase 2C (PP2C)-like domain;
ECANG7_01476	Ets domain;
ECANG7_01477	Ets domain;
ECANG7_01478	hypothetical protein;
ECANG7_01479	Zinc finger, CXXC-type;Zinc finger, PHD-finger;
ECANG7_01480	hypothetical protein;
ECANG7_01481	Pleckstrin homology domain;
ECANG7_01482	hypothetical protein;
ECANG7_01483	G protein-coupled receptor, rhodopsin-like;
ECANG7_01484	hypothetical protein;
ECANG7_01485	hypothetical protein;
ECANG7_01486	preliminar multidomain predicted protein
ECANG7_01487	hypothetical protein;
ECANG7_01488	Protein FAM78A;
ECANG7_01489	hypothetical protein;
ECANG7_01490	hypothetical protein;
ECANG7_01491	hypothetical protein;
ECANG7_01492	G protein-coupled receptor, rhodopsin-like;
ECANG7_01493	Protein kinase domain;
ECANG7_01494	WD40 repeat;
ECANG7_01495	hypothetical protein;
ECANG7_01496	hypothetical protein;
ECANG7_01497	hypothetical protein;
ECANG7_01498	Glycerol-3-phosphate dehydrogenase, NAD-dependent, N-terminal;
ECANG7_01499	Ras GTPase-activating protein;
ECANG7_01500	hypothetical protein;
ECANG7_01501	hypothetical protein;
ECANG7_01502	Glutathione S-transferase, C-terminal;
ECANG7_01503	tRNA-dihydrouridine synthase;Exocyst complex protein Exo70;
ECANG7_01504	Cytochrome c oxidase subunit 6C;
ECANG7_01505	Reticulon;
ECANG7_01506	hypothetical protein;
ECANG7_01507	Amino acid permease/ SLC12A domain;
ECANG7_01508	Coagulation factor 5/8 C-terminal type domain;
ECANG7_01509	G protein-coupled receptor, rhodopsin-like;
ECANG7_01510	hypothetical protein;
ECANG7_01511	Transcription factor AP-2, C-terminal;
ECANG7_01512	Myc-type, basic helix-loop-helix (bHLH) domain;
ECANG7_01513	hypothetical protein;
ECANG7_01514	hypothetical protein;
ECANG7_01515	hypothetical protein;
ECANG7_01516	hypothetical protein;
ECANG7_01517	Zinc finger, LIM-type;
ECANG7_01518	Phosphatidylinositol 3-/4-kinase, catalytic domain;PIK-related kinase, FAT;
ECANG7_01519	Zinc finger, DHHC-type, palmitoyltransferase;
ECANG7_01520	AMP-dependent synthetase/ligase;
ECANG7_01521	Protein kinase domain;
ECANG7_01522	Exoribonuclease, phosphorolytic domain 1;
ECANG7_01523	Peptidase C54;
ECANG7_01524	Nuclear hormone receptor, ligand-binding, core;Zinc finger, nuclear hormone receptor-type;
ECANG7_01525	EGF-like, laminin;Laminin, N-terminal;
ECANG7_01526	hypothetical protein;
ECANG7_01527	hypothetical protein;
ECANG7_01528	Sushi/SCR/CCP;
ECANG7_01529	Cyclin, N-terminal;
ECANG7_01530	SET domain;RNA-binding protein Lupus La;
ECANG7_01531	Histone chaperone, ASF1-like;
ECANG7_01532	Phospholipid/glycerol acyltransferase;
ECANG7_01533	preliminar multidomain predicted protein
ECANG7_01534	Tyrosine-protein kinase ephrin type A/B receptor-like;
ECANG7_01535	Putative esterase;PPPDE putative peptidase domain;
ECANG7_01536	hypothetical protein;
ECANG7_01537	EF-hand domain pair;Frizzled domain;
ECANG7_01538	Axonemal dynein light chain;
ECANG7_01539	preliminar multidomain predicted protein
ECANG7_01540	High mobility group box domain;
ECANG7_01541	DHHA1 domain;Threonyl/alanyl tRNA synthetase, SAD;
ECANG7_01542	NADH:ubiquinone oxidoreductase, iron-sulphur subunit 5;
ECANG7_01543	BCL7;
ECANG7_01544	Heat shock protein DnaJ, cysteine-rich domain;DnaJ domain;
ECANG7_01545	Helicase, C-terminal;Sec63 domain;
ECANG7_01546	G-patch domain;
ECANG7_01547	C2 domain;
ECANG7_01548	EF-hand domain pair;
ECANG7_01549	hypothetical protein;
ECANG7_01550	Translation elongation factor EFG, V domain;Elongation factor, GTP-binding domain;
ECANG7_01551	Potassium channel tetramerisation-type BTB domain;Ion transport domain;
ECANG7_01552	Ras-association;Diacylglycerol kinase, accessory domain;
ECANG7_01553	Ribosomal protein L7Ae/L30e/S12e/Gadd45;Calcineurin-like phosphoesterase domain, apaH type;
ECANG7_01554	hypothetical protein;
ECANG7_01555	Protein-tyrosine phosphatase, receptor/non-receptor type;CRAL-TRIO domain;
ECANG7_01556	Cation-transporting P-type ATPase, N-terminal;Cation-transporting P-type ATPase, C-terminal;
ECANG7_01557	hypothetical protein;
ECANG7_01558	Anticodon-binding;
ECANG7_01559	hypothetical protein;
ECANG7_01560	hypothetical protein;
ECANG7_01561	WD40 repeat;
ECANG7_01562	FeS cluster biogenesis;
ECANG7_01563	Calcineurin-like phosphoesterase domain, apaH type;
ECANG7_01564	Wnt;
ECANG7_01565	hypothetical protein;
ECANG7_01566	Mgme1 Mitochondrial genome maintenance exonuclease 1 ;
ECANG7_01567	von Willebrand factor, type C;
ECANG7_01568	SNF2-related;Helicase, C-terminal;
ECANG7_01569	hypothetical protein;
ECANG7_01570	rRNA-processing protein Fcf1/Utp23;
ECANG7_01571	Rabaptin, GTPase-Rab5 binding domain;
ECANG7_01572	Protein kinase domain;Citron-like;
ECANG7_01573	coiled coil domain containing protein 151;
ECANG7_01574	Immunoglobulin I-set;
ECANG7_01575	hypothetical protein;
ECANG7_01576	hypothetical protein;
ECANG7_01577	hypothetical protein;
ECANG7_01578	hypothetical protein;
ECANG7_01579	ATPase, F0 complex, subunit D, mitochondrial;
ECANG7_01580	Mediator complex, subunit Med10;
ECANG7_01581	Guanylate-binding protein, C-terminal;Guanylate-binding protein, N-terminal;
ECANG7_01582	Apolipoprotein O;
ECANG7_01583	RNA recognition motif domain;
ECANG7_01584	Sec7 domain;Domain of unknown function DUF1981, Sec7 associated;
ECANG7_01585	BEACH domain;
ECANG7_01586	NAD-dependent epimerase/dehydratase, N-terminal domain;Domain of unknown function DUF1731;
ECANG7_01587	Vps52/Sac2;
ECANG7_01588	Alpha/Beta hydrolase fold;
ECANG7_01589	Protein kinase-like domain;KA1 domain/Ssp2 C-terminal domain;
ECANG7_01590	AMP-dependent synthetase/ligase;
ECANG7_01591	RNA recognition motif domain;
ECANG7_01592	hypothetical protein;
ECANG7_01593	hypothetical protein;
ECANG7_01594	hypothetical protein;
ECANG7_01595	hypothetical protein;
ECANG7_01596	IQ motif, EF-hand binding site;
ECANG7_01597	Rab-GTPase-TBC domain;
ECANG7_01598	RIB43A;
ECANG7_01599	Nucleolar protein 14;Major facilitator superfamily;
ECANG7_01600	hypothetical protein;
ECANG7_01601	THO complex, subunit 5;
ECANG7_01602	Heat shock protein 70 family;
ECANG7_01603	preliminar multidomain predicted protein
ECANG7_01604	CLASP N-terminal domain;
ECANG7_01605	Phospholipase D/Transphosphatidylase;Phospholipase D-like domain;
ECANG7_01606	Phox homologous domain;Phospholipase D/Transphosphatidylase;
ECANG7_01607	gag pol polyprotein;
ECANG7_01608	hypothetical protein;
ECANG7_01609	preliminar multidomain predicted protein
ECANG7_01610	WD40 repeat;
ECANG7_01611	hypothetical protein;
ECANG7_01612	Phosphoribosyltransferase domain;Orotidine 5'-phosphate decarboxylase domain;
ECANG7_01613	Translocon-associated;
ECANG7_01614	Low-density lipoprotein (LDL) receptor class A repeat;Seven cysteines, N-terminal;
ECANG7_01615	hypothetical protein;
ECANG7_01616	hypothetical protein;
ECANG7_01617	hypothetical protein;
ECANG7_01618	Sodium:neurotransmitter symporter;
ECANG7_01619	Histidine phosphatase superfamily, clade-2;W2 domain;
ECANG7_01620	IQCG IQ domain-containing protein G ;
ECANG7_01621	voltage gated hydrogen channel 1;
ECANG7_01622	hypothetical protein;
ECANG7_01623	Zinc finger, C2H2-like;
ECANG7_01624	hypothetical protein;
ECANG7_01625	hypothetical protein;
ECANG7_01626	hypothetical protein;
ECANG7_01627	hypothetical protein;
ECANG7_01628	Cadherin;
ECANG7_01629	hypothetical protein;
ECANG7_01630	Short-chain dehydrogenase/reductase SDR;
ECANG7_01631	hypothetical protein;
ECANG7_01632	Ribosomal protein L29;
ECANG7_01633	ATPase, F1 complex, gamma subunit;
ECANG7_01634	PLC-like phosphodiesterase, TIM beta/alpha-barrel domain;
ECANG7_01635	ATPase, AAA-type, core;
ECANG7_01636	RNA recognition motif domain;Spen paralogue and orthologue SPOC, C-terminal;
ECANG7_01637	hypothetical protein;
ECANG7_01638	WD40 repeat;Cornichon;
ECANG7_01639	Intermediate filament protein;
ECANG7_01640	Basic-leucine zipper domain;
ECANG7_01641	Phosphatidic acid phosphatase type 2/haloperoxidase;
ECANG7_01642	hypothetical protein;
ECANG7_01643	Zinc finger, CCCH-type;
ECANG7_01644	Ankyrin repeat;Ankyrin repeat-containing domain;
ECANG7_01645	JAB1/MPN/MOV34 metalloenzyme domain;
ECANG7_01646	Cadherin;
ECANG7_01647	hypothetical protein;
ECANG7_01648	hypothetical protein;
ECANG7_01649	hypothetical protein;
ECANG7_01650	hypothetical protein;
ECANG7_01651	NatC N(alpha)-terminal acetyltransferase, Mak10 subunit;
ECANG7_01652	EF-hand domain;EF-hand domain pair;
ECANG7_01653	Immunoglobulin subtype 2;Immunoglobulin subtype;
ECANG7_01654	hypothetical protein;
ECANG7_01655	hypothetical protein;
ECANG7_01656	hypothetical protein;
ECANG7_01657	K Homology domain, type 1;Magnesium transporter NIPA;
ECANG7_01658	GPCR, rhodopsin-like, 7TM;
ECANG7_01659	hypothetical protein;
ECANG7_01660	Armadillo-type fold;
ECANG7_01661	Methylmalonic aciduria and homocystinuria type D protein;
ECANG7_01662	Bicoid-interacting 3;
ECANG7_01663	hypothetical protein;
ECANG7_01664	Protein of unknown function DUF543;
ECANG7_01665	GATA zinc finger domain containing protein;
ECANG7_01666	Alpha-ketoglutarate-dependent dioxygenase AlkB-like;
ECANG7_01667	Rap GTPase activating protein domain;
ECANG7_01668	pgap2 Post-GPI attachment to proteins factor 2 ;
ECANG7_01669	Elongation factor, GTP-binding domain;Translation elongation factor EFTu/EF1A, domain 2;
ECANG7_01670	Vinculin/alpha-catenin;
ECANG7_01671	RIH (RyR and IP3R Homology) domain;Ryanodine receptor Ryr;
ECANG7_01672	GOLD;
ECANG7_01673	Homeobox domain;
ECANG7_01674	hypothetical protein;
ECANG7_01675	GNAT domain;
ECANG7_01676	Proteasome activator pa28, C-terminal domain;
ECANG7_01677	hypothetical protein;
ECANG7_01678	immunogenic protein ts11;
ECANG7_01679	hypothetical protein;
ECANG7_01680	hypothetical protein;
ECANG7_01681	Protein phosphatase 2A, regulatory B subunit, B56;
ECANG7_01682	hypothetical protein;
ECANG7_01683	hypothetical protein;
ECANG7_01684	hypothetical protein;
ECANG7_01685	hypothetical protein;
ECANG7_01686	hypothetical protein;
ECANG7_01687	hypothetical protein;
ECANG7_01688	Sec16, central conserved domain;
ECANG7_01689	Zinc finger, HIT-type;
ECANG7_01690	Prefoldin beta-like;
ECANG7_01691	Leucine-rich repeat;Leucine rich repeat 4;
ECANG7_01692	RNA-binding domain, S1, IF1 type;
ECANG7_01693	Glycine cleavage T-protein, N-terminal;Domain of unknown function DUF1279;
ECANG7_01694	Serine:arginine repetitive matrix protein 2;
ECANG7_01695	Zinc finger, C2H2-like;
ECANG7_01696	hypothetical protein;
ECANG7_01697	Ets domain;
ECANG7_01698	Cation/H exchanger;
ECANG7_01699	hypothetical protein;
ECANG7_01700	hypothetical protein;
ECANG7_01701	hypothetical protein;
ECANG7_01702	Mitochondrial substrate/solute carrier;
ECANG7_01703	WD40 repeat;
ECANG7_01704	CTNNB1 binding, N-teminal;
ECANG7_01705	High mobility group box domain;
ECANG7_01706	hypothetical protein;
ECANG7_01707	Target SNARE coiled-coil domain;Syntaxin, N-terminal domain;
ECANG7_01708	ribosome recycling factor;
ECANG7_01709	Protein of unknown function DUF423;
ECANG7_01710	Phosphoribulokinase/uridine kinase;
ECANG7_01711	hypothetical protein;
ECANG7_01712	ATP12, ATPase F1F0-assembly protein;
ECANG7_01713	RNA recognition motif domain;
ECANG7_01714	hypothetical protein;
ECANG7_01715	hypothetical protein;
ECANG7_01716	Arf GTPase activating protein;Pleckstrin homology domain;
ECANG7_01717	S-adenosyl-L-methionine-dependent methyltransferase-like;
ECANG7_01718	Ubiquitin-activating enzyme repeat;UBA/THIF-type NAD/FAD binding fold;
ECANG7_01719	Exocyst complex component Sec6;
ECANG7_01720	Aspartic peptidase;
ECANG7_01721	hypothetical protein;
ECANG7_01722	hypothetical protein;
ECANG7_01723	Usher syndrome type-1C protein-binding protein 1, PDZ domain;
ECANG7_01724	preliminar multidomain predicted protein
ECANG7_01725	Phosphate transporter;
ECANG7_01726	hypothetical protein;
ECANG7_01727	Protein kinase domain;
ECANG7_01728	preliminar multidomain predicted protein
ECANG7_01729	oligomeric Golgi complex subunit 1;
ECANG7_01730	hypothetical protein;
ECANG7_01731	SAP domain;DBC1/CARP1 catalytically inactive NUDIX hydrolase domain;
ECANG7_01732	Ionotropic glutamate receptor;Extracellular solute-binding protein, family 3;
ECANG7_01733	hypothetical protein;
ECANG7_01734	hypothetical protein;
ECANG7_01735	hypothetical protein;
ECANG7_01736	Leucine-rich repeat;
ECANG7_01737	Extracellular ligand-binding receptor;
ECANG7_01738	hypothetical protein;
ECANG7_01739	Cullin, N-terminal;Membrane bound O-acyl transferase, MBOAT;
ECANG7_01740	Ribosomal protein S9;Fibronectin, type III;
ECANG7_01741	RNA-binding S4 domain;Ribosomal protein S4e, N-terminal;
ECANG7_01742	Cytochrome c oxidase, subunit Vb;
ECANG7_01743	Glycogen debranching enzyme;Eukaryotic glycogen debranching enzyme, N-terminal domain;
ECANG7_01744	Basic-leucine zipper domain;
ECANG7_01745	Aminoacyl-tRNA synthetase, class II (G/ H/ P/ S), conserved domain;
ECANG7_01746	Protein of unknown function DUF1356, TMEM106;
ECANG7_01747	FUS interacting serine arginine rich protein 1;
ECANG7_01748	hypothetical protein;
ECANG7_01749	hypothetical protein;
ECANG7_01750	hypothetical protein;
ECANG7_01751	Serine-threonine/tyrosine-protein kinase catalytic domain;Radial spokehead-like protein;
ECANG7_01752	hypothetical protein;
ECANG7_01753	Protein of unknown function DUF2046;
ECANG7_01754	WD40 repeat;
ECANG7_01755	DREV methyltransferase;
ECANG7_01756	lisH domain containing protein FOPNL;
ECANG7_01757	Kelch-type beta propeller;
ECANG7_01758	hypothetical protein;
ECANG7_01759	hypothetical protein;
ECANG7_01760	TEA/ATTS;
ECANG7_01761	Guanine nucleotide binding protein (G-protein), alpha subunit;
ECANG7_01762	SAP domain;
ECANG7_01763	EF-hand domain pair;
ECANG7_01764	Transforming growth factor-beta, C-terminal;
ECANG7_01765	Glycoside hydrolase, family 29;
ECANG7_01766	Zinc finger, RING-CH-type;
ECANG7_01767	hypothetical protein;
ECANG7_01768	Cytochrome b-c1 complex subunit 10;
ECANG7_01769	von Willebrand factor, type A;
ECANG7_01770	hypothetical protein;
ECANG7_01771	Eukaryotic translation initiation factor 3 subunit E, N-terminal;
ECANG7_01772	Cyclic nucleotide-binding domain;Dimerization-anchoring domain of cAMP-dependent protein kinase, regulatory subunit;
ECANG7_01773	Serine-threonine/tyrosine-protein kinase catalytic domain;Extracellular ligand-binding receptor;
ECANG7_01774	Glycosyltransferase 2-like;Galactosyltransferase, C-terminal;
ECANG7_01775	D-glucuronyl C5-epimerase;
ECANG7_01776	Zinc finger, DHHC-type, palmitoyltransferase;Valyl/Leucyl/Isoleucyl-tRNA synthetase, anticodon-binding;
ECANG7_01777	TATA-box binding protein;
ECANG7_01778	preliminar multidomain predicted protein
ECANG7_01779	Ribosomal protein L2 domain 2;
ECANG7_01780	hypothetical protein;
ECANG7_01781	hypothetical protein;
ECANG7_01782	hypothetical protein;
ECANG7_01783	hypothetical protein;
ECANG7_01784	preliminar multidomain predicted protein
ECANG7_01785	preliminar multidomain predicted protein
ECANG7_01786	RDD;
ECANG7_01787	Zinc finger, TFIIS-type;
ECANG7_01788	hypothetical protein;
ECANG7_01789	hypothetical protein;
ECANG7_01790	Protein kinase domain;
ECANG7_01791	hypothetical protein;
ECANG7_01792	Cleavage/polyadenylation specificity factor, A subunit, C-terminal;
ECANG7_01793	GPCR, rhodopsin-like, 7TM;
ECANG7_01794	hypothetical protein;
ECANG7_01795	NADP-dependent oxidoreductase domain;
ECANG7_01796	Armet protein;
ECANG7_01797	Oligosaccharyl transferase complex, subunit OST3/OST6;
ECANG7_01798	Oligosaccharyl transferase complex, subunit OST3/OST6;
ECANG7_01799	PapD-like;P-loop containing nucleoside triphosphate hydrolase;
ECANG7_01800	NADP-dependent oxidoreductase domain;
ECANG7_01801	preliminar multidomain predicted protein
ECANG7_01802	DnaJ domain;
ECANG7_01803	Epidermal growth factor-like domain;Delta/Serrate/lag-2 (DSL) protein;
ECANG7_01804	GRAM domain;
ECANG7_01805	IQ motif, EF-hand binding site;Ras-association;
ECANG7_01806	hypothetical protein;
ECANG7_01807	preliminar multidomain predicted protein
ECANG7_01808	Yos1-like;
ECANG7_01809	Folliculin-interacting protein, middle domain;Folliculin-interacting protein, C-terminal domain;
ECANG7_01810	Ribosomal protein S9;UV radiation resistance protein/autophagy-related protein 14;
ECANG7_01811	WIF domain;
ECANG7_01812	Cyclic nucleotide-binding domain;Peptidase M24, structural domain;
ECANG7_01813	hypothetical protein;
ECANG7_01814	Peptidase S1;
ECANG7_01815	Protein kinase domain;
ECANG7_01816	Protein kinase domain;Citron-like;
ECANG7_01817	preliminar multidomain predicted protein
ECANG7_01818	hypothetical protein;
ECANG7_01819	preliminar multidomain predicted protein
ECANG7_01820	WW domain;FF domain;
ECANG7_01821	Misato Segment II tubulin-like domain;
ECANG7_01822	Leucine-rich repeat flightless-interacting protein;
ECANG7_01823	ATPase, F0 complex, subunit E, mitochondrial;
ECANG7_01824	Target SNARE coiled-coil domain;Syntaxin 6, N-terminal;
ECANG7_01825	hypothetical protein;
ECANG7_01826	hypothetical protein;
ECANG7_01827	hypothetical protein;
ECANG7_01828	hypothetical protein;
ECANG7_01829	Leucine-rich repeat;
ECANG7_01830	Autophagy-related protein 9;
ECANG7_01831	hypothetical protein;
ECANG7_01832	hypothetical protein;
ECANG7_01833	hypothetical protein;
ECANG7_01834	LicD;
ECANG7_01835	Creatinase, N-terminal;Peptidase M24, structural domain;
ECANG7_01836	Nrap protein;
ECANG7_01837	Nuclear receptor coactivator 2 NCoA 2;
ECANG7_01838	EGF region domain containing protein;
ECANG7_01839	Thioredoxin-like fold;
ECANG7_01840	Alpha crystallin/Hsp20 domain;
ECANG7_01841	Proteasome alpha-subunit, N-terminal domain;Proteasome, subunit alpha/beta;
ECANG7_01842	Oligosaccharide biosynthesis protein Alg14-like;
ECANG7_01843	Translation elongation factor EFG, V domain;Elongation factor, GTP-binding domain;
ECANG7_01844	RNA recognition motif domain;Zinc finger, CCHC-type;
ECANG7_01845	hypothetical protein;
ECANG7_01846	hypothetical protein;
ECANG7_01847	hypothetical protein;
ECANG7_01848	hypothetical protein;
ECANG7_01849	hypothetical protein;
ECANG7_01850	PDZ domain;RUN;
ECANG7_01851	hypothetical protein;
ECANG7_01852	hypothetical protein;
ECANG7_01853	hypothetical protein;
ECANG7_01854	hypothetical protein;
ECANG7_01855	Homeobox domain;
ECANG7_01856	hypothetical protein;
ECANG7_01857	hypothetical protein;
ECANG7_01858	hypothetical protein;
ECANG7_01859	hypothetical protein;
ECANG7_01860	Homeobox domain;
ECANG7_01861	Cache domain;VWA N-terminal;
ECANG7_01862	Glutamine synthetase, catalytic domain;Glutamine synthetase, beta-Grasp;
ECANG7_01863	Armadillo;
ECANG7_01864	Zinc finger, AN1-type;Zinc finger, A20-type;
ECANG7_01865	EGF-like, conserved site;
ECANG7_01866	hypothetical protein;
ECANG7_01867	hypothetical protein;
ECANG7_01868	Proteasome component (PCI) domain;26S proteasome, regulatory subunit Rpn7;
ECANG7_01869	hypothetical protein;
ECANG7_01870	Beta-lactamase-like;
ECANG7_01871	WW domain;
ECANG7_01872	Domain of unknown function DUF1777;
ECANG7_01873	Glutaredoxin;
ECANG7_01874	Major intrinsic protein;
ECANG7_01875	ATPase, F0 complex, subunit G, mitochondrial;
ECANG7_01876	Vacuolar fusion protein MON1;
ECANG7_01877	Carbohydrate kinase PfkB;
ECANG7_01878	hypothetical protein;
ECANG7_01879	Major intrinsic protein;
ECANG7_01880	Major intrinsic protein;
ECANG7_01881	Major intrinsic protein;
ECANG7_01882	vacuole membrane protein 1;
ECANG7_01883	Transcription factor CBF/NF-Y/archaeal histone;
ECANG7_01884	SH3 domain;
ECANG7_01885	Fibronectin, type III;
ECANG7_01886	Translation elongation factor EFTs/EF1B, dimerisation;
ECANG7_01887	hypothetical protein;
ECANG7_01888	hypothetical protein;
ECANG7_01889	Glucose-6-phosphate dehydrogenase, NAD-binding;Glucose-6-phosphate dehydrogenase, C-terminal;
ECANG7_01890	Rap1 Myb domain;TRF2-interacting telomeric protein/Rap1, C-terminal;
ECANG7_01891	Cation/H exchanger;Mrp/NBP35 ATP-binding protein;
ECANG7_01892	Domain of unknown function DUF3421;
ECANG7_01893	Small GTPase superfamily;
ECANG7_01894	Concentrative nucleoside transporter N-terminal domain;Concentrative nucleoside transporter C-terminal domain;
ECANG7_01895	Tubby, C-terminal;
ECANG7_01896	Beta-propeller repeat TECPR;Vesicle tethering protein Uso1/P115-like , head domain;
ECANG7_01897	Glycolipid transfer protein domain;
ECANG7_01898	Baculoviral inhibition of apoptosis protein repeat;Sirtuin family;
ECANG7_01899	Cytochrome c oxidase, subunit Vb;
ECANG7_01900	Exportin-1/Importin-beta-like;
ECANG7_01901	Membrane insertase OXA1/ALB3/YidC;
ECANG7_01902	hypothetical protein;
ECANG7_01903	Peptidyl-prolyl cis-trans isomerase, FKBP-type, domain;
ECANG7_01904	Zinc finger, C2H2-like;
ECANG7_01905	C-type lectin;
ECANG7_01906	Nop domain;NOP5, N-terminal;
ECANG7_01907	Domain of unknown function DUF1907;
ECANG7_01908	Protein kinase domain;
ECANG7_01909	WD40 repeat;
ECANG7_01910	Zinc finger, DHHC-type, palmitoyltransferase;Cadherin, N-terminal;
ECANG7_01911	hypothetical protein;
ECANG7_01912	Major facilitator superfamily domain, general substrate transporter;
ECANG7_01913	Zinc finger, C2H2-like;
ECANG7_01914	G protein-coupled receptor, rhodopsin-like;
ECANG7_01915	schwannomin interacting protein 1;
ECANG7_01916	hypothetical protein;
ECANG7_01917	Fibronectin, type III;Whey acidic protein-type 4-disulphide core;
ECANG7_01918	Zinc finger, CCCH-type;
ECANG7_01919	Domain of unknown function DUF4200;
ECANG7_01920	EF-hand domain pair;
ECANG7_01921	Mitochondrial substrate/solute carrier;
ECANG7_01922	tRNA-guanine(15) transglycosylase-like;
ECANG7_01923	GPI mannosyltransferase;
ECANG7_01924	Paired domain;
ECANG7_01925	hypothetical protein;
ECANG7_01926	Mitochondrial substrate/solute carrier;
ECANG7_01927	Protein of unknown function DUF716 (TMEM45);
ECANG7_01928	SPRY domain;FERM, N-terminal;
ECANG7_01929	preliminar multidomain predicted protein
ECANG7_01930	60S ribosomal protein L6E;
ECANG7_01931	Mbt repeat;
ECANG7_01932	hypothetical protein;
ECANG7_01933	Small GTPase superfamily;
ECANG7_01934	hypothetical protein;
ECANG7_01935	Protein kinase domain;Fibronectin, type III;
ECANG7_01936	Tetratricopeptide TPR2;Tetratricopeptide repeat;
ECANG7_01937	Checkpoint protein Hus1/Mec3;
ECANG7_01938	steroid dehydrogenase;
ECANG7_01939	ATPase, dynein-related, AAA domain;Dynein heavy chain, domain-1;
ECANG7_01940	Isopropylmalate dehydrogenase-like domain;
ECANG7_01941	Glypican domain containing protein;
ECANG7_01942	Proteinase inhibitor I2, Kunitz metazoa;
ECANG7_01943	Protein kinase domain;
ECANG7_01944	hypothetical protein;
ECANG7_01945	RNA recognition motif domain;
ECANG7_01946	Adenosine/AMP deaminase domain;Dynein heavy chain domain;
ECANG7_01947	preliminar multidomain predicted protein
ECANG7_01948	hypothetical protein;
ECANG7_01949	Bax inhibitor 1-related;
ECANG7_01950	CAAX amino terminal protease;
ECANG7_01951	Transcription factor E2F/dimerisation partner (TDP);CCAAT-binding factor;
ECANG7_01952	H/ACA ribonucleoprotein complex, subunit Nop10;
ECANG7_01953	Potassium channel, calcium-activated, BK, beta subunit;
ECANG7_01954	hypothetical protein;
ECANG7_01955	hypothetical protein;
ECANG7_01956	Small GTPase superfamily, ARF/SAR type;
ECANG7_01957	hypothetical protein;
ECANG7_01958	hypothetical protein;
ECANG7_01959	preliminar multidomain predicted protein
ECANG7_01960	Dynamin, GTPase domain;
ECANG7_01961	Small GTPase superfamily;Phytochelatin synthase;
ECANG7_01962	Protein of unknown function DUF408;
ECANG7_01963	DnaJ domain;Proteinase inhibitor I2, Kunitz metazoa;
ECANG7_01964	hypothetical protein;
ECANG7_01965	Dynein heavy chain domain;Dynein heavy chain, domain-2;
ECANG7_01966	DnaJ domain;Chaperone DnaJ, C-terminal;
ECANG7_01967	THO complex subunit 7/Mft1;
ECANG7_01968	Peptidase M28;
ECANG7_01969	Peptidase C2, calpain, catalytic domain;
ECANG7_01970	Peptidase C2, calpain, catalytic domain;Peptidase C2, calpain, large subunit, domain III;
ECANG7_01971	kinetochore associated protein 1;
ECANG7_01972	Synaptobrevin;Longin domain;
ECANG7_01973	UBA/THIF-type NAD/FAD binding fold;MoeZ/MoeB;
ECANG7_01974	Myc-type, basic helix-loop-helix (bHLH) domain;
ECANG7_01975	Domain of unknown function DUF1683, C-terminal;Foie gras liver health family 1;
ECANG7_01976	Small GTPase superfamily;Protein phosphatase 2A, regulatory B subunit, B56;
ECANG7_01977	hypothetical protein;
ECANG7_01978	Proteasome assembly chaperone 2;
ECANG7_01979	blocked early in transport 1;
ECANG7_01980	HECT;Ribonuclease P/MRP, subunit POP1;
ECANG7_01981	Pericentrin/AKAP-450 centrosomal targeting domain;
ECANG7_01982	hypothetical protein;
ECANG7_01983	Cadherin;Cadherin, N-terminal;
ECANG7_01984	hypothetical protein;
ECANG7_01985	hypothetical protein;
ECANG7_01986	hypothetical protein;
ECANG7_01987	hypothetical protein;
ECANG7_01988	hypothetical protein;
ECANG7_01989	hypothetical protein;
ECANG7_01990	hypothetical protein;
ECANG7_01991	Protein kinase domain;Protein kinase, C-terminal;
ECANG7_01992	hypothetical protein;
ECANG7_01993	hypothetical protein;
ECANG7_01994	F box protein FBW7 fragment;
ECANG7_01995	hypothetical protein;
ECANG7_01996	Bromodomain;WSTF/Acf1/Cbp146;
ECANG7_01997	hypothetical protein;
ECANG7_01998	hypothetical protein;
ECANG7_01999	hypothetical protein;
[truncated: 9,452 more rows]

## Sheet: 1.4 Gene_id_IPR_GO
Interpro and GO annotation gene models of E. canadensis (G7) genome
Gene ID	Annotation	InterPRO ID	GO Ids
ECANG7_00002	Domain of unknown function DUF1794	IPR014878
ECANG7_00005	Tetraspanin/Peripherin	IPR018499	GO:0016021
ECANG7_00006	Ankyrin repeat-containing domain	IPR020683
ECANG7_00007	Serine-threonine/tyrosine-protein kinase catalytic domain	IPR001245	GO:0004672;GO:0006468
ECANG7_00008	RNA recognition motif domain	IPR000504	GO:0003676
ECANG7_00009	Protein kinase domain	IPR000719	GO:0004672;GO:0005524;GO:0006468
ECANG7_00010	Na channel, amiloride-sensitive	IPR001873	GO:0005272;GO:0006814;GO:0016020
ECANG7_00012	mRNA splicing factor, Cwf21	IPR013170
ECANG7_00013	Armadillo	IPR000225	GO:0005515
ECANG7_00014	C2 domain	IPR000008	GO:0005515
ECANG7_00017	DENN domain	IPR001194
ECANG7_00018	Ribosomal protein S15	IPR000589	GO:0003735;GO:0005622;GO:0005840;GO:0006412
ECANG7_00019	Prenylated rab acceptor PRA1	IPR004895
ECANG7_00021	Ras-association	IPR000159	GO:0007165
ECANG7_00023	Zinc finger, C2H2	IPR007087	GO:0046872
ECANG7_00026	ATP-dependent helicase, C-terminal	IPR006555	GO:0003676;GO:0005524;GO:0006139;GO:0008026;GO:0016818
ECANG7_00027	Calponin homology domain	IPR001715	GO:0005515
ECANG7_00028	Zinc finger, RING-type	IPR001841	GO:0005515;GO:0008270
ECANG7_00029	Prefoldin alpha-like	IPR004127	GO:0006457;GO:0016272;GO:0051082
ECANG7_00030	Ribosomal protein S1, RNA-binding domain	IPR003029	GO:0003723
ECANG7_00031	Ubiquitin-like	IPR000626	GO:0005515
ECANG7_00032	THO complex, subunitTHOC2, C-terminal	IPR021418
ECANG7_00033	P-loop containing nucleoside triphosphate hydrolase	IPR027417
ECANG7_00034	Peptidase M17, leucyl aminopeptidase, C-terminal	IPR000819	GO:0004177;GO:0005622;GO:0006508
ECANG7_00037	Cadherin	IPR002126	GO:0005509;GO:0007156;GO:0016020
ECANG7_00038	Protein kinase domain	IPR000719	GO:0004672;GO:0005524;GO:0006468
ECANG7_00040	WD40 repeat	IPR001680	GO:0005515
ECANG7_00041	Protein of unknown function DUF1674	IPR012875
ECANG7_00043	Aldose 1-/Glucose-6-phosphate 1-epimerase	IPR008183	GO:0005975;GO:0016853
ECANG7_00044	EF-hand domain pair	IPR011992	GO:0005509
ECANG7_00045	GTP binding domain	IPR006073	GO:0005525
ECANG7_00046	Helicase, C-terminal	IPR001650
ECANG7_00048	General substrate transporter	IPR005828	GO:0016021;GO:0022857;GO:0055085
ECANG7_00049	K Homology domain, type 1	IPR004088	GO:0003723
ECANG7_00050	Carbohydrate kinase PfkB	IPR011611
ECANG7_00051	Mini-chromosome maintenance, DNA-dependent ATPase	IPR001208	GO:0003677;GO:0005524;GO:0006260
ECANG7_00055	Protein of unknown function DUF3504	IPR021893
ECANG7_00060	Initiation factor 2B-related	IPR000649	GO:0044237
ECANG7_00061	RNA recognition motif domain	IPR000504	GO:0003676
ECANG7_00062	Endonuclease/exonuclease/phosphatase	IPR005135
ECANG7_00063	Thioredoxin domain	IPR013766	GO:0045454
ECANG7_00064	Dynamin, GTPase domain	IPR001401	GO:0003924;GO:0005525
ECANG7_00066	G protein-coupled receptor, rhodopsin-like	IPR000276	GO:0004930;GO:0007186;GO:0016021
ECANG7_00067	Mitochondrial inner membrane protein Mitofilin	IPR019133
ECANG7_00068	Proteasome component (PCI) domain	IPR000717	GO:0005515
ECANG7_00069	NADP-dependent oxidoreductase domain	IPR023210
ECANG7_00071	Dual specificity phosphatase, catalytic domain	IPR000340	GO:0006470;GO:0008138
ECANG7_00072	Glucosylceramidase	IPR006775	GO:0004348;GO:0006665;GO:0016021
ECANG7_00073	DNA mismatch repair protein MutS, C-terminal	IPR000432	GO:0005524;GO:0006298;GO:0030983
ECANG7_00076	Ribonucleotide reductase large subunit, C-terminal	IPR000788	GO:0006260;GO:0055114
ECANG7_00077	SART-1 protein	IPR005011
ECANG7_00078	GPCR, family 2, secretin-like	IPR000832	GO:0004930;GO:0007186;GO:0016021
ECANG7_00080	Cyclin, C-terminal domain	IPR004367	GO:0005634
ECANG7_00082	ATPase, AAA-type, core	IPR003959	GO:0005524
ECANG7_00083	Telomere length regulation protein, conserved domain	IPR019337
ECANG7_00084	Fibrillar collagen, C-terminal	IPR000885	GO:0005201;GO:0005581
ECANG7_00086	Serpin domain	IPR023796
ECANG7_00087	Serpin domain	IPR023796
ECANG7_00088	G protein-coupled receptor, rhodopsin-like	IPR000276	GO:0004930;GO:0007186;GO:0016021
ECANG7_00089	Enhancer of polycomb-like, N-terminal	IPR019542
ECANG7_00090	FAS1 domain	IPR000782
ECANG7_00091	Laminin G domain	IPR001791
ECANG7_00094	Homeobox domain	IPR001356	GO:0003677
ECANG7_00098	Epidermal growth factor-like domain	IPR000742	GO:0005515
ECANG7_00099	C2 domain	IPR000008	GO:0005515
ECANG7_00101	Nicastrin	IPR008710	GO:0016021;GO:0016485
ECANG7_00102	Armadillo-like helical	IPR011989
ECANG7_00103	Zinc finger, CW-type	IPR011124	GO:0008270
ECANG7_00105	Ovarian tumour, otubain	IPR003323
ECANG7_00106	JmjC domain	IPR003347
ECANG7_00108	Protein kinase domain	IPR000719	GO:0004672;GO:0005524;GO:0006468
ECANG7_00109	Synaptobrevin	IPR001388	GO:0016021;GO:0016192
ECANG7_00110	Protein kinase domain	IPR000719	GO:0004672;GO:0005524;GO:0006468
ECANG7_00112	Chaperonin Cpn60/TCP-1	IPR002423	GO:0005524;GO:0044267
ECANG7_00114	Glycosyltransferase family 23 (GT23) domain	IPR027350
ECANG7_00115	Ribosome biogenesis factor NIP7-like	IPR005155
ECANG7_00116	Oligosaccharyl transferase complex, subunit OST3/OST6	IPR021149
ECANG7_00117	Cadherin	IPR002126	GO:0005509;GO:0007156;GO:0016020
ECANG7_00118	Glycolipid transfer protein domain	IPR014830	GO:0005737;GO:0017089;GO:0046836;GO:0051861
ECANG7_00119	Leucine-rich repeat	IPR001611	GO:0005515
ECANG7_00120	Autophagy-related protein 1010	IPR012445
ECANG7_00121	Galactosyltransferase, C-terminal	IPR027791
ECANG7_00122	PUA domain	IPR002478	GO:0003723
ECANG7_00123	Transforming acidic coiled-coil	IPR007707
ECANG7_00124	Vacuolar protein sorting-associated protein 13A N-terminal domain	IPR026854
ECANG7_00126	IQ motif, EF-hand binding site	IPR000048	GO:0005515
ECANG7_00128	Mini-chromosome maintenance, DNA-dependent ATPase	IPR001208	GO:0003677;GO:0005524;GO:0006260
ECANG7_00129	Phox homologous domain	IPR001683	GO:0035091
ECANG7_00131	Multi antimicrobial extrusion protein	IPR002528	GO:0006855;GO:0015238;GO:0015297;GO:0016020;GO:0055085
ECANG7_00132	Replication termination factor 2, RING-finger	IPR027799
ECANG7_00133	Myosin head, motor domain	IPR001609	GO:0003774;GO:0005524;GO:0016459
ECANG7_00134	WD40 repeat	IPR001680	GO:0005515
ECANG7_00135	GNAT domain	IPR000182	GO:0008080
ECANG7_00136	Peptidyl-prolyl cis-trans isomerase, FKBP-type, domain	IPR001179	GO:0006457
ECANG7_00137	Ribosomal protein L1/ribosomal biogenesis protein	IPR028364
ECANG7_00138	Zinc finger, U1-C type	IPR013085	GO:0008270
ECANG7_00139	Methyltransferase domain	IPR025714
ECANG7_00141	Zinc finger, C2H2	IPR007087	GO:0046872
ECANG7_00143	Ricin B lectin domain	IPR000772
ECANG7_00144	Pseudouridine-5'-phosphate glycosidase	IPR007342	GO:0016798
ECANG7_00145	Ribosomal protein L36e	IPR000509	GO:0003735;GO:0005622;GO:0005840;GO:0006412
ECANG7_00146	Pyruvate kinase, barrel	IPR015793	GO:0000287;GO:0004743;GO:0006096;GO:0030955
ECANG7_00148	Pyruvate kinase, barrel	IPR015793	GO:0000287;GO:0004743;GO:0006096;GO:0030955
ECANG7_00150	Invasin/intimin cell-adhesion	IPR008964
ECANG7_00151	ARID/BRIGHT DNA-binding domain	IPR001606	GO:0003677;GO:0005622
ECANG7_00152	Zinc finger, PHD-finger	IPR019787	GO:0005515
ECANG7_00153	Radical SAM	IPR007197	GO:0003824;GO:0051536
ECANG7_00154	Molybdopterin binding domain	IPR001453	GO:0006777
ECANG7_00155	Calponin homology domain	IPR001715	GO:0005515
ECANG7_00156	Clp protease proteolytic subunit /Translocation-enhancing protein TepA	IPR023562
ECANG7_00157	Helicase, C-terminal	IPR001650
ECANG7_00158	Domain of unknown function DUF4206	IPR025258
ECANG7_00159	Phosphotyrosyl phosphatase activator, PTPA	IPR004327	GO:0019211
ECANG7_00160	Plectin repeat	IPR001101	GO:0005856
ECANG7_00162	Zinc finger, C2H2	IPR007087	GO:0046872
ECANG7_00163	Pre-mRNA splicing Prp18-interacting factor	IPR021715
ECANG7_00166	WD40/YVTN repeat-like-containing domain	IPR015943	GO:0005515
ECANG7_00167	DNA-directed DNA polymerase, family A, palm domain	IPR001098	GO:0003677;GO:0003887;GO:0006260
ECANG7_00168	Annexin repeat	IPR018502	GO:0005509;GO:0005544
ECANG7_00169	Annexin repeat	IPR018502	GO:0005509;GO:0005544
ECANG7_00170	FAR1 DNA binding domain	IPR004330
ECANG7_00171	Small GTPase superfamily	IPR001806	GO:0005525;GO:0007264
ECANG7_00172	WD40 repeat	IPR001680	GO:0005515
ECANG7_00173	Zinc finger, RING-type	IPR001841	GO:0005515;GO:0008270
ECANG7_00174	Zinc finger, C2H2	IPR007087	GO:0046872
ECANG7_00175	Ubiquitin-conjugating enzyme, E2	IPR000608	GO:0016881
ECANG7_00176	Cation-transporting P-type ATPase, N-terminal	IPR004014
ECANG7_00177	XPG N-terminal	IPR006085	GO:0004518;GO:0006281
ECANG7_00178	Dual specificity phosphatase, catalytic domain	IPR000340	GO:0006470;GO:0008138
ECANG7_00179	Endoplasmic reticulum oxidoreductin 1	IPR007266	GO:0003756;GO:0005783;GO:0016671;GO:0055114
ECANG7_00180	Clathrin adaptor, mu subunit, C-terminal	IPR008968	GO:0005515;GO:0006886;GO:0016192;GO:0030131
ECANG7_00181	EF-hand domain pair	IPR011992	GO:0005509
ECANG7_00182	Domain of unknown function DUF4200	IPR025252
ECANG7_00183	N-acetylglucosaminyl phosphatidylinositol deacetylase-related	IPR003737
ECANG7_00184	Thioredoxin domain	IPR013766	GO:0045454
ECANG7_00185	WD40 repeat	IPR001680	GO:0005515
ECANG7_00187	Ankyrin repeat-containing domain	IPR020683
ECANG7_00188	Pre-mRNA-splicing factor Cwf15/Cwc15	IPR006973	GO:0000398;GO:0005681
ECANG7_00189	Thymosin beta-4	IPR001152	GO:0003779;GO:0005737;GO:0007010
ECANG7_00191	Small GTPase superfamily	IPR001806	GO:0005525;GO:0007264
ECANG7_00192	Small GTPase superfamily	IPR001806	GO:0005525;GO:0007264
ECANG7_00194	Cytochrome b5-like heme/steroid binding domain	IPR001199	GO:0020037
ECANG7_00196	Anion-transporting ATPase-like domain	IPR025723
ECANG7_00197	Death domain	IPR000488	GO:0005515;GO:0007165
ECANG7_00199	SPRY domain	IPR003877	GO:0005515
ECANG7_00200	Pseudouridine synthase, catalytic domain	IPR020103	GO:0001522;GO:0003723;GO:0009451;GO:0009982
ECANG7_00201	BRCT domain	IPR001357
ECANG7_00202	Lactate/malate dehydrogenase, N-terminal	IPR001236	GO:0016491;GO:0055114
ECANG7_00203	Dbl homology (DH) domain	IPR000219	GO:0005089;GO:0035023
ECANG7_00204	Palmitoyl protein thioesterase	IPR002472	GO:0006464;GO:0008474
ECANG7_00205	Stress-activated map kinase interacting 1	IPR008828
ECANG7_00206	Leucine-rich repeat	IPR001611	GO:0005515
ECANG7_00207	Snf7	IPR005024	GO:0015031
ECANG7_00208	Vacuolar protein sorting 55	IPR007262
ECANG7_00209	FERM, N-terminal	IPR018979
ECANG7_00210	EF-hand domain pair	IPR011992	GO:0005509
ECANG7_00211	Peptidase M50	IPR008915	GO:0004222;GO:0006508
ECANG7_00213	Lysosome-associated membrane glycoprotein	IPR002000	GO:0016020
ECANG7_00215	Protein kinase domain	IPR000719	GO:0004672;GO:0005524;GO:0006468
ECANG7_00217	Sodium:dicarboxylate symporter	IPR001991	GO:0006835;GO:0016020;GO:0017153
ECANG7_00219	Arf GTPase activating protein	IPR001164	GO:0008060;GO:0008270;GO:0032312
ECANG7_00220	Band 7 protein	IPR001107
ECANG7_00222	Rho GTPase-activating protein domain	IPR000198	GO:0007165
ECANG7_00223	CRC domain	IPR005172
ECANG7_00224	TFIIEalpha/SarR/Rpc3 HTH domain	IPR024550
ECANG7_00225	Armadillo-like helical	IPR011989
ECANG7_00226	Sterile alpha motif/pointed domain	IPR013761
ECANG7_00227	C2 domain	IPR000008	GO:0005515
ECANG7_00228	C2 domain	IPR000008	GO:0005515
ECANG7_00229	UBA/THIF-type NAD/FAD binding fold	IPR000594	GO:0003824
ECANG7_00230	Nuclear hormone receptor, ligand-binding, core	IPR000536	GO:0003700;GO:0003707;GO:0005634;GO:0006355;GO:0043401
ECANG7_00231	FERM, N-terminal	IPR018979
ECANG7_00235	Myc-type, basic helix-loop-helix (bHLH) domain	IPR011598	GO:0046983
ECANG7_00236	YjeF C-terminal domain	IPR000631
ECANG7_00238	Uncharacterised protein family FAM98	IPR018797
ECANG7_00240	Dynein light chain, type 1/2	IPR001372	GO:0005875;GO:0007017
ECANG7_00241	Leucine-rich repeat	IPR001611	GO:0005515
ECANG7_00242	Vps53-like, N-terminal	IPR007234
ECANG7_00243	G protein-coupled receptor, rhodopsin-like	IPR000276	GO:0004930;GO:0007186;GO:0016021
ECANG7_00244	Transcription factor E2F/dimerisation partner (TDP)	IPR003316	GO:0003700;GO:0005667;GO:0006355
ECANG7_00246	Zinc finger, CCCH-type	IPR000571	GO:0046872
ECANG7_00249	Protein jagunal	IPR009787	GO:0005789;GO:0007029
ECANG7_00251	WD40 repeat	IPR001680	GO:0005515
ECANG7_00252	Tctex-1	IPR005334
ECANG7_00254	Major facilitator superfamily	IPR011701	GO:0016021;GO:0055085
ECANG7_00255	Ribosomal protein L19	IPR001857	GO:0003735;GO:0005622;GO:0005840;GO:0006412
ECANG7_00256	Kinesin, motor domain	IPR001752	GO:0003777;GO:0005524;GO:0007018;GO:0008017
ECANG7_00258	Homeobox domain	IPR001356	GO:0003677
ECANG7_00259	Protein of unknown function DUF1042	IPR010441
ECANG7_00260	Zinc finger, MYND-type	IPR002893
ECANG7_00265	7TM GPCR, serpentine receptor class w (Srw)	IPR019427
ECANG7_00267	Ribosome biogenesis protein BMS1/TSR1, C-terminal	IPR007034
ECANG7_00268	Translocon-associated protein (TRAP), alpha subunit	IPR005595	GO:0005789
ECANG7_00269	Small GTPase superfamily	IPR001806	GO:0005525;GO:0007264
ECANG7_00270	High mobility group box domain	IPR009071
ECANG7_00271	Kelch repeat type 1	IPR006652	GO:0005515
ECANG7_00272	Ribosomal protein S4/S9, N-terminal	IPR001912	GO:0005622;GO:0019843
ECANG7_00276	Immunoglobulin V-set domain	IPR013106
ECANG7_00279	Homeo-prospero domain	IPR023082	GO:0003677
ECANG7_00281	SH2 domain	IPR000980	GO:0005515
ECANG7_00283	Glycoside hydrolase, family 47	IPR001382	GO:0004571;GO:0005509;GO:0016020
ECANG7_00284	Zinc hook, Rad50	IPR013134
ECANG7_00285	Pleckstrin homology domain	IPR001849
ECANG7_00288	5-formyltetrahydrofolate cyclo-ligase	IPR002698
ECANG7_00289	Signal recognition particle, SRP54 subunit, GTPase domain	IPR000897	GO:0005525;GO:0006614
ECANG7_00291	Zinc finger, C2H2-like	IPR015880
ECANG7_00292	Ras GTPase-activating protein	IPR001936	GO:0005096;GO:0005622;GO:0051056
ECANG7_00293	Vacuolar protein sorting-associated protein 13 domain	IPR009543
ECANG7_00294	Myc-type, basic helix-loop-helix (bHLH) domain	IPR011598	GO:0046983
ECANG7_00296	Tetratricopeptide TPR1	IPR001440	GO:0005515
ECANG7_00297	Protein of unknown function UPF0568	IPR019265
ECANG7_00298	Mitochondrial substrate/solute carrier	IPR018108
ECANG7_00300	Ubiquitin-associated domain/translation elongation factor EF-Ts, N-terminal	IPR000449	GO:0005515
ECANG7_00301	Cyclic nucleotide-binding domain	IPR000595
ECANG7_00303	Major facilitator superfamily	IPR011701	GO:0016021;GO:0055085
ECANG7_00304	Carbohydrate kinase, FGGY, N-terminal	IPR018484	GO:0005975;GO:0016773
ECANG7_00305	Filamin/ABP280 repeat-like	IPR017868
ECANG7_00306	DWNN domain	IPR014891	GO:0005634;GO:0008270
ECANG7_00307	Protein kinase domain	IPR000719	GO:0004672;GO:0005524;GO:0006468
ECANG7_00308	Phospholipid/glycerol acyltransferase	IPR002123	GO:0008152;GO:0016746
ECANG7_00309	T-complex protein 10, C-terminal domain	IPR009852
ECANG7_00311	Phosphatidylinositol 3-/4-kinase, catalytic domain	IPR000403	GO:0016773
ECANG7_00312	Peptidase C78, ubiquitin fold modifier-specific peptidase 1/ 2	IPR012462
ECANG7_00313	Protein LIN37	IPR028226	GO:0007049;GO:0017053
ECANG7_00314	Histidine phosphatase superfamily, clade-1	IPR013078
ECANG7_00315	Immunoglobulin I-set	IPR013098
ECANG7_00321	FAD dependent oxidoreductase	IPR006076	GO:0016491;GO:0055114
ECANG7_00322	Acyl-CoA-binding protein, ACBP	IPR000582	GO:0000062
ECANG7_00324	Cadherin	IPR002126	GO:0005509;GO:0007156;GO:0016020
ECANG7_00325	N-acetylglucosaminyltransferase II	IPR007754	GO:0005795;GO:0008455;GO:0009312;GO:0016021
ECANG7_00326	DDHD	IPR004177	GO:0046872
ECANG7_00327	RNA recognition motif domain	IPR000504	GO:0003676
ECANG7_00328	Oxidoreductase FAD/NAD(P)-binding	IPR001433	GO:0016491;GO:0055114
ECANG7_00329	PDZ domain	IPR001478	GO:0005515
ECANG7_00331	Ubiquitin-like	IPR000626	GO:0005515
ECANG7_00332	Rap GTPase activating protein domain	IPR000331	GO:0005096;GO:0051056
ECANG7_00334	Ubiquitin-like	IPR000626	GO:0005515
ECANG7_00335	Domain of unknown function DUF1115	IPR010541
ECANG7_00336	Amino acid transporter, transmembrane	IPR013057
ECANG7_00338	RNA recognition motif domain	IPR000504	GO:0003676
ECANG7_00339	Ankyrin repeat	IPR002110	GO:0005515
ECANG7_00342	Tetratricopeptide TPR1	IPR001440	GO:0005515
ECANG7_00343	Coagulation factor 5/8 C-terminal type domain	IPR000421	GO:0007155
ECANG7_00345	Zinc finger, C2H2	IPR007087	GO:0046872
ECANG7_00348	Major facilitator superfamily	IPR011701	GO:0016021;GO:0055085
ECANG7_00349	Cleavage/polyadenylation specificity factor, A subunit, C-terminal	IPR004871	GO:0003676;GO:0005634
ECANG7_00350	Zinc finger, C2HC-type	IPR002515	GO:0003700;GO:0005634;GO:0006355;GO:0008270
ECANG7_00351	G protein-coupled receptor, rhodopsin-like	IPR000276	GO:0004930;GO:0007186;GO:0016021
ECANG7_00352	Ankyrin repeat-containing domain	IPR020683
ECANG7_00353	Ankyrin repeat-containing domain	IPR020683
ECANG7_00354	XPG N-terminal	IPR006085	GO:0004518;GO:0006281
ECANG7_00355	Ribosomal protein S1, RNA-binding domain	IPR003029	GO:0003723
ECANG7_00357	Bacterial Fmu (Sun)/eukaryotic nucleolar NOL1/Nop2p	IPR001678
ECANG7_00358	C2 domain	IPR000008	GO:0005515
ECANG7_00360	Zinc finger, C2H2	IPR007087	GO:0046872
ECANG7_00362	DnaJ domain	IPR001623
ECANG7_00364	C2 domain	IPR000008	GO:0005515
ECANG7_00365	Protein prenyltransferase, alpha subunit	IPR002088	GO:0008318;GO:0018342
ECANG7_00366	Ribosomal protein S2	IPR001865	GO:0003735;GO:0005622;GO:0005840;GO:0006412
ECANG7_00367	Small GTPase superfamily, ARF/SAR type	IPR006689	GO:0005525
ECANG7_00368	K Homology domain, type 1	IPR004088	GO:0003723
ECANG7_00369	Zinc finger, GATA-type	IPR000679	GO:0003700;GO:0006355;GO:0008270;GO:0043565
ECANG7_00371	Forkhead-associated (FHA) domain	IPR000253	GO:0005515
ECANG7_00373	WD40 repeat	IPR001680	GO:0005515
ECANG7_00374	Domain of unknown function DUF2404	IPR019411
ECANG7_00375	Vacuolar protein sorting-associated, VPS28	IPR007143
ECANG7_00376	Hydroxymethylglutaryl-CoA reductase, class I/II	IPR002202	GO:0004420;GO:0015936;GO:0050662;GO:0055114
ECANG7_00377	Ribosomal protein S5, C-terminal	IPR005324	GO:0003735;GO:0005840;GO:0006412
ECANG7_00380	Rab-GTPase-TBC domain	IPR000195	GO:0005097;GO:0032313
ECANG7_00381	Regulator of nonsense-mediated decay, UPF3	IPR005120
ECANG7_00383	Cold-shock protein, DNA-binding	IPR002059	GO:0003677;GO:0006355
ECANG7_00384	Aminoacyl-tRNA synthetase, class II (D/K/N)	IPR004364	GO:0000166;GO:0004812;GO:0005524;GO:0006418
ECANG7_00385	Proteasome stabiliser ECM29	IPR024372
ECANG7_00386	Protein of unknown function DUF1077, TMEM85	IPR009445
ECANG7_00387	Dynein heavy chain domain	IPR004273	GO:0003777;GO:0007018;GO:0030286
ECANG7_00390	Dynein heavy chain domain	IPR004273	GO:0003777;GO:0007018;GO:0030286
ECANG7_00391	Transcription factor, fork head	IPR001766	GO:0003700;GO:0006355;GO:0043565
ECANG7_00394	Innexin	IPR000990	GO:0005921
ECANG7_00397	VHS	IPR002014	GO:0006886
ECANG7_00398	Zinc finger, RING-type	IPR001841	GO:0005515;GO:0008270
ECANG7_00399	SH3 domain	IPR001452	GO:0005515
ECANG7_00401	Tumour suppressor p53-binding protein-1 Tudor domain	IPR015125
ECANG7_00402	Myc-type, basic helix-loop-helix (bHLH) domain	IPR011598	GO:0046983
ECANG7_00403	Peptidase C19, ubiquitin carboxyl-terminal hydrolase	IPR001394	GO:0006511;GO:0036459
ECANG7_00404	SWAP/Surp	IPR000061	GO:0003723;GO:0006396
ECANG7_00405	GC-rich sequence DNA-binding factor domain	IPR022783	GO:0003677;GO:0005634;GO:0006355
ECANG7_00407	Protein kinase domain	IPR000719	GO:0004672;GO:0005524;GO:0006468
ECANG7_00409	Mitochondrial pyruvate carrier	IPR005336	GO:0005743;GO:0006850
ECANG7_00411	WD40 repeat	IPR001680	GO:0005515
ECANG7_00412	Phosphoglucose isomerase (PGI)	IPR001672	GO:0004347;GO:0006094;GO:0006096
ECANG7_00413	ATPase, AAA-type, core	IPR003959	GO:0005524
ECANG7_00416	EGF-like calcium-binding domain	IPR001881	GO:0005509
ECANG7_00417	Sterile alpha motif, type 1	IPR021129
ECANG7_00418	Histone acetyl transferase HAT1 N-terminal	IPR019467	GO:0004402;GO:0016568
ECANG7_00419	WD40 repeat	IPR001680	GO:0005515
ECANG7_00421	Inositol polyphosphate kinase	IPR005522	GO:0008440
ECANG7_00422	Zinc finger, PHD-finger	IPR019787	GO:0005515
ECANG7_00423	Zinc finger, C2H2	IPR007087	GO:0046872
ECANG7_00426	Protein-tyrosine phosphatase, receptor/non-receptor type	IPR000242	GO:0004725;GO:0006470
ECANG7_00428	Ankyrin repeat-containing domain	IPR020683
ECANG7_00429	Acylphosphatase-like domain	IPR001792
ECANG7_00430	Ankyrin repeat-containing domain	IPR020683
ECANG7_00431	Cas1p 10 TM acyl transferase domain	IPR012419
ECANG7_00433	Regulator of G protein signalling domain	IPR000342	GO:0038032
ECANG7_00434	Fis1, C-terminal tetratricopeptide repeat	IPR028061
ECANG7_00435	Proteinase inhibitor I2, Kunitz metazoa	IPR002223	GO:0004867
ECANG7_00436	Immunoglobulin I-set	IPR013098
ECANG7_00437	Ankyrin repeat	IPR002110	GO:0005515
ECANG7_00439	PIN domain	IPR002716
ECANG7_00440	JAB1/MPN/MOV34 metalloenzyme domain	IPR000555	GO:0005515
ECANG7_00441	Spo11/DNA topoisomerase VI, subunit A, N-terminal	IPR013049	GO:0003677;GO:0003824;GO:0005524;GO:0005694;GO:0006259
ECANG7_00442	Histone deacetylase domain	IPR023801
ECANG7_00443	Aminotransferase class V domain	IPR000192	GO:0008152
ECANG7_00444	Thiamin pyrophosphokinase, catalytic domain	IPR007371	GO:0004788;GO:0005524;GO:0009229
ECANG7_00446	LsmAD domain	IPR009604
ECANG7_00447	DNA-repair protein, UmuC-like	IPR001126	GO:0003684;GO:0003887;GO:0006281
ECANG7_00451	Methyltransferase domain	IPR025714
ECANG7_00452	Peptidase M12B, ADAM/reprolysin	IPR001590	GO:0004222;GO:0006508
ECANG7_00453	Tricarboxylate/iron carrier	IPR004686	GO:0006812;GO:0008324;GO:0016020;GO:0055085
ECANG7_00454	Serine-threonine/tyrosine-protein kinase catalytic domain	IPR001245	GO:0004672;GO:0006468
ECANG7_00457	Armadillo-type fold	IPR016024	GO:0005488
ECANG7_00458	Tetraspanin/Peripherin	IPR018499	GO:0016021
ECANG7_00459	Glycosyltransferase 2-like	IPR001173
ECANG7_00460	Uncharacterised protein family UPF0466	IPR018782
ECANG7_00461	PDZ domain	IPR001478	GO:0005515
ECANG7_00462	Biotin/lipoate A/B protein ligase	IPR004143	GO:0006464
ECANG7_00464	Ubiquitin-conjugating enzyme, E2	IPR000608	GO:0016881
ECANG7_00465	Cadherin	IPR002126	GO:0005509;GO:0007156;GO:0016020
ECANG7_00466	Tetraspanin/Peripherin	IPR018499	GO:0016021
ECANG7_00470	Pheromone shutdown, TraB	IPR002816
ECANG7_00471	Leucine-rich repeat, ribonuclease inhibitor subtype	IPR003590
ECANG7_00473	Citrate synthase-like	IPR002020	GO:0044262;GO:0046912
ECANG7_00474	Dynein heavy chain domain	IPR004273	GO:0003777;GO:0007018;GO:0030286
ECANG7_00475	BRCT domain	IPR001357
ECANG7_00477	Peptidase S28	IPR008758	GO:0006508;GO:0008236
ECANG7_00478	Protein kinase domain	IPR000719	GO:0004672;GO:0005524;GO:0006468
ECANG7_00479	DDRGK domain containing protein	IPR019153
ECANG7_00480	Zinc finger, RING-type	IPR001841	GO:0005515;GO:0008270
ECANG7_00482	Guanylate kinase/L-type calcium channel beta subunit	IPR008145	GO:0005515
ECANG7_00483	ZU5 domain	IPR000906
ECANG7_00484	Beta-trefoil DNA-binding domain	IPR015350	GO:0000978;GO:0000982;GO:0005634;GO:0006355
ECANG7_00487	Protein of unknown function DUF3695	IPR022179
ECANG7_00488	Peptidase C12, ubiquitin carboxyl-terminal hydrolase	IPR001578	GO:0004843;GO:0005622;GO:0006511
ECANG7_00489	Phosphatidylinositol N-acetylglucosaminyltransferase subunit C	IPR009450	GO:0006506;GO:0016021;GO:0017176
ECANG7_00490	Glycogen synthase	IPR008631	GO:0004373;GO:0005978
ECANG7_00491	DnaJ domain	IPR001623
ECANG7_00493	Basic-leucine zipper domain	IPR004827	GO:0003700;GO:0006355;GO:0043565
ECANG7_00495	Basic-leucine zipper domain	IPR004827	GO:0003700;GO:0006355;GO:0043565
ECANG7_00496	Exostosin-like	IPR004263
ECANG7_00497	Regulator of chromosome condensation, RCC1	IPR000408
ECANG7_00498	SET domain	IPR001214	GO:0005515
ECANG7_00499	EF-hand domain	IPR002048	GO:0005509
ECANG7_00500	Peptidase M17, leucyl aminopeptidase, C-terminal	IPR000819	GO:0004177;GO:0005622;GO:0006508
ECANG7_00502	DDE superfamily endonuclease, CENP-B-like	IPR004875	GO:0003676
ECANG7_00503	Zinc/iron permease	IPR003689	GO:0016020;GO:0030001;GO:0046873;GO:0055085
ECANG7_00504	Immunoglobulin-like domain	IPR007110	GO:0005515
ECANG7_00505	PAP/25A-associated	IPR002058
ECANG7_00507	Mediator complex, subunit Med6	IPR007018	GO:0001104;GO:0006357;GO:0016592
ECANG7_00508	Epidermal growth factor-like domain	IPR000742	GO:0005515
ECANG7_00511	Helicase, C-terminal	IPR001650
ECANG7_00512	Bax inhibitor 1-related	IPR006214
ECANG7_00513	Ribosomal protein L18e/L15P	IPR021131
ECANG7_00514	Transcription factor homeodomain, male germ-cell	IPR021980
ECANG7_00517	Thrombospondin, type 1 repeat	IPR000884
ECANG7_00521	Exonuclease, RNase T/DNA polymerase III	IPR013520
ECANG7_00522	Peptidase S1	IPR001254	GO:0004252;GO:0006508
ECANG7_00523	NLI interacting factor	IPR004274	GO:0005515
ECANG7_00524	mRNA splicing factor, thioredoxin-like U5 snRNP	IPR004123	GO:0005681;GO:0007067
ECANG7_00525	Domain of unknown function DUF2428, death-receptor-like	IPR019442
ECANG7_00526	EF-hand domain	IPR002048	GO:0005509
ECANG7_00527	Metal-dependent hydrolase, composite domain	IPR011059	GO:0016810
ECANG7_00529	Proprotein convertase, P	IPR002884	GO:0004252;GO:0006508
ECANG7_00530	Peptidase S8/S53 domain	IPR000209	GO:0004252;GO:0006508
ECANG7_00531	Domain of unknown function DUF4209	IPR025209
ECANG7_00532	TRAM/LAG1/CLN8 homology domain	IPR006634	GO:0016021
ECANG7_00533	Oligosaccharyl transferase, STT3 subunit	IPR003674	GO:0004576;GO:0006486;GO:0016020
ECANG7_00534	Vesicle transport protein, Got1/SFT2-like	IPR007305	GO:0016192
ECANG7_00537	PLC-like phosphodiesterase, TIM beta/alpha-barrel domain	IPR017946	GO:0006629;GO:0008081
ECANG7_00538	MobB-type P-loop domain	IPR029007
ECANG7_00540	ThiJ/PfpI	IPR002818
ECANG7_00542	Innexin	IPR000990	GO:0005921
ECANG7_00543	Ubiquitin-conjugating enzyme, E2	IPR000608	GO:0016881
ECANG7_00544	tRNA-splicing ligase, RtcB	IPR001233	GO:0006396;GO:0008452
ECANG7_00546	WD40 repeat	IPR001680	GO:0005515
ECANG7_00547	Peptidase C2, calpain, catalytic domain	IPR001300	GO:0004198;GO:0005622;GO:0006508
ECANG7_00548	Ubiquitin-associated/translation elongation factor EF1B, N-terminal, eukaryote	IPR015940
ECANG7_00550	Immunoglobulin I-set	IPR013098
ECANG7_00551	FAS1 domain	IPR000782
ECANG7_00552	Dynein light chain, type 1/2	IPR001372	GO:0005875;GO:0007017
ECANG7_00553	Pyruvate kinase, barrel	IPR015793	GO:0000287;GO:0004743;GO:0006096;GO:0030955
ECANG7_00554	C2 domain	IPR000008	GO:0005515
ECANG7_00556	C2 domain	IPR000008	GO:0005515
ECANG7_00558	YTH domain	IPR007275
ECANG7_00560	DNA primase large subunit, eukaryotic/archaeal	IPR007238	GO:0003896;GO:0006269
ECANG7_00561	K Homology domain, type 1	IPR004088	GO:0003723
ECANG7_00562	K Homology domain, type 1	IPR004088	GO:0003723
ECANG7_00563	CS domain	IPR007052
ECANG7_00564	SH3 domain	IPR001452	GO:0005515
ECANG7_00567	ATPase, AAA-type, core	IPR003959	GO:0005524
ECANG7_00568	Ankyrin repeat	IPR002110	GO:0005515
ECANG7_00569	WW domain binding protein 11	IPR019007	GO:0006396
ECANG7_00570	Ezrin/radixin/moesin, C-terminal	IPR011259	GO:0005737;GO:0008092;GO:0019898
ECANG7_00572	Decaprenyl diphosphate synthase-like	IPR001441	GO:0016765
ECANG7_00574	Na channel, amiloride-sensitive	IPR001873	GO:0005272;GO:0006814;GO:0016020
ECANG7_00575	Spermidine/spermine synthases family	IPR001045	GO:0003824
ECANG7_00576	Conserved oligomeric Golgi complex subunit 8	IPR007255	GO:0017119
ECANG7_00577	Cysteine-rich flanking region, C-terminal	IPR000483
ECANG7_00578	TATA element modulatory factor 1 TATA binding	IPR022091
ECANG7_00579	Gamma-tubulin complex component protein	IPR007259	GO:0000226;GO:0000922;GO:0005815
ECANG7_00580	Uncharacterised protein family UPF0047	IPR001602
ECANG7_00582	Membrane bound O-acyl transferase, MBOAT	IPR004299
ECANG7_00583	Ionotropic glutamate receptor	IPR001320	GO:0004970;GO:0005234;GO:0016020
ECANG7_00584	Cadherin	IPR002126	GO:0005509;GO:0007156;GO:0016020
ECANG7_00585	GTP binding domain	IPR006073	GO:0005525
ECANG7_00586	SH2 domain	IPR000980	GO:0005515
ECANG7_00587	ABC transporter-like	IPR003439	GO:0005524;GO:0016887
ECANG7_00588	WHEP-TRS	IPR000738	GO:0004812;GO:0005524;GO:0006418
ECANG7_00589	Helicase, C-terminal	IPR001650
ECANG7_00590	BAG domain	IPR003103	GO:0051087
ECANG7_00591	Rho GTPase-activating protein domain	IPR000198	GO:0007165
ECANG7_00592	Golgin subfamily A member 7/ERF4	IPR019383
ECANG7_00594	PDZ domain	IPR001478	GO:0005515
ECANG7_00595	ATPase, V1 complex, subunit C	IPR004907	GO:0015078;GO:0015991;GO:0033180
ECANG7_00596	Histone acetyltransferases subunit 3	IPR019340
ECANG7_00598	P2X purinoreceptor	IPR001429	GO:0001614;GO:0005216;GO:0005524;GO:0006811;GO:0016020
ECANG7_00599	Tetraspanin/Peripherin	IPR018499	GO:0016021
ECANG7_00601	WW domain	IPR001202	GO:0005515
ECANG7_00602	Ribosomal protein L10e/L16	IPR016180	GO:0003735;GO:0005840;GO:0006412
ECANG7_00604	tRNAHis guanylyltransferase catalytic domain	IPR024956	GO:0000287;GO:0006400;GO:0008193
ECANG7_00605	Ribosomal protein L22/L17	IPR001063	GO:0003735;GO:0005840;GO:0006412
ECANG7_00606	Mbt repeat	IPR004092	GO:0005634;GO:0006355
ECANG7_00607	RNA cap guanine-N2 methyltransferase	IPR019012	GO:0001510;GO:0008168;GO:0009452
ECANG7_00608	G protein-coupled receptor, rhodopsin-like	IPR000276	GO:0004930;GO:0007186;GO:0016021
ECANG7_00609	WD40 repeat	IPR001680	GO:0005515
ECANG7_00610	WD40 repeat	IPR001680	GO:0005515
ECANG7_00613	Homeobox KN domain	IPR008422	GO:0003677;GO:0006355
ECANG7_00617	Signal recognition particle receptor, beta subunit	IPR019009
ECANG7_00618	Signal recognition particle receptor, beta subunit	IPR019009
ECANG7_00619	Calponin homology domain	IPR001715	GO:0005515
ECANG7_00620	Putative S-adenosyl-L-methionine-dependent methyltransferase MidA	IPR003788
ECANG7_00621	Armadillo-like helical	IPR011989
ECANG7_00624	Peptidase C2, calpain, catalytic domain	IPR001300	GO:0004198;GO:0005622;GO:0006508
ECANG7_00625	SCA7 domain	IPR013243
ECANG7_00626	Arf GTPase activating protein	IPR001164	GO:0008060;GO:0008270;GO:0032312
ECANG7_00627	Sec7 domain	IPR000904	GO:0005086;GO:0032012
ECANG7_00628	Glycoside hydrolase family 15	IPR011613	GO:0004553;GO:0005976
ECANG7_00629	Ribose-phosphate diphosphokinase	IPR005946	GO:0000287;GO:0004749;GO:0009165
ECANG7_00630	ATPase, AAA-type, core	IPR003959	GO:0005524
ECANG7_00631	POU-specific	IPR000327	GO:0003700;GO:0006355
ECANG7_00634	Cyclin, N-terminal	IPR006671
ECANG7_00636	Carboxylesterase, type B	IPR002018
ECANG7_00638	Ubiquitin-like	IPR000626	GO:0005515
ECANG7_00639	Ubiquitin-like	IPR000626	GO:0005515
ECANG7_00640	Retrieval of early ER protein Rer1	IPR004932	GO:0016021
ECANG7_00642	Protein of unknown function DUF3437	IPR021843
ECANG7_00643	Integrin alpha-2	IPR013649
ECANG7_00644	Plectin/S10, N-terminal	IPR005326
ECANG7_00645	Protein kinase domain	IPR000719	GO:0004672;GO:0005524;GO:0006468
ECANG7_00646	Zinc finger, NF-X1-type	IPR000967	GO:0003700;GO:0005634;GO:0006355;GO:0008270
ECANG7_00647	K Homology domain, type 1	IPR004088	GO:0003723
ECANG7_00648	K Homology domain, type 1	IPR004088	GO:0003723
ECANG7_00650	Ribulose-phosphate 3-epimerase-like	IPR000056	GO:0005975;GO:0016857
ECANG7_00652	Homeobox domain	IPR001356	GO:0003677
ECANG7_00654	CAP domain	IPR014044
ECANG7_00655	EF-hand domain	IPR002048	GO:0005509
ECANG7_00656	Sterile alpha motif, type 2	IPR011510	GO:0005515
ECANG7_00657	Peptidase M24, structural domain	IPR000994
ECANG7_00658	Major facilitator superfamily	IPR011701	GO:0016021;GO:0055085
ECANG7_00660	Peptidase A22A, presenilin	IPR001108	GO:0004190;GO:0016021
ECANG7_00661	PUR-alpha/beta/gamma, DNA/RNA-binding	IPR006628
ECANG7_00664	SANT/Myb domain	IPR001005	GO:0003682
ECANG7_00665	Zinc finger, MYND-type	IPR002893
ECANG7_00666	Heat shock protein DnaJ, cysteine-rich domain	IPR001305	GO:0031072;GO:0051082
ECANG7_00667	Coiled-coil domain-containing protein 149-A	IPR019179
ECANG7_00669	Apple-like	IPR003609
ECANG7_00670	Protein kinase domain	IPR000719	GO:0004672;GO:0005524;GO:0006468
ECANG7_00673	P-loop containing nucleoside triphosphate hydrolase	IPR027417
ECANG7_00675	Homeobox domain	IPR001356	GO:0003677
ECANG7_00676	Interferon regulatory factor DNA-binding domain	IPR001346	GO:0000975
ECANG7_00677	CDP-alcohol phosphatidyltransferase	IPR000462	GO:0008654;GO:0016020;GO:0016780
ECANG7_00678	Protein-tyrosine phosphatase, receptor/non-receptor type	IPR000242	GO:0004725;GO:0006470
ECANG7_00679	Small GTPase superfamily, ARF/SAR type	IPR006689	GO:0005525
ECANG7_00681	Retrieval of early ER protein Rer1	IPR004932	GO:0016021
ECANG7_00682	Histone RNA hairpin-binding protein, RNA-binding domain	IPR029344	GO:0003723
ECANG7_00683	RNA recognition motif domain	IPR000504	GO:0003676
ECANG7_00684	SH3 domain	IPR001452	GO:0005515
ECANG7_00686	Glycosyl transferase, family 1	IPR001296	GO:0009058
ECANG7_00687	Anaphase-promoting complex subunit 1	IPR024990	GO:0005680
ECANG7_00688	Tetratricopeptide TPR2	IPR013105
ECANG7_00689	DIX domain	IPR001158
ECANG7_00692	5-AMP-activated protein kinase, beta subunit, interaction domain	IPR006828	GO:0005515
ECANG7_00693	Amidinotransferase	IPR003198	GO:0005737;GO:0016813
ECANG7_00694	Protein kinase domain	IPR000719	GO:0004672;GO:0005524;GO:0006468
ECANG7_00696	CRIB domain	IPR000095
ECANG7_00697	LisH dimerisation motif	IPR006594	GO:0005515
ECANG7_00700	FAD binding domain	IPR003953
ECANG7_00701	Monooxygenase, FAD-binding	IPR002938
ECANG7_00702	Thrombospondin, type 1 repeat	IPR000884
ECANG7_00703	Regulator of G protein signalling domain	IPR000342	GO:0038032
ECANG7_00704	Short-chain dehydrogenase/reductase SDR	IPR002198	GO:0008152;GO:0016491
ECANG7_00705	Yippee/Mis18	IPR004910
ECANG7_00706	Peptidase M14, carboxypeptidase A	IPR000834	GO:0004181;GO:0006508;GO:0008270
ECANG7_00707	Proteasome component (PCI) domain	IPR000717	GO:0005515
ECANG7_00708	Adenylate kinase, active site lid domain	IPR007862	GO:0004017
ECANG7_00709	Zinc finger, CCHC-type	IPR001878	GO:0003676;GO:0008270
ECANG7_00711	Zinc finger, CCCH-type	IPR000571	GO:0046872
ECANG7_00712	Homeobox domain	IPR001356	GO:0003677
ECANG7_00713	Ribosomal L11 methyltransferase, PrmA	IPR010456	GO:0005737;GO:0006479;GO:0008276
ECANG7_00714	Protein of unknown function DUF2039	IPR019351
ECANG7_00715	Cleavage/polyadenylation specificity factor, A subunit, C-terminal	IPR004871	GO:0003676;GO:0005634
ECANG7_00716	Myosin tail	IPR002928	GO:0003774;GO:0016459
ECANG7_00719	Na channel, amiloride-sensitive	IPR001873	GO:0005272;GO:0006814;GO:0016020
ECANG7_00721	CRAL-TRIO domain	IPR001251
ECANG7_00722	Cortactin-binding protein-2, N-terminal	IPR019131
ECANG7_00723	Aminoacyl-tRNA synthetase, class II (D/K/N)	IPR004364	GO:0000166;GO:0004812;GO:0005524;GO:0006418
ECANG7_00724	RNA recognition motif domain	IPR000504	GO:0003676
ECANG7_00725	RNA recognition motif domain	IPR000504	GO:0003676
ECANG7_00729	GHMP kinase N-terminal domain	IPR006204	GO:0005524
ECANG7_00730	Cytochrome c oxidase, subunit Va/VI	IPR003204	GO:0004129;GO:0005743
ECANG7_00732	Protein of unknown function DUF842, eukaryotic	IPR008560
ECANG7_00733	Gamma-glutamyltranspeptidase	IPR000101	GO:0003840;GO:0006749
ECANG7_00734	RNA recognition motif domain	IPR000504	GO:0003676
ECANG7_00735	SNF2-related	IPR000330	GO:0003677;GO:0005524
ECANG7_00739	Histone-fold	IPR009072	GO:0046982
ECANG7_00740	SPRY domain	IPR003877	GO:0005515
ECANG7_00743	Ricin B lectin domain	IPR000772
ECANG7_00744	Peptidase S16, lon N-terminal	IPR003111	GO:0004176;GO:0006508
ECANG7_00745	CD36 antigen	IPR002159	GO:0007155;GO:0016020
ECANG7_00746	Alpha-2-macroglobulin	IPR001599	GO:0004866
ECANG7_00747	TRIC channel	IPR007866	GO:0005261;GO:0015672;GO:0016020
ECANG7_00748	Mitochondrial substrate/solute carrier	IPR018108
ECANG7_00749	Protein kinase domain	IPR000719	GO:0004672;GO:0005524;GO:0006468
ECANG7_00750	Immunoglobulin I-set	IPR013098
ECANG7_00752	Clathrin adaptor, mu subunit, C-terminal	IPR008968	GO:0005515;GO:0006886;GO:0016192;GO:0030131
ECANG7_00753	Elongator complex protein 4	IPR008728	GO:0006357;GO:0033588
ECANG7_00754	Rho GTPase-activating protein domain	IPR000198	GO:0007165
ECANG7_00755	Protein of unknown function DUF2366	IPR019322
ECANG7_00757	Zinc finger, C2H2-like	IPR015880
ECANG7_00763	Homeobox domain	IPR001356	GO:0003677
ECANG7_00765	Myc-type, basic helix-loop-helix (bHLH) domain	IPR011598	GO:0046983
ECANG7_00766	Cache domain	IPR004010
ECANG7_00767	WD40 repeat	IPR001680	GO:0005515
ECANG7_00768	Bromodomain	IPR001487	GO:0005515
ECANG7_00770	High mobility group box domain	IPR009071
ECANG7_00771	Uncharacterised protein family, ATP binding	IPR004130	GO:0000166
ECANG7_00772	Cyclophilin-type peptidyl-prolyl cis-trans isomerase domain	IPR002130	GO:0000413;GO:0003755;GO:0006457
ECANG7_00773	EF-hand domain	IPR002048	GO:0005509
ECANG7_00774	Glyoxalase/Bleomycin resistance protein/Dihydroxybiphenyl dioxygenase	IPR029068
ECANG7_00775	Arf GTPase activating protein	IPR001164	GO:0008060;GO:0008270;GO:0032312
ECANG7_00776	Oxysterol-binding protein	IPR000648
ECANG7_00779	Nucleoporin Nup54, alpha-helical domain	IPR025712
ECANG7_00780	Serine-threonine/tyrosine-protein kinase catalytic domain	IPR001245	GO:0004672;GO:0006468
ECANG7_00781	Zinc finger, LIM-type	IPR001781	GO:0008270
ECANG7_00782	SMAD domain, Dwarfin-type	IPR001132	GO:0005622;GO:0006355
ECANG7_00783	Dynein heavy chain domain	IPR004273	GO:0003777;GO:0007018;GO:0030286
ECANG7_00785	Homeobox domain	IPR001356	GO:0003677
ECANG7_00786	SET domain	IPR001214	GO:0005515
ECANG7_00788	ATPase, AAA-type, core	IPR003959	GO:0005524
ECANG7_00789	Zinc finger, CCCH-type	IPR000571	GO:0046872
ECANG7_00790	Calponin repeat	IPR000557
ECANG7_00791	Calponin repeat	IPR000557
ECANG7_00792	Adenylyl cyclase class-3/4/guanylyl cyclase	IPR001054	GO:0009190;GO:0016849;GO:0035556
ECANG7_00794	GNAT domain	IPR000182	GO:0008080
ECANG7_00795	GPCR, family 3, C-terminal	IPR017978	GO:0004930;GO:0007186;GO:0016021
ECANG7_00796	Small GTPase superfamily	IPR001806	GO:0005525;GO:0007264
ECANG7_00797	WW domain	IPR001202	GO:0005515
ECANG7_00798	Baculoviral inhibition of apoptosis protein repeat	IPR001370
ECANG7_00799	G protein-coupled receptor, rhodopsin-like	IPR000276	GO:0004930;GO:0007186;GO:0016021
ECANG7_00800	Toll/interleukin-1 receptor homology (TIR) domain	IPR000157	GO:0005515;GO:0007165
ECANG7_00802	Armadillo-type fold	IPR016024	GO:0005488
ECANG7_00803	Protein of unknown function DUF2414	IPR019416
ECANG7_00804	Small GTPase superfamily	IPR001806	GO:0005525;GO:0007264
ECANG7_00805	Oxidoreductase FAD/NAD(P)-binding	IPR001433	GO:0016491;GO:0055114
ECANG7_00806	Protein kinase domain	IPR000719	GO:0004672;GO:0005524;GO:0006468
ECANG7_00807	UDP-glucose/GDP-mannose dehydrogenase, N-terminal	IPR001732	GO:0016616;GO:0051287;GO:0055114
ECANG7_00809	Thioredoxin domain	IPR013766	GO:0045454
ECANG7_00810	Helicase, C-terminal	IPR001650
ECANG7_00811	Prenylcysteine lyase	IPR010795	GO:0016670;GO:0030328;GO:0055114
ECANG7_00812	ATPase, AAA-type, core	IPR003959	GO:0005524
ECANG7_00813	Activator of Hsp90 ATPase homologue 1-like	IPR013538	GO:0006950
ECANG7_00814	WD40 repeat	IPR001680	GO:0005515
ECANG7_00817	Protein N-terminal asparagine amidohydrolase	IPR026750	GO:0008418
ECANG7_00818	Glypican	IPR001863	GO:0005578;GO:0016020;GO:0043395
ECANG7_00820	PDZ domain	IPR001478	GO:0005515
ECANG7_00821	Proteasome component (PCI) domain	IPR000717	GO:0005515
ECANG7_00823	Class II aldolase/adducin N-terminal	IPR001303
ECANG7_00824	Mob1/phocein	IPR005301
ECANG7_00827	Fibronectin, type III	IPR003961	GO:0005515
ECANG7_00830	Nuclear hormone receptor, ligand-binding, core	IPR000536	GO:0003700;GO:0003707;GO:0005634;GO:0006355;GO:0043401
ECANG7_00832	Clathrin/coatomer adaptor, adaptin-like, N-terminal	IPR002553	GO:0006886;GO:0016192;GO:0030117
ECANG7_00833	Clathrin/coatomer adaptor, adaptin-like, N-terminal	IPR002553	GO:0006886;GO:0016192;GO:0030117
ECANG7_00834	Protein kinase domain	IPR000719	GO:0004672;GO:0005524;GO:0006468
ECANG7_00835	Glycoside hydrolase, family 13, N-terminal	IPR004193	GO:0004553;GO:0005975
ECANG7_00842	Fibronectin, type III	IPR003961	GO:0005515
ECANG7_00845	Zinc finger, CCHC-type	IPR001878	GO:0003676;GO:0008270
ECANG7_00847	Ribosomal protein S5, C-terminal	IPR005324	GO:0003735;GO:0005840;GO:0006412
ECANG7_00848	Transcription factor, MADS-box	IPR002100	GO:0003677;GO:0046983
ECANG7_00849	Protein kinase domain	IPR000719	GO:0004672;GO:0005524;GO:0006468
ECANG7_00850	Armadillo-type fold	IPR016024	GO:0005488
ECANG7_00851	UspA	IPR006016	GO:0006950
ECANG7_00852	Cation efflux protein	IPR002524	GO:0006812;GO:0008324;GO:0016021;GO:0055085
ECANG7_00853	Protein kinase domain	IPR000719	GO:0004672;GO:0005524;GO:0006468
ECANG7_00854	RNA recognition motif domain	IPR000504	GO:0003676
ECANG7_00855	Ubiquitin interacting motif	IPR003903
ECANG7_00856	Dynein heavy chain domain	IPR004273	GO:0003777;GO:0007018;GO:0030286
ECANG7_00857	Alpha/Beta hydrolase fold	IPR029058
ECANG7_00858	Sterol-sensing domain	IPR000731	GO:0016021
ECANG7_00859	Dimerization-anchoring domain of cAMP-dependent protein kinase, regulatory subunit	IPR003117
ECANG7_00860	Ribosomal protein L27e	IPR001141	GO:0003735;GO:0005622;GO:0005840;GO:0006412
ECANG7_00861	Protein kinase domain	IPR000719	GO:0004672;GO:0005524;GO:0006468
ECANG7_00862	Antimicrobial peptide tachystatin A	IPR022717
ECANG7_00864	Uncharacterised domain UPF0506	IPR021712
ECANG7_00866	Histone-fold	IPR009072	GO:0046982
ECANG7_00867	Protein kinase domain	IPR000719	GO:0004672;GO:0005524;GO:0006468
ECANG7_00868	Calponin repeat	IPR000557
ECANG7_00869	Calponin homology domain	IPR001715	GO:0005515
ECANG7_00870	Ubiquinol-cytochrome C reductase hinge domain	IPR023184
ECANG7_00872	Dynein heavy chain domain	IPR004273	GO:0003777;GO:0007018;GO:0030286
ECANG7_00873	Phosphatidylinositol 3-/4-kinase, catalytic domain	IPR000403	GO:0016773
ECANG7_00874	Protein kinase domain	IPR000719	GO:0004672;GO:0005524;GO:0006468
ECANG7_00876	Rab-GTPase-TBC domain	IPR000195	GO:0005097;GO:0032313
ECANG7_00877	Cytochrome b561, eukaryote	IPR004877	GO:0016021
ECANG7_00878	WD40 repeat	IPR001680	GO:0005515
ECANG7_00879	GWT1	IPR009447	GO:0005789;GO:0006506;GO:0016021;GO:0016746
ECANG7_00883	Homeobox domain	IPR001356	GO:0003677
ECANG7_00885	RNase P subunit p30	IPR002738	GO:0004540;GO:0008033
ECANG7_00886	Low-density lipoprotein (LDL) receptor class A repeat	IPR002172	GO:0005515
ECANG7_00887	Centrosomal protein of 19kDa	IPR029412
ECANG7_00888	Glycosyl transferase, family 8	IPR002495	GO:0016757
ECANG7_00889	Calcium-dependent secretion activator	IPR010439
ECANG7_00890	HECT	IPR000569	GO:0004842
ECANG7_00891	Immunoglobulin I-set	IPR013098
ECANG7_00894	WD40/YVTN repeat-like-containing domain	IPR015943	GO:0005515
ECANG7_00897	Sodium:dicarboxylate symporter	IPR001991	GO:0006835;GO:0016020;GO:0017153
ECANG7_00898	IQ motif, EF-hand binding site	IPR000048	GO:0005515
ECANG7_00899	DNA binding HTH domain, Psq-type	IPR007889	GO:0003677
ECANG7_00900	RNA recognition motif domain	IPR000504	GO:0003676
ECANG7_00903	tRNA methyltransferase TRMD/TRM10-type domain	IPR016009
ECANG7_00904	RNA polymerase, alpha subunit	IPR000722	GO:0003677;GO:0003899;GO:0006351
ECANG7_00906	Tetrapyrrole biosynthesis, uroporphyrinogen III synthase	IPR003754	GO:0004852;GO:0033014
ECANG7_00907	TAFII28-like protein	IPR006809	GO:0005634;GO:0006367
ECANG7_00908	4'-phosphopantetheinyl transferase superfamily	IPR008278	GO:0000287;GO:0008897;GO:0009059
ECANG7_00910	SNF2-related	IPR000330	GO:0003677;GO:0005524
ECANG7_00911	PDZ domain	IPR001478	GO:0005515
ECANG7_00913	POU-specific	IPR000327	GO:0003700;GO:0006355
ECANG7_00914	Major facilitator superfamily	IPR011701	GO:0016021;GO:0055085
ECANG7_00915	DENN domain	IPR001194
ECANG7_00917	PDZ domain	IPR001478	GO:0005515
ECANG7_00919	Kinesin, motor domain	IPR001752	GO:0003777;GO:0005524;GO:0007018;GO:0008017
ECANG7_00920	Transcription factor, MADS-box	IPR002100	GO:0003677;GO:0046983
ECANG7_00921	Ubiquitin-conjugating enzyme, E2	IPR000608	GO:0016881
ECANG7_00924	Ribosomal protein S1, RNA-binding domain	IPR003029	GO:0003723
ECANG7_00926	Ran binding domain	IPR000156	GO:0046907
ECANG7_00927	Helicase, C-terminal	IPR001650
ECANG7_00929	Protein of unknown function DUF544	IPR007518
ECANG7_00930	ABC transporter, transmembrane domain	IPR001140	GO:0005524;GO:0006810;GO:0016021;GO:0042626;GO:0055085
ECANG7_00932	ABC transporter, transmembrane domain	IPR001140	GO:0005524;GO:0006810;GO:0016021;GO:0042626;GO:0055085
ECANG7_00933	RNA recognition motif domain	IPR000504	GO:0003676
ECANG7_00934	Aminoacyl-tRNA synthetase, class Ic	IPR002305	GO:0000166;GO:0004812;GO:0005524;GO:0006418
ECANG7_00935	WD40 repeat	IPR001680	GO:0005515
ECANG7_00936	UspA	IPR006016	GO:0006950
ECANG7_00937	Beta-hexosaminidase, bacteial type, N-terminal	IPR015882
ECANG7_00941	Phosducin, thioredoxin-like domain	IPR024253
ECANG7_00943	G protein-coupled receptor, rhodopsin-like	IPR000276	GO:0004930;GO:0007186;GO:0016021
ECANG7_00946	SCAMP	IPR007273	GO:0015031;GO:0016021
ECANG7_00947	IQ motif, EF-hand binding site	IPR000048	GO:0005515
ECANG7_00948	Zinc finger, RING-type	IPR001841	GO:0005515;GO:0008270
ECANG7_00949	Nucleoside diphosphate kinase	IPR001564	GO:0004550;GO:0005524;GO:0006165;GO:0006183;GO:0006228;GO:0006241
ECANG7_00950	IQ motif, EF-hand binding site	IPR000048	GO:0005515
ECANG7_00951	Histidine phosphatase superfamily, clade-1	IPR013078
ECANG7_00952	Zinc finger, C2H2	IPR007087	GO:0046872
ECANG7_00954	Death domain	IPR000488	GO:0005515;GO:0007165
ECANG7_00955	Superoxide dismutase, copper/zinc binding domain	IPR001424	GO:0006801;GO:0046872;GO:0055114
ECANG7_00956	tRNase Z endonuclease	IPR027794	GO:0008033
ECANG7_00959	EGF-like, laminin	IPR002049
ECANG7_00960	Protein kinase domain	IPR000719	GO:0004672;GO:0005524;GO:0006468
ECANG7_00961	PAS domain	IPR000014	GO:0004871;GO:0007165
ECANG7_00963	Tetratricopeptide repeat	IPR019734	GO:0005515
ECANG7_00964	Ribosomal protein L7Ae/L30e/S12e/Gadd45	IPR004038
ECANG7_00965	ATPase, dynein-related, AAA domain	IPR011704	GO:0005524;GO:0016887
ECANG7_00966	DNA mismatch repair protein, C-terminal	IPR013507	GO:0005524;GO:0006298;GO:0030983
ECANG7_00967	WD40 repeat	IPR001680	GO:0005515
ECANG7_00968	Cadherin	IPR002126	GO:0005509;GO:0007156;GO:0016020
ECANG7_00970	Membrane-associated, eicosanoid/glutathione metabolism (MAPEG) protein	IPR001129
ECANG7_00971	Ribonucleoprotein LSM domain	IPR001163
ECANG7_00973	Lysosomal-associated transmembrane protein 4/5	IPR004687	GO:0016021
ECANG7_00974	Tubulin/FtsZ, GTPase domain	IPR003008
ECANG7_00975	WD40 repeat	IPR001680	GO:0005515
ECANG7_00977	Voltage-dependent channel, four helix bundle domain	IPR027359
ECANG7_00978	Hrf1	IPR005578
ECANG7_00979	Domain of unknown function DUF1794	IPR014878
ECANG7_00980	Deoxyribonuclease II	IPR004947	GO:0004531;GO:0006259
ECANG7_00981	Nucleotide-sugar transporter	IPR007271	GO:0000139;GO:0005351;GO:0008643;GO:0016021
ECANG7_00982	U3 small nucleolar RNA-associated protein 6	IPR013949
ECANG7_00983	Two pore domain potassium channel domain	IPR013099
ECANG7_00989	Zinc finger, C2H2	IPR007087	GO:0046872
ECANG7_00992	SPRY domain	IPR003877	GO:0005515
ECANG7_00993	Tetratricopeptide repeat	IPR019734	GO:0005515
ECANG7_00997	Ankyrin repeat	IPR002110	GO:0005515
ECANG7_00998	Major facilitator superfamily	IPR011701	GO:0016021;GO:0055085
ECANG7_01000	Autophagy-related protein 3, N-terminal	IPR007134
ECANG7_01001	ARF7 effector protein, C-terminal	IPR029264
ECANG7_01002	Tensin phosphatase, C2 domain	IPR014020
ECANG7_01004	3'5'-cyclic nucleotide phosphodiesterase, catalytic domain	IPR002073	GO:0004114;GO:0007165
ECANG7_01005	Nonaspanin (TM9SF)	IPR004240	GO:0016021
ECANG7_01006	JNK/Rab-associated protein-1, N-terminal	IPR019143
ECANG7_01007	Las1-like	IPR007174
ECANG7_01010	Small GTPase superfamily	IPR001806	GO:0005525;GO:0007264
ECANG7_01011	Protein-tyrosine phosphatase, receptor/non-receptor type	IPR000242	GO:0004725;GO:0006470
ECANG7_01012	Basic leucine zipper domain, Maf-type	IPR004826	GO:0003677;GO:0005634;GO:0006355
ECANG7_01013	Thioredoxin-like fold	IPR012336
ECANG7_01014	WD40/YVTN repeat-like-containing domain	IPR015943	GO:0005515
ECANG7_01015	Kinesin, motor domain	IPR001752	GO:0003777;GO:0005524;GO:0007018;GO:0008017
ECANG7_01016	CBS domain	IPR000644	GO:0030554
ECANG7_01018	Translocon-associated protein subunit beta	IPR008856	GO:0005783;GO:0016021
ECANG7_01019	Nucleotide-binding, alpha-beta plait	IPR012677	GO:0000166
ECANG7_01021	Isochorismatase-like	IPR000868	GO:0003824;GO:0008152
ECANG7_01023	Dolichol-phosphate mannosyltransferase subunit 3	IPR013174
ECANG7_01024	Peptidase M48	IPR001915	GO:0004222;GO:0006508;GO:0016020
ECANG7_01025	GPI mannosyltransferase 2	IPR007315	GO:0006506;GO:0016758
ECANG7_01026	Cyclic nucleotide-binding domain	IPR000595
ECANG7_01029	PWWP domain	IPR000313
ECANG7_01030	Frizzled domain	IPR020067	GO:0005515
ECANG7_01031	BEACH domain	IPR000409
ECANG7_01033	Zinc finger, A20-type	IPR002653	GO:0003677;GO:0008270
ECANG7_01035	LysM domain	IPR018392
ECANG7_01036	Homeobox domain	IPR001356	GO:0003677
ECANG7_01037	Thioredoxin domain	IPR013766	GO:0045454
ECANG7_01038	Zinc finger, N-recognin	IPR003126	GO:0004842;GO:0008270
ECANG7_01039	RNA-binding protein Lupus La	IPR006630
ECANG7_01040	Signal recognition particle, SRP9/SRP14 subunit	IPR009018	GO:0006614;GO:0008312;GO:0048500
ECANG7_01041	K Homology domain, type 1	IPR004088	GO:0003723
ECANG7_01043	Nucleoside phosphatase GDA1/CD39	IPR000407	GO:0016787
ECANG7_01044	Peptidyl-prolyl cis-trans isomerase, PpiC-type	IPR000297	GO:0016853
ECANG7_01045	Tudor domain	IPR002999
ECANG7_01048	Synaptobrevin	IPR001388	GO:0016021;GO:0016192
ECANG7_01049	Protein of unknown function DUF3719	IPR022194
ECANG7_01051	Myosin head, motor domain	IPR001609	GO:0003774;GO:0005524;GO:0016459
ECANG7_01052	Armadillo-type fold	IPR016024	GO:0005488
ECANG7_01053	Mitochondrial substrate/solute carrier	IPR018108
ECANG7_01054	Armadillo	IPR000225	GO:0005515
ECANG7_01056	EF-hand domain pair	IPR011992	GO:0005509
ECANG7_01057	Leucine-rich repeat	IPR001611	GO:0005515
ECANG7_01059	Ribosomal protein 63, mitochondrial	IPR016576	GO:0005761
ECANG7_01061	Fibronectin, type III	IPR003961	GO:0005515
ECANG7_01062	Small GTPase superfamily	IPR001806	GO:0005525;GO:0007264
ECANG7_01066	Cadherin	IPR002126	GO:0005509;GO:0007156;GO:0016020
ECANG7_01067	Aspartyl/Glutamyl-tRNA(Gln) amidotransferase, subunit B/E, catalytic	IPR006075	GO:0016874
ECANG7_01068	Major facilitator superfamily	IPR011701	GO:0016021;GO:0055085
ECANG7_01070	C2 domain	IPR000008	GO:0005515
ECANG7_01071	Protein-tyrosine phosphatase, receptor/non-receptor type	IPR000242	GO:0004725;GO:0006470
ECANG7_01072	Cysteine-rich domain, DPF-motif	IPR018785
ECANG7_01073	DNA-directed RNA polymerase Rpb11, 13-16kDa subunit, conserved site	IPR008193	GO:0003677;GO:0003899;GO:0006351
ECANG7_01074	Zinc finger, N-recognin	IPR003126	GO:0004842;GO:0008270
ECANG7_01076	RNA polymerase I associated factor, A49-like	IPR009668	GO:0003677;GO:0003899;GO:0005634;GO:0006351
ECANG7_01077	Zinc/iron permease	IPR003689	GO:0016020;GO:0030001;GO:0046873;GO:0055085
ECANG7_01078	Zinc/iron permease	IPR003689	GO:0016020;GO:0030001;GO:0046873;GO:0055085
ECANG7_01079	Dynein light chain, type 1/2	IPR001372	GO:0005875;GO:0007017
ECANG7_01080	Dynein light chain, type 1/2	IPR001372	GO:0005875;GO:0007017
ECANG7_01081	Phosphatidylinositol 3-/4-kinase, catalytic domain	IPR000403	GO:0016773
ECANG7_01083	SH3 domain	IPR001452	GO:0005515
ECANG7_01084	Dbl homology (DH) domain	IPR000219	GO:0005089;GO:0035023
ECANG7_01086	Zinc finger, PHD-finger	IPR019787	GO:0005515
ECANG7_01087	Nitrogen permease regulator 3	IPR005365
ECANG7_01088	K Homology domain, type 1	IPR004088	GO:0003723
ECANG7_01089	CBF1-interacting co-repressor CIR, N-terminal domain	IPR019339
ECANG7_01091	DNA ligase, ATP-dependent, N-terminal	IPR012308	GO:0003677;GO:0003910;GO:0006281;GO:0006310
ECANG7_01092	F-actin-capping protein subunit beta	IPR001698	GO:0003779;GO:0008290;GO:0030036;GO:0071203
ECANG7_01094	RNA recognition motif domain	IPR000504	GO:0003676
ECANG7_01096	WD40 repeat	IPR001680	GO:0005515
ECANG7_01098	Protein kinase domain	IPR000719	GO:0004672;GO:0005524;GO:0006468
ECANG7_01099	Extracellular ligand-binding receptor	IPR001828
ECANG7_01109	Leucine carboxyl methyltransferase	IPR007213	GO:0008168;GO:0032259
ECANG7_01110	SGNH hydrolase-type esterase domain	IPR013831	GO:0016787
ECANG7_01112	Protein of unknown function DUF1241	IPR009652
ECANG7_01113	WD40 repeat	IPR001680	GO:0005515
ECANG7_01114	Protein kinase domain	IPR000719	GO:0004672;GO:0005524;GO:0006468
ECANG7_01115	DnaJ domain	IPR001623
ECANG7_01116	SH2 domain	IPR000980	GO:0005515
ECANG7_01117	HAD-superfamily hydrolase, subfamily IIA	IPR006357
ECANG7_01118	Profilin	IPR005455	GO:0003779;GO:0030036
ECANG7_01119	Clathrin, heavy chain/VPS, 7-fold repeat	IPR000547	GO:0006886;GO:0016192
ECANG7_01120	AMP-dependent synthetase/ligase	IPR000873	GO:0003824;GO:0008152
ECANG7_01123	P-type ATPase, A domain	IPR008250	GO:0000166;GO:0046872
ECANG7_01124	P-type ATPase, A domain	IPR008250	GO:0000166;GO:0046872
ECANG7_01125	Short-chain dehydrogenase/reductase SDR	IPR002198	GO:0008152;GO:0016491
ECANG7_01131	High mobility group box domain	IPR009071
ECANG7_01132	CTLH/CRA C-terminal to LisH motif domain	IPR024964
ECANG7_01133	Pyridoxal phosphate-dependent transferase, major region, subdomain 2	IPR015422	GO:0003824;GO:0030170
ECANG7_01134	Ion transport domain	IPR005821	GO:0005216;GO:0006811;GO:0016020;GO:0055085
ECANG7_01136	Two pore domain potassium channel domain	IPR013099
ECANG7_01137	RNA recognition motif domain	IPR000504	GO:0003676
ECANG7_01138	Amino acid permease/ SLC12A domain	IPR004841	GO:0006810;GO:0016020;GO:0055085
ECANG7_01141	AMP-dependent synthetase/ligase	IPR000873	GO:0003824;GO:0008152
ECANG7_01145	rRNA processing	IPR013730
ECANG7_01147	Guanylate kinase/L-type calcium channel beta subunit	IPR008145	GO:0005515
ECANG7_01148	Peptidase C2, calpain, catalytic domain	IPR001300	GO:0004198;GO:0005622;GO:0006508
ECANG7_01149	Protein of unknown function DUF1751, integral membrane, eukaryotic	IPR013861
ECANG7_01150	Ribosomal protein S2	IPR001865	GO:0003735;GO:0005622;GO:0005840;GO:0006412
ECANG7_01151	Exoribonuclease, phosphorolytic domain 1	IPR001247
ECANG7_01152	ATPase, F1/V1/A1 complex, alpha/beta subunit, nucleotide-binding domain	IPR000194	GO:0005524
ECANG7_01153	Mitochondrial substrate/solute carrier	IPR018108
ECANG7_01154	Myristoyl-CoA:protein N-myristoyltransferase, N-terminal	IPR022676	GO:0004379
ECANG7_01155	BTB/POZ	IPR013069	GO:0005515
ECANG7_01156	WD40 repeat	IPR001680	GO:0005515
ECANG7_01157	Acyltransferase ChoActase/COT/CPT	IPR000542	GO:0016746
ECANG7_01158	Mitochondrial substrate/solute carrier	IPR018108
ECANG7_01159	Mitochondrial substrate/solute carrier	IPR018108
ECANG7_01160	Methyltransferase type 11	IPR013216	GO:0008152;GO:0008168
ECANG7_01161	Acyltransferase ChoActase/COT/CPT	IPR000542	GO:0016746
ECANG7_01162	Mitochondrial substrate/solute carrier	IPR018108
ECANG7_01163	Mitochondrial substrate/solute carrier	IPR018108
ECANG7_01164	Methyltransferase type 11	IPR013216	GO:0008152;GO:0008168
ECANG7_01168	Low-density lipoprotein (LDL) receptor class A repeat	IPR002172	GO:0005515
ECANG7_01169	FAR1 DNA binding domain	IPR004330
ECANG7_01170	C2 domain	IPR000008	GO:0005515
ECANG7_01171	Leucine-rich repeat	IPR001611	GO:0005515
ECANG7_01173	CDP-alcohol phosphatidyltransferase	IPR000462	GO:0008654;GO:0016020;GO:0016780
ECANG7_01174	Insulin receptor substrate-1, PTB	IPR002404	GO:0005158
ECANG7_01175	TRM13/UPF0224 family, U11-48K-like CHHC zinc finger domain	IPR022776
ECANG7_01177	Band 7 protein	IPR001107
ECANG7_01178	Domain of unknown function DUF4483	IPR029147
ECANG7_01179	Peptidase S54, rhomboid domain	IPR022764	GO:0004252;GO:0016021
ECANG7_01180	Ribosomal protein L17	IPR000456	GO:0003735;GO:0005622;GO:0005840;GO:0006412
ECANG7_01181	DNA-repair protein, UmuC-like	IPR001126	GO:0003684;GO:0003887;GO:0006281
ECANG7_01183	Elongation factor, GTP-binding domain	IPR000795	GO:0003924;GO:0005525
ECANG7_01184	SNF5/SMARCB1/INI1	IPR006939	GO:0000228;GO:0006338
ECANG7_01185	Mitochondrial import receptor subunit TOM7	IPR012621	GO:0005742;GO:0030150
ECANG7_01186	Major facilitator superfamily domain, general substrate transporter	IPR016196
ECANG7_01188	Complex 1 LYR protein	IPR008011
ECANG7_01189	Sec7 domain	IPR000904	GO:0005086;GO:0032012
ECANG7_01190	Nin one binding (NOB1) Zn-ribbon-like	IPR014881
ECANG7_01191	mRNA splicing factor SYF2	IPR013260
ECANG7_01192	Zinc finger, FYVE-type	IPR010911	GO:0006886;GO:0017137
ECANG7_01193	Bax inhibitor 1-related	IPR006214
ECANG7_01194	Vacuolar protein sorting-associated protein 13A N-terminal domain	IPR026854
ECANG7_01197	Ubiquitin-associated domain/translation elongation factor EF-Ts, N-terminal	IPR000449	GO:0005515
ECANG7_01199	Ribosomal protein L7Ae/L30e/S12e/Gadd45	IPR004038
ECANG7_01200	BSD	IPR005607
ECANG7_01201	Ankyrin repeat-containing domain	IPR020683
ECANG7_01202	RNA recognition motif domain	IPR000504	GO:0003676
ECANG7_01203	Zinc finger, C6HC-type	IPR002867	GO:0008270
ECANG7_01204	Oligomerisation domain	IPR025656
ECANG7_01206	Zinc finger, PHD-finger	IPR019787	GO:0005515
ECANG7_01207	Protein kinase domain	IPR000719	GO:0004672;GO:0005524;GO:0006468
ECANG7_01208	Protein kinase domain	IPR000719	GO:0004672;GO:0005524;GO:0006468
ECANG7_01210	Smg8/Smg9	IPR019354	GO:0000184
ECANG7_01211	PIK-related kinase, FAT	IPR003151	GO:0005515
ECANG7_01212	RNA recognition motif domain	IPR000504	GO:0003676
ECANG7_01213	Alpha/beta hydrolase fold-5	IPR029059
ECANG7_01214	WD40/YVTN repeat-like-containing domain	IPR015943	GO:0005515
ECANG7_01219	Protein kinase domain	IPR000719	GO:0004672;GO:0005524;GO:0006468
ECANG7_01221	Nucleoside phosphorylase domain	IPR000845	GO:0003824;GO:0009116
ECANG7_01222	Ribosomal protein L10/acidic P0	IPR001790	GO:0005622;GO:0042254
ECANG7_01223	GPS motif	IPR000203	GO:0007218;GO:0016020
ECANG7_01224	Nicotinamide N-methyltransferase-like	IPR019410
ECANG7_01225	Zinc finger, LIM-type	IPR001781	GO:0008270
ECANG7_01226	WD40 repeat	IPR001680	GO:0005515
ECANG7_01228	Anamorsin	IPR007785	GO:0005737;GO:0016226;GO:0051536
ECANG7_01229	Peptidase M24, structural domain	IPR000994
ECANG7_01231	Vacuolar import/degradation protein Vid24	IPR018618
ECANG7_01232	Proteasome component (PCI) domain	IPR000717	GO:0005515
ECANG7_01233	UspA	IPR006016	GO:0006950
ECANG7_01235	Transcription factor, fork head	IPR001766	GO:0003700;GO:0006355;GO:0043565
ECANG7_01236	Tektin	IPR000435
ECANG7_01237	STAS domain	IPR002645
ECANG7_01238	SNF2-related	IPR000330	GO:0003677;GO:0005524
ECANG7_01239	26S proteasome non-ATPase regulatory subunit 5	IPR019538	GO:0044183
ECANG7_01240	Reduced growth phenotype protein 1	IPR014848
ECANG7_01244	Zinc finger, RING-type	IPR001841	GO:0005515;GO:0008270
ECANG7_01245	Neurotransmitter-gated ion-channel transmembrane domain	IPR006029	GO:0006811;GO:0016020
ECANG7_01248	Oxysterol-binding protein	IPR000648
ECANG7_01249	Peptidase C13, legumain	IPR001096	GO:0004197;GO:0006508
ECANG7_01250	Hly-III-related	IPR004254	GO:0016021
ECANG7_01251	WD40 repeat	IPR001680	GO:0005515
ECANG7_01254	Pyridine nucleotide-disulphide oxidoreductase, NAD-binding domain	IPR001327	GO:0016491;GO:0050660;GO:0055114
ECANG7_01255	UBX domain	IPR001012	GO:0005515
ECANG7_01256	SET domain	IPR001214	GO:0005515
ECANG7_01258	Dynein light chain, type 1/2	IPR001372	GO:0005875;GO:0007017
ECANG7_01259	Alpha/Beta hydrolase fold	IPR029058
ECANG7_01260	Lipid transport protein, N-terminal	IPR001747	GO:0005319;GO:0006869
ECANG7_01261	FYVE zinc finger	IPR000306	GO:0046872
ECANG7_01262	Chaperonin Cpn60/TCP-1	IPR002423	GO:0005524;GO:0044267
ECANG7_01263	DnaJ domain	IPR001623
ECANG7_01265	Tetratricopeptide repeat	IPR019734	GO:0005515
ECANG7_01268	Dynein light chain, type 1/2	IPR001372	GO:0005875;GO:0007017
ECANG7_01269	MIF4G-like, type 3	IPR003890	GO:0003723;GO:0005515
ECANG7_01270	MD-2-related lipid-recognition domain	IPR003172
ECANG7_01271	Mitochondrial Rho-like	IPR013684	GO:0005525;GO:0005622;GO:0007264
ECANG7_01272	Proteasome alpha-subunit, N-terminal domain	IPR000426	GO:0004175;GO:0006511;GO:0019773
ECANG7_01274	RNA polymerase, Rpb8	IPR005570	GO:0006351
ECANG7_01275	Tetraspanin/Peripherin	IPR018499	GO:0016021
ECANG7_01276	Chibby family	IPR028118
ECANG7_01277	Na-Ca exchanger/integrin-beta4	IPR003644	GO:0007154;GO:0016021
ECANG7_01278	DEP domain	IPR000591	GO:0035556
ECANG7_01280	BTB/POZ-like	IPR000210	GO:0005515
ECANG7_01281	Cyclin PHO80-like	IPR013922	GO:0000079;GO:0019901
ECANG7_01283	Pre-mRNA cleavage complex II Clp1	IPR010655
ECANG7_01284	Peptidyl-prolyl cis-trans isomerase, PpiC-type	IPR000297	GO:0016853
ECANG7_01285	BEACH domain	IPR000409
ECANG7_01286	ATPase, AAA-type, core	IPR003959	GO:0005524
ECANG7_01287	Neuroendocrine 7B2 precursor	IPR007945	GO:0007218;GO:0030141
ECANG7_01288	Major facilitator superfamily	IPR011701	GO:0016021;GO:0055085
ECANG7_01289	Proteasome component (PCI) domain	IPR000717	GO:0005515
ECANG7_01290	Uncharacterised protein family, zinc metallopeptidase-like	IPR021917
ECANG7_01291	Homeodomain-like	IPR009057	GO:0003677
ECANG7_01292	Zinc finger, C2H2	IPR007087	GO:0046872
ECANG7_01293	Pre-mRNA-splicing factor SPF27	IPR008409	GO:0006397
ECANG7_01298	Phosphofurin acidic cluster sorting protein 1	IPR019381
ECANG7_01300	Talin, central	IPR015224	GO:0001726;GO:0005200;GO:0005925;GO:0007016
ECANG7_01301	YjeF N-terminal domain	IPR004443
ECANG7_01303	Guanine nucleotide exchange factor, Ric8	IPR019318
ECANG7_01304	Tetraspanin/Peripherin	IPR018499	GO:0016021
ECANG7_01305	Ribosomal protein L10/L12	IPR001813	GO:0003735;GO:0005622;GO:0005840;GO:0006414
ECANG7_01309	Proteasome component (PCI) domain	IPR000717	GO:0005515
ECANG7_01310	WD40 repeat	IPR001680	GO:0005515
ECANG7_01311	UDP-glucose/GDP-mannose dehydrogenase, N-terminal	IPR001732	GO:0016616;GO:0051287;GO:0055114
ECANG7_01312	Zinc/iron permease	IPR003689	GO:0016020;GO:0030001;GO:0046873;GO:0055085
ECANG7_01314	Immunoglobulin-like fold	IPR013783
ECANG7_01316	Mab-21 domain	IPR024810
ECANG7_01317	Ubiquitin-like	IPR000626	GO:0005515
ECANG7_01318	Helicase, C-terminal	IPR001650
ECANG7_01319	Proteasome component (PCI) domain	IPR000717	GO:0005515
ECANG7_01320	Na channel, amiloride-sensitive	IPR001873	GO:0005272;GO:0006814;GO:0016020
ECANG7_01321	Ras guanine-nucleotide exchange factors catalytic domain	IPR001895	GO:0005085;GO:0007264
ECANG7_01322	Glutamine amidotransferase	IPR017926
ECANG7_01324	Helicase, C-terminal	IPR001650
ECANG7_01325	G-patch domain	IPR000467	GO:0003676
ECANG7_01326	PWWP domain	IPR000313
ECANG7_01327	Dynein light chain, type 1/2	IPR001372	GO:0005875;GO:0007017
ECANG7_01329	EGF-like, conserved site	IPR013032
ECANG7_01330	Homeobox domain	IPR001356	GO:0003677
ECANG7_01331	DnaJ domain	IPR001623
ECANG7_01332	Plus-3	IPR004343	GO:0003677;GO:0005634;GO:0006352;GO:0016570
ECANG7_01334	Peptidase M12A, astacin	IPR001506	GO:0004222;GO:0006508
ECANG7_01335	ERCC4 domain	IPR006166	GO:0003677;GO:0004518
ECANG7_01336	Ubiquitin-like	IPR000626	GO:0005515
ECANG7_01337	Ubiquitin-like	IPR000626	GO:0005515
ECANG7_01338	Glycosyl transferase, ALG6/ALG8	IPR004856	GO:0005789;GO:0016758
ECANG7_01339	Tetrahydrofolate dehydrogenase/cyclohydrolase, NAD(P)-binding domain	IPR020631	GO:0003824;GO:0004488;GO:0009396;GO:0055114
ECANG7_01340	WW domain	IPR001202	GO:0005515
ECANG7_01341	Ribosomal protein L10/L12	IPR001813	GO:0003735;GO:0005622;GO:0005840;GO:0006414
ECANG7_01342	TUP1-like enhancer of split	IPR011494	GO:0005634;GO:0006355
ECANG7_01343	Sodium:dicarboxylate symporter	IPR001991	GO:0006835;GO:0016020;GO:0017153
ECANG7_01344	Phosphoribulokinase/uridine kinase	IPR006083	GO:0005524;GO:0008152;GO:0016301
ECANG7_01345	Nebulin repeat	IPR000900
ECANG7_01346	Zinc finger, C2H2	IPR007087	GO:0046872
ECANG7_01347	DDHD	IPR004177	GO:0046872
ECANG7_01348	Folate receptor-like	IPR018143
ECANG7_01349	ATPase, F1/V1/A1 complex, alpha/beta subunit, nucleotide-binding domain	IPR000194	GO:0005524
ECANG7_01350	ATPase, F1/V1/A1 complex, alpha/beta subunit, nucleotide-binding domain	IPR000194	GO:0005524
ECANG7_01351	Mediator complex, subunit Med12, LCEWAV-domain	IPR021990
ECANG7_01353	Mitochondrial substrate/solute carrier	IPR018108
ECANG7_01355	DNA mismatch repair protein MutS, C-terminal	IPR000432	GO:0005524;GO:0006298;GO:0030983
ECANG7_01356	G10 protein	IPR001748	GO:0005634
ECANG7_01358	Alkaline phosphatase	IPR001952	GO:0008152;GO:0016791
ECANG7_01359	Alkaline phosphatase	IPR001952	GO:0008152;GO:0016791
ECANG7_01360	Homeobox KN domain	IPR008422	GO:0003677;GO:0006355
ECANG7_01361	Glycosyl hydrolase, family 13, catalytic domain	IPR006047	GO:0003824;GO:0005975;GO:0043169
ECANG7_01362	Zinc finger, FYVE-type	IPR010911	GO:0006886;GO:0017137
ECANG7_01364	PDZ domain	IPR001478	GO:0005515
ECANG7_01365	C2 domain	IPR000008	GO:0005515
ECANG7_01366	Sec20	IPR005606
ECANG7_01368	Protein kinase domain	IPR000719	GO:0004672;GO:0005524;GO:0006468
ECANG7_01369	WD40 repeat	IPR001680	GO:0005515
ECANG7_01370	Ankyrin repeat	IPR002110	GO:0005515
ECANG7_01371	FAR1 DNA binding domain	IPR004330
ECANG7_01373	Calponin homology domain	IPR001715	GO:0005515
ECANG7_01374	Neurotransmitter-gated ion-channel transmembrane domain	IPR006029	GO:0006811;GO:0016020
ECANG7_01377	Myelin proteolipid protein PLP	IPR001614	GO:0016021
ECANG7_01378	SNF2-related	IPR000330	GO:0003677;GO:0005524
ECANG7_01379	Lipopolysaccharide kinase	IPR010440	GO:0005524;GO:0009103;GO:0016020;GO:0016773
ECANG7_01380	SWAP/Surp	IPR000061	GO:0003723;GO:0006396
ECANG7_01381	Malectin	IPR021720
ECANG7_01382	Kinesin, motor domain	IPR001752	GO:0003777;GO:0005524;GO:0007018;GO:0008017
ECANG7_01387	SWAP/Surp	IPR000061	GO:0003723;GO:0006396
ECANG7_01390	Cadherin	IPR002126	GO:0005509;GO:0007156;GO:0016020
ECANG7_01391	Cytoplasmic FMR1-interacting	IPR008081
ECANG7_01393	Amino acid/polyamine transporter I	IPR002293	GO:0003333;GO:0015171;GO:0016020
ECANG7_01394	Bromodomain	IPR001487	GO:0005515
ECANG7_01395	Helicase, C-terminal	IPR001650
ECANG7_01397	Chromo shadow domain	IPR008251	GO:0005634
ECANG7_01398	CDC6, C-terminal domain	IPR015163
ECANG7_01401	Mak16 protein	IPR006958
ECANG7_01402	Class II aldolase/adducin N-terminal	IPR001303
ECANG7_01405	Marvel domain	IPR008253	GO:0016020
ECANG7_01406	Zinc finger, DHHC-type, palmitoyltransferase	IPR001594	GO:0008270
ECANG7_01407	Protein-tyrosine phosphatase, receptor/non-receptor type	IPR000242	GO:0004725;GO:0006470
ECANG7_01408	Blc2 family	IPR026298	GO:0042981
ECANG7_01412	Nucleotide-binding, alpha-beta plait	IPR012677	GO:0000166
ECANG7_01413	TspO/MBR-related protein	IPR004307	GO:0016021
ECANG7_01414	SAP domain	IPR003034	GO:0003676
ECANG7_01415	Small GTPase superfamily	IPR001806	GO:0005525;GO:0007264
ECANG7_01416	Zinc finger, Sec23/Sec24-type	IPR006895	GO:0006886;GO:0006888;GO:0008270;GO:0030127
ECANG7_01417	Nucleoside diphosphate kinase	IPR001564	GO:0004550;GO:0005524;GO:0006165;GO:0006183;GO:0006228;GO:0006241
ECANG7_01418	Ubiquitin-activating enzyme repeat	IPR000127	GO:0005524;GO:0006464;GO:0008641
ECANG7_01419	Nucleolar GTP-binding protein 1, Rossman-fold domain	IPR010674	GO:0005525
ECANG7_01420	Transcription factor, fork head	IPR001766	GO:0003700;GO:0006355;GO:0043565
ECANG7_01421	Malic enzyme, N-terminal domain	IPR012301	GO:0004471;GO:0055114
ECANG7_01422	Ras-association	IPR000159	GO:0007165
ECANG7_01424	Prefoldin alpha-like	IPR004127	GO:0006457;GO:0016272;GO:0051082
ECANG7_01425	Glycoside hydrolase, family 3, N-terminal	IPR001764	GO:0004553;GO:0005975
ECANG7_01427	EGF-like, laminin	IPR002049
ECANG7_01429	P-loop containing nucleoside triphosphate hydrolase	IPR027417
ECANG7_01430	Retinoic acid induced 16-like protein	IPR019384
ECANG7_01431	Tetratricopeptide repeat	IPR019734	GO:0005515
ECANG7_01433	Cytochrome b-c1 complex subunit 8	IPR004205	GO:0008121
ECANG7_01434	WD40 repeat	IPR001680	GO:0005515
ECANG7_01435	WD40/YVTN repeat-like-containing domain	IPR015943	GO:0005515
ECANG7_01436	WD40/YVTN repeat-like-containing domain	IPR015943	GO:0005515
ECANG7_01437	ODR-4-like	IPR029454
ECANG7_01440	EF-hand domain	IPR002048	GO:0005509
ECANG7_01441	Zinc finger, FYVE-related	IPR017455
ECANG7_01442	NADH:ubiquinone oxidoreductase, NDUFB5/SGDH subunit	IPR019173
ECANG7_01443	Protein kinase domain	IPR000719	GO:0004672;GO:0005524;GO:0006468
ECANG7_01444	RNA polymerase, alpha subunit	IPR000722	GO:0003677;GO:0003899;GO:0006351
ECANG7_01447	Sodium/potassium-transporting ATPase subunit beta	IPR000402	GO:0005890;GO:0006813;GO:0006814
ECANG7_01448	Tetratricopeptide TPR1	IPR001440	GO:0005515
ECANG7_01449	Protein of unknown function DUF1665	IPR012459
ECANG7_01450	Intra-flagellar transport protein 57	IPR019530
ECANG7_01451	Rab-GTPase-TBC domain	IPR000195	GO:0005097;GO:0032313
ECANG7_01452	Domain of unknown function DUF1981, Sec7 associated	IPR015403
ECANG7_01454	Leucine-rich repeat	IPR001611	GO:0005515
ECANG7_01457	Zinc finger, C2H2	IPR007087	GO:0046872
ECANG7_01458	TRP-interacting helix, InaF motif	IPR029162
ECANG7_01459	Glyceraldehyde 3-phosphate dehydrogenase, catalytic domain	IPR020829	GO:0016620;GO:0055114
ECANG7_01460	Extracellular ligand-binding receptor	IPR001828
ECANG7_01467	NUDIX hydrolase domain	IPR000086	GO:0016787
ECANG7_01468	Alanine dehydrogenase/pyridine nucleotide transhydrogenase, NAD(H)-binding domain	IPR007698
ECANG7_01472	Immunoglobulin subtype 2	IPR003598
ECANG7_01473	Ribose-phosphate diphosphokinase	IPR005946	GO:0000287;GO:0004749;GO:0009165
ECANG7_01474	Small GTPase superfamily	IPR001806	GO:0005525;GO:0007264
ECANG7_01475	Protein phosphatase 2C (PP2C)-like domain	IPR001932	GO:0003824
ECANG7_01476	Ets domain	IPR000418	GO:0003700;GO:0006355;GO:0043565
ECANG7_01477	Ets domain	IPR000418	GO:0003700;GO:0006355;GO:0043565
ECANG7_01479	Zinc finger, CXXC-type	IPR002857	GO:0003677;GO:0008270
ECANG7_01481	Pleckstrin homology domain	IPR001849
ECANG7_01483	G protein-coupled receptor, rhodopsin-like	IPR000276	GO:0004930;GO:0007186;GO:0016021
ECANG7_01486	Tetratricopeptide-like helical domain	IPR011990	GO:0005515
ECANG7_01492	G protein-coupled receptor, rhodopsin-like	IPR000276	GO:0004930;GO:0007186;GO:0016021
ECANG7_01493	Protein kinase domain	IPR000719	GO:0004672;GO:0005524;GO:0006468
ECANG7_01494	WD40 repeat	IPR001680	GO:0005515
ECANG7_01498	Glycerol-3-phosphate dehydrogenase, NAD-dependent, N-terminal	IPR011128	GO:0005737;GO:0016616;GO:0046168;GO:0051287;GO:0055114
ECANG7_01499	Ras GTPase-activating protein	IPR001936	GO:0005096;GO:0005622;GO:0051056
ECANG7_01502	Glutathione S-transferase, C-terminal	IPR004046
ECANG7_01503	tRNA-dihydrouridine synthase	IPR001269	GO:0008033;GO:0017150;GO:0050660;GO:0055114
ECANG7_01504	Cytochrome c oxidase subunit 6C	IPR004204	GO:0004129
ECANG7_01505	Reticulon	IPR003388
ECANG7_01507	Amino acid permease/ SLC12A domain	IPR004841	GO:0006810;GO:0016020;GO:0055085
ECANG7_01508	Coagulation factor 5/8 C-terminal type domain	IPR000421	GO:0007155
ECANG7_01509	G protein-coupled receptor, rhodopsin-like	IPR000276	GO:0004930;GO:0007186;GO:0016021
ECANG7_01511	Transcription factor AP-2, C-terminal	IPR013854
ECANG7_01512	Myc-type, basic helix-loop-helix (bHLH) domain	IPR011598	GO:0046983
ECANG7_01517	Zinc finger, LIM-type	IPR001781	GO:0008270
ECANG7_01518	Phosphatidylinositol 3-/4-kinase, catalytic domain	IPR000403	GO:0016773
ECANG7_01519	Zinc finger, DHHC-type, palmitoyltransferase	IPR001594	GO:0008270
ECANG7_01520	AMP-dependent synthetase/ligase	IPR000873	GO:0003824;GO:0008152
ECANG7_01521	Protein kinase domain	IPR000719	GO:0004672;GO:0005524;GO:0006468
ECANG7_01522	Exoribonuclease, phosphorolytic domain 1	IPR001247
ECANG7_01523	Peptidase C54	IPR005078
ECANG7_01524	Nuclear hormone receptor, ligand-binding, core	IPR000536	GO:0003700;GO:0003707;GO:0005634;GO:0006355;GO:0043401
ECANG7_01525	EGF-like, laminin	IPR002049
ECANG7_01528	Sushi/SCR/CCP	IPR000436
ECANG7_01529	Cyclin, N-terminal	IPR006671
ECANG7_01530	SET domain	IPR001214	GO:0005515
ECANG7_01531	Histone chaperone, ASF1-like	IPR006818	GO:0005634;GO:0006333
ECANG7_01532	Phospholipid/glycerol acyltransferase	IPR002123	GO:0008152;GO:0016746
ECANG7_01533	Ribosomal protein L10/acidic P0	IPR001790	GO:0005622;GO:0042254
ECANG7_01534	Tyrosine-protein kinase ephrin type A/B receptor-like	IPR011641
ECANG7_01535	Putative esterase	IPR000801
ECANG7_01537	EF-hand domain pair	IPR011992	GO:0005509
ECANG7_01538	Axonemal dynein light chain	IPR019347
ECANG7_01540	High mobility group box domain	IPR009071
ECANG7_01541	DHHA1 domain	IPR003156	GO:0003676
ECANG7_01542	NADH:ubiquinone oxidoreductase, iron-sulphur subunit 5	IPR019342
ECANG7_01543	BCL7	IPR006804
ECANG7_01544	Heat shock protein DnaJ, cysteine-rich domain	IPR001305	GO:0031072;GO:0051082
ECANG7_01545	Helicase, C-terminal	IPR001650
ECANG7_01546	G-patch domain	IPR000467	GO:0003676
ECANG7_01547	C2 domain	IPR000008	GO:0005515
ECANG7_01548	EF-hand domain pair	IPR011992	GO:0005509
ECANG7_01550	Translation elongation factor EFG, V domain	IPR000640
ECANG7_01551	Potassium channel tetramerisation-type BTB domain	IPR003131	GO:0051260
ECANG7_01552	Ras-association	IPR000159	GO:0007165
ECANG7_01553	Ribosomal protein L7Ae/L30e/S12e/Gadd45	IPR004038
ECANG7_01555	Protein-tyrosine phosphatase, receptor/non-receptor type	IPR000242	GO:0004725;GO:0006470
ECANG7_01556	Cation-transporting P-type ATPase, N-terminal	IPR004014
ECANG7_01558	Anticodon-binding	IPR004154
ECANG7_01561	WD40 repeat	IPR001680	GO:0005515
ECANG7_01562	FeS cluster biogenesis	IPR000361
ECANG7_01563	Calcineurin-like phosphoesterase domain, apaH type	IPR004843	GO:0016787
ECANG7_01564	Wnt	IPR005817	GO:0005102;GO:0005576;GO:0007275;GO:0016055
ECANG7_01567	von Willebrand factor, type C	IPR001007	GO:0005515
ECANG7_01568	SNF2-related	IPR000330	GO:0003677;GO:0005524
ECANG7_01570	rRNA-processing protein Fcf1/Utp23	IPR006984	GO:0032040
ECANG7_01571	Rabaptin, GTPase-Rab5 binding domain	IPR015390
ECANG7_01572	Protein kinase domain	IPR000719	GO:0004672;GO:0005524;GO:0006468
ECANG7_01574	Immunoglobulin I-set	IPR013098
ECANG7_01579	ATPase, F0 complex, subunit D, mitochondrial	IPR008689	GO:0000276;GO:0015078;GO:0015986
ECANG7_01580	Mediator complex, subunit Med10	IPR019145	GO:0001104;GO:0006357;GO:0016592
ECANG7_01581	Guanylate-binding protein, C-terminal	IPR003191	GO:0003924;GO:0005525
ECANG7_01582	Apolipoprotein O	IPR019166
ECANG7_01583	RNA recognition motif domain	IPR000504	GO:0003676
ECANG7_01584	Sec7 domain	IPR000904	GO:0005086;GO:0032012
ECANG7_01585	BEACH domain	IPR000409
ECANG7_01586	NAD-dependent epimerase/dehydratase, N-terminal domain	IPR001509	GO:0003824;GO:0050662
ECANG7_01587	Vps52/Sac2	IPR007258
ECANG7_01588	Alpha/Beta hydrolase fold	IPR029058
ECANG7_01589	Protein kinase-like domain	IPR011009	GO:0016772
ECANG7_01590	AMP-dependent synthetase/ligase	IPR000873	GO:0003824;GO:0008152
ECANG7_01591	RNA recognition motif domain	IPR000504	GO:0003676
ECANG7_01596	IQ motif, EF-hand binding site	IPR000048	GO:0005515
ECANG7_01597	Rab-GTPase-TBC domain	IPR000195	GO:0005097;GO:0032313
ECANG7_01598	RIB43A	IPR008805
ECANG7_01599	Nucleolar protein 14	IPR007276	GO:0032040
ECANG7_01601	THO complex, subunit 5	IPR019163
ECANG7_01602	Heat shock protein 70 family	IPR013126
ECANG7_01603	Innexin	IPR000990	GO:0005921
ECANG7_01604	CLASP N-terminal domain	IPR024395
ECANG7_01605	Phospholipase D/Transphosphatidylase	IPR001736	GO:0003824;GO:0008152
ECANG7_01606	Phox homologous domain	IPR001683	GO:0035091
ECANG7_01609	P-loop containing nucleoside triphosphate hydrolase	IPR027417
ECANG7_01610	WD40 repeat	IPR001680	GO:0005515
ECANG7_01612	Phosphoribosyltransferase domain	IPR000836	GO:0009116
ECANG7_01613	Translocon-associated	IPR008855	GO:0005783;GO:0016021
ECANG7_01614	Low-density lipoprotein (LDL) receptor class A repeat	IPR002172	GO:0005515
ECANG7_01618	Sodium:neurotransmitter symporter	IPR000175	GO:0005328;GO:0006836;GO:0016021
ECANG7_01619	Histidine phosphatase superfamily, clade-2	IPR000560	GO:0003993
ECANG7_01623	Zinc finger, C2H2-like	IPR015880
ECANG7_01628	Cadherin	IPR002126	GO:0005509;GO:0007156;GO:0016020
ECANG7_01630	Short-chain dehydrogenase/reductase SDR	IPR002198	GO:0008152;GO:0016491
ECANG7_01632	Ribosomal protein L29	IPR001854	GO:0003735;GO:0005622;GO:0005840;GO:0006412
ECANG7_01633	ATPase, F1 complex, gamma subunit	IPR000131	GO:0015986;GO:0045261;GO:0046933;GO:0046961
ECANG7_01634	PLC-like phosphodiesterase, TIM beta/alpha-barrel domain	IPR017946	GO:0006629;GO:0008081
ECANG7_01635	ATPase, AAA-type, core	IPR003959	GO:0005524
ECANG7_01636	RNA recognition motif domain	IPR000504	GO:0003676
ECANG7_01638	WD40 repeat	IPR001680	GO:0005515
ECANG7_01639	Intermediate filament protein	IPR001664	GO:0005198;GO:0005882
ECANG7_01640	Basic-leucine zipper domain	IPR004827	GO:0003700;GO:0006355;GO:0043565
ECANG7_01641	Phosphatidic acid phosphatase type 2/haloperoxidase	IPR000326	GO:0003824;GO:0016020
ECANG7_01643	Zinc finger, CCCH-type	IPR000571	GO:0046872
ECANG7_01644	Ankyrin repeat	IPR002110	GO:0005515
ECANG7_01645	JAB1/MPN/MOV34 metalloenzyme domain	IPR000555	GO:0005515
ECANG7_01646	Cadherin	IPR002126	GO:0005509;GO:0007156;GO:0016020
ECANG7_01651	NatC N(alpha)-terminal acetyltransferase, Mak10 subunit	IPR007244
ECANG7_01652	EF-hand domain	IPR002048	GO:0005509
ECANG7_01653	Immunoglobulin subtype 2	IPR003598
ECANG7_01657	K Homology domain, type 1	IPR004088	GO:0003723
ECANG7_01658	GPCR, rhodopsin-like, 7TM	IPR017452	GO:0016021
ECANG7_01660	Armadillo-type fold	IPR016024	GO:0005488
ECANG7_01661	Methylmalonic aciduria and homocystinuria type D protein	IPR019362	GO:0009235
ECANG7_01662	Bicoid-interacting 3	IPR010675	GO:0008168
ECANG7_01664	Protein of unknown function DUF543	IPR007512
ECANG7_01666	Alpha-ketoglutarate-dependent dioxygenase AlkB-like	IPR027450
ECANG7_01667	Rap GTPase activating protein domain	IPR000331	GO:0005096;GO:0051056
ECANG7_01669	Elongation factor, GTP-binding domain	IPR000795	GO:0003924;GO:0005525
ECANG7_01670	Vinculin/alpha-catenin	IPR006077	GO:0005198;GO:0007155;GO:0015629
ECANG7_01671	RIH (RyR and IP3R Homology) domain	IPR000699	GO:0005262;GO:0016020;GO:0070588
ECANG7_01672	GOLD	IPR009038	GO:0006810;GO:0016021
ECANG7_01673	Homeobox domain	IPR001356	GO:0003677
ECANG7_01675	GNAT domain	IPR000182	GO:0008080
ECANG7_01676	Proteasome activator pa28, C-terminal domain	IPR003186	GO:0008537
ECANG7_01681	Protein phosphatase 2A, regulatory B subunit, B56	IPR002554	GO:0000159;GO:0007165;GO:0008601
ECANG7_01688	Sec16, central conserved domain	IPR024340
ECANG7_01689	Zinc finger, HIT-type	IPR007529
ECANG7_01690	Prefoldin beta-like	IPR002777	GO:0006457;GO:0016272;GO:0051082
ECANG7_01691	Leucine-rich repeat	IPR001611	GO:0005515
ECANG7_01692	RNA-binding domain, S1, IF1 type	IPR006196	GO:0003723;GO:0003743;GO:0006413
ECANG7_01693	Glycine cleavage T-protein, N-terminal	IPR006222	GO:0004047;GO:0005737;GO:0006546
ECANG7_01695	Zinc finger, C2H2-like	IPR015880
ECANG7_01697	Ets domain	IPR000418	GO:0003700;GO:0006355;GO:0043565
ECANG7_01698	Cation/H exchanger	IPR006153	GO:0006812;GO:0015299;GO:0016021;GO:0055085
ECANG7_01702	Mitochondrial substrate/solute carrier	IPR018108
ECANG7_01703	WD40 repeat	IPR001680	GO:0005515
ECANG7_01704	CTNNB1 binding, N-teminal	IPR013558
ECANG7_01705	High mobility group box domain	IPR009071
ECANG7_01707	Target SNARE coiled-coil domain	IPR000727	GO:0005515
ECANG7_01709	Protein of unknown function DUF423	IPR006696
ECANG7_01710	Phosphoribulokinase/uridine kinase	IPR006083	GO:0005524;GO:0008152;GO:0016301
ECANG7_01712	ATP12, ATPase F1F0-assembly protein	IPR011419	GO:0043461
ECANG7_01713	RNA recognition motif domain	IPR000504	GO:0003676
ECANG7_01716	Arf GTPase activating protein	IPR001164	GO:0008060;GO:0008270;GO:0032312
ECANG7_01717	S-adenosyl-L-methionine-dependent methyltransferase-like	IPR029063
ECANG7_01718	Ubiquitin-activating enzyme repeat	IPR000127	GO:0005524;GO:0006464;GO:0008641
ECANG7_01719	Exocyst complex component Sec6	IPR010326	GO:0000145;GO:0006887
ECANG7_01720	Aspartic peptidase	IPR001461	GO:0004190;GO:0006508
ECANG7_01723	Usher syndrome type-1C protein-binding protein 1, PDZ domain	IPR019536
ECANG7_01724	Phosphate transporter	IPR001204	GO:0005315;GO:0006817;GO:0016020
ECANG7_01725	Phosphate transporter	IPR001204	GO:0005315;GO:0006817;GO:0016020
ECANG7_01727	Protein kinase domain	IPR000719	GO:0004672;GO:0005524;GO:0006468
ECANG7_01728	Domain of unknown function DUF4201	IPR025254
ECANG7_01731	SAP domain	IPR003034	GO:0003676
ECANG7_01732	Ionotropic glutamate receptor	IPR001320	GO:0004970;GO:0005234;GO:0016020
ECANG7_01736	Leucine-rich repeat	IPR001611	GO:0005515
ECANG7_01737	Extracellular ligand-binding receptor	IPR001828
ECANG7_01739	Cullin, N-terminal	IPR001373	GO:0006511;GO:0031461;GO:0031625
ECANG7_01740	Ribosomal protein S9	IPR000754	GO:0003735;GO:0005840;GO:0006412
ECANG7_01741	RNA-binding S4 domain	IPR002942	GO:0003723
ECANG7_01742	Cytochrome c oxidase, subunit Vb	IPR002124	GO:0004129;GO:0005740
ECANG7_01743	Glycogen debranching enzyme	IPR010401	GO:0004134;GO:0004135;GO:0005980
ECANG7_01744	Basic-leucine zipper domain	IPR004827	GO:0003700;GO:0006355;GO:0043565
ECANG7_01745	Aminoacyl-tRNA synthetase, class II (G/ H/ P/ S), conserved domain	IPR002314	GO:0000166;GO:0004812;GO:0005524;GO:0006418
ECANG7_01746	Protein of unknown function DUF1356, TMEM106	IPR009790
ECANG7_01751	Serine-threonine/tyrosine-protein kinase catalytic domain	IPR001245	GO:0004672;GO:0006468
ECANG7_01753	Protein of unknown function DUF2046	IPR019152
ECANG7_01754	WD40 repeat	IPR001680	GO:0005515
ECANG7_01755	DREV methyltransferase	IPR007884
ECANG7_01757	Kelch-type beta propeller	IPR015915	GO:0005515
ECANG7_01760	TEA/ATTS	IPR000818	GO:0003700;GO:0005634;GO:0006355
ECANG7_01761	Guanine nucleotide binding protein (G-protein), alpha subunit	IPR001019	GO:0003924;GO:0004871;GO:0007186;GO:0019001;GO:0031683
ECANG7_01762	SAP domain	IPR003034	GO:0003676
ECANG7_01763	EF-hand domain pair	IPR011992	GO:0005509
ECANG7_01764	Transforming growth factor-beta, C-terminal	IPR001839	GO:0008083
ECANG7_01765	Glycoside hydrolase, family 29	IPR000933	GO:0004560;GO:0005975
ECANG7_01766	Zinc finger, RING-CH-type	IPR011016	GO:0008270
ECANG7_01768	Cytochrome b-c1 complex subunit 10	IPR015089	GO:0008121;GO:0009055
ECANG7_01769	von Willebrand factor, type A	IPR002035
ECANG7_01771	Eukaryotic translation initiation factor 3 subunit E, N-terminal	IPR019010
ECANG7_01772	Cyclic nucleotide-binding domain	IPR000595
ECANG7_01773	Serine-threonine/tyrosine-protein kinase catalytic domain	IPR001245	GO:0004672;GO:0006468
ECANG7_01774	Glycosyltransferase 2-like	IPR001173
ECANG7_01775	D-glucuronyl C5-epimerase	IPR010598	GO:0006024;GO:0016021;GO:0016857
ECANG7_01776	Zinc finger, DHHC-type, palmitoyltransferase	IPR001594	GO:0008270
ECANG7_01777	TATA-box binding protein	IPR000814	GO:0003677;GO:0006352
ECANG7_01778	General substrate transporter	IPR005828	GO:0016021;GO:0022857;GO:0055085
ECANG7_01779	Ribosomal protein L2 domain 2	IPR014722
ECANG7_01784	Sterile alpha motif, type 2	IPR011510	GO:0005515
ECANG7_01785	Lamin Tail Domain	IPR001322
ECANG7_01786	RDD	IPR010432
ECANG7_01787	Zinc finger, TFIIS-type	IPR001222	GO:0003676;GO:0006351;GO:0008270
ECANG7_01790	Protein kinase domain	IPR000719	GO:0004672;GO:0005524;GO:0006468
ECANG7_01792	Cleavage/polyadenylation specificity factor, A subunit, C-terminal	IPR004871	GO:0003676;GO:0005634
ECANG7_01793	GPCR, rhodopsin-like, 7TM	IPR017452	GO:0016021
ECANG7_01795	NADP-dependent oxidoreductase domain	IPR023210
ECANG7_01796	Armet protein	IPR019345
ECANG7_01797	Oligosaccharyl transferase complex, subunit OST3/OST6	IPR021149
ECANG7_01798	Oligosaccharyl transferase complex, subunit OST3/OST6	IPR021149
ECANG7_01799	PapD-like	IPR008962
ECANG7_01800	NADP-dependent oxidoreductase domain	IPR023210
ECANG7_01801	WD40 repeat	IPR001680	GO:0005515
ECANG7_01802	DnaJ domain	IPR001623
ECANG7_01803	Epidermal growth factor-like domain	IPR000742	GO:0005515
ECANG7_01804	GRAM domain	IPR004182
ECANG7_01805	IQ motif, EF-hand binding site	IPR000048	GO:0005515
ECANG7_01807	Ubiquitin-like	IPR000626	GO:0005515
ECANG7_01808	Yos1-like	IPR013880
ECANG7_01809	Folliculin-interacting protein, middle domain	IPR028085
ECANG7_01810	Ribosomal protein S9	IPR000754	GO:0003735;GO:0005840;GO:0006412
ECANG7_01811	WIF domain	IPR003306
ECANG7_01812	Cyclic nucleotide-binding domain	IPR000595
ECANG7_01814	Peptidase S1	IPR001254	GO:0004252;GO:0006508
ECANG7_01815	Protein kinase domain	IPR000719	GO:0004672;GO:0005524;GO:0006468
ECANG7_01816	Protein kinase domain	IPR000719	GO:0004672;GO:0005524;GO:0006468
ECANG7_01817	Small nuclear RNA activating complex (SNAPc), subunit SNAP43	IPR019188
ECANG7_01820	WW domain	IPR001202	GO:0005515
ECANG7_01821	Misato Segment II tubulin-like domain	IPR019605
ECANG7_01822	Leucine-rich repeat flightless-interacting protein	IPR019139
ECANG7_01823	ATPase, F0 complex, subunit E, mitochondrial	IPR008386	GO:0000276;GO:0015078;GO:0015986
ECANG7_01824	Target SNARE coiled-coil domain	IPR000727	GO:0005515
ECANG7_01829	Leucine-rich repeat	IPR001611	GO:0005515
ECANG7_01830	Autophagy-related protein 9	IPR007241
ECANG7_01834	LicD	IPR007074
ECANG7_01835	Creatinase, N-terminal	IPR000587	GO:0016787
ECANG7_01836	Nrap protein	IPR005554
ECANG7_01839	Thioredoxin-like fold	IPR012336
ECANG7_01840	Alpha crystallin/Hsp20 domain	IPR002068
ECANG7_01841	Proteasome alpha-subunit, N-terminal domain	IPR000426	GO:0004175;GO:0006511;GO:0019773
ECANG7_01842	Oligosaccharide biosynthesis protein Alg14-like	IPR013969
ECANG7_01843	Translation elongation factor EFG, V domain	IPR000640
ECANG7_01844	RNA recognition motif domain	IPR000504	GO:0003676
ECANG7_01850	PDZ domain	IPR001478	GO:0005515
ECANG7_01855	Homeobox domain	IPR001356	GO:0003677
ECANG7_01860	Homeobox domain	IPR001356	GO:0003677
ECANG7_01861	Cache domain	IPR004010
ECANG7_01862	Glutamine synthetase, catalytic domain	IPR008146	GO:0004356;GO:0006807
ECANG7_01863	Armadillo	IPR000225	GO:0005515
ECANG7_01864	Zinc finger, AN1-type	IPR000058	GO:0008270
ECANG7_01865	EGF-like, conserved site	IPR013032
ECANG7_01868	Proteasome component (PCI) domain	IPR000717	GO:0005515
ECANG7_01870	Beta-lactamase-like	IPR001279
ECANG7_01871	WW domain	IPR001202	GO:0005515
ECANG7_01872	Domain of unknown function DUF1777	IPR013957
ECANG7_01873	Glutaredoxin	IPR002109	GO:0009055;GO:0015035;GO:0045454
ECANG7_01874	Major intrinsic protein	IPR000425	GO:0005215;GO:0006810;GO:0016020
ECANG7_01875	ATPase, F0 complex, subunit G, mitochondrial	IPR006808	GO:0000276;GO:0015078;GO:0015986
ECANG7_01876	Vacuolar fusion protein MON1	IPR004353
ECANG7_01877	Carbohydrate kinase PfkB	IPR011611
ECANG7_01879	Major intrinsic protein	IPR000425	GO:0005215;GO:0006810;GO:0016020
ECANG7_01880	Major intrinsic protein	IPR000425	GO:0005215;GO:0006810;GO:0016020
ECANG7_01881	Major intrinsic protein	IPR000425	GO:0005215;GO:0006810;GO:0016020
ECANG7_01883	Transcription factor CBF/NF-Y/archaeal histone	IPR003958	GO:0005622;GO:0043565
ECANG7_01884	SH3 domain	IPR001452	GO:0005515
ECANG7_01885	Fibronectin, type III	IPR003961	GO:0005515
ECANG7_01886	Translation elongation factor EFTs/EF1B, dimerisation	IPR014039	GO:0003746;GO:0005622;GO:0006414
ECANG7_01889	Glucose-6-phosphate dehydrogenase, NAD-binding	IPR022674	GO:0004345;GO:0006006;GO:0050661;GO:0055114
ECANG7_01890	Rap1 Myb domain	IPR015010
ECANG7_01891	Cation/H exchanger	IPR006153	GO:0006812;GO:0015299;GO:0016021;GO:0055085
ECANG7_01892	Domain of unknown function DUF3421	IPR024518
ECANG7_01893	Small GTPase superfamily	IPR001806	GO:0005525;GO:0007264
ECANG7_01894	Concentrative nucleoside transporter N-terminal domain	IPR002668
ECANG7_01895	Tubby, C-terminal	IPR000007
ECANG7_01896	Beta-propeller repeat TECPR	IPR006624
ECANG7_01897	Glycolipid transfer protein domain	IPR014830	GO:0005737;GO:0017089;GO:0046836;GO:0051861
ECANG7_01898	Baculoviral inhibition of apoptosis protein repeat	IPR001370
ECANG7_01899	Cytochrome c oxidase, subunit Vb	IPR002124	GO:0004129;GO:0005740
ECANG7_01900	Exportin-1/Importin-beta-like	IPR013598
ECANG7_01901	Membrane insertase OXA1/ALB3/YidC	IPR001708	GO:0016021;GO:0051205
ECANG7_01903	Peptidyl-prolyl cis-trans isomerase, FKBP-type, domain	IPR001179	GO:0006457
ECANG7_01904	Zinc finger, C2H2-like	IPR015880
ECANG7_01905	C-type lectin	IPR001304	GO:0030246
ECANG7_01906	Nop domain	IPR002687
ECANG7_01907	Domain of unknown function DUF1907	IPR015021	GO:0005634
ECANG7_01908	Protein kinase domain	IPR000719	GO:0004672;GO:0005524;GO:0006468
ECANG7_01909	WD40 repeat	IPR001680	GO:0005515
ECANG7_01910	Zinc finger, DHHC-type, palmitoyltransferase	IPR001594	GO:0008270
ECANG7_01912	Major facilitator superfamily domain, general substrate transporter	IPR016196
ECANG7_01913	Zinc finger, C2H2-like	IPR015880
ECANG7_01914	G protein-coupled receptor, rhodopsin-like	IPR000276	GO:0004930;GO:0007186;GO:0016021
ECANG7_01917	Fibronectin, type III	IPR003961	GO:0005515
ECANG7_01918	Zinc finger, CCCH-type	IPR000571	GO:0046872
ECANG7_01919	Domain of unknown function DUF4200	IPR025252
ECANG7_01920	EF-hand domain pair	IPR011992	GO:0005509
ECANG7_01921	Mitochondrial substrate/solute carrier	IPR018108
ECANG7_01922	tRNA-guanine(15) transglycosylase-like	IPR002616	GO:0006400;GO:0008479;GO:0008616
ECANG7_01923	GPI mannosyltransferase	IPR005599	GO:0016757
ECANG7_01924	Paired domain	IPR001523	GO:0003677;GO:0006355
ECANG7_01926	Mitochondrial substrate/solute carrier	IPR018108
ECANG7_01927	Protein of unknown function DUF716 (TMEM45)	IPR006904
ECANG7_01928	SPRY domain	IPR003877	GO:0005515
ECANG7_01929	RNA recognition motif domain	IPR000504	GO:0003676
ECANG7_01930	60S ribosomal protein L6E	IPR000915	GO:0003735;GO:0005622;GO:0005840;GO:0006412
ECANG7_01931	Mbt repeat	IPR004092	GO:0005634;GO:0006355
ECANG7_01933	Small GTPase superfamily	IPR001806	GO:0005525;GO:0007264
ECANG7_01935	Protein kinase domain	IPR000719	GO:0004672;GO:0005524;GO:0006468
ECANG7_01936	Tetratricopeptide TPR2	IPR013105
ECANG7_01937	Checkpoint protein Hus1/Mec3	IPR007150	GO:0000077;GO:0006281;GO:0030896
ECANG7_01939	ATPase, dynein-related, AAA domain	IPR011704	GO:0005524;GO:0016887
ECANG7_01940	Isopropylmalate dehydrogenase-like domain	IPR024084	GO:0016616;GO:0055114
ECANG7_01942	Proteinase inhibitor I2, Kunitz metazoa	IPR002223	GO:0004867
ECANG7_01943	Protein kinase domain	IPR000719	GO:0004672;GO:0005524;GO:0006468
ECANG7_01945	RNA recognition motif domain	IPR000504	GO:0003676
ECANG7_01946	Adenosine/AMP deaminase domain	IPR001365	GO:0019239
ECANG7_01947	Mediator complex, subunit Med21	IPR021384
ECANG7_01949	Bax inhibitor 1-related	IPR006214
ECANG7_01950	CAAX amino terminal protease	IPR003675	GO:0016020
ECANG7_01951	Transcription factor E2F/dimerisation partner (TDP)	IPR003316	GO:0003700;GO:0005667;GO:0006355
ECANG7_01952	H/ACA ribonucleoprotein complex, subunit Nop10	IPR007264	GO:0001522;GO:0030515;GO:0042254;GO:0072588
ECANG7_01953	Potassium channel, calcium-activated, BK, beta subunit	IPR003930	GO:0006813;GO:0015269;GO:0016020
ECANG7_01956	Small GTPase superfamily, ARF/SAR type	IPR006689	GO:0005525
ECANG7_01959	Tetratricopeptide TPR2	IPR013105
ECANG7_01960	Dynamin, GTPase domain	IPR001401	GO:0003924;GO:0005525
ECANG7_01961	Small GTPase superfamily	IPR001806	GO:0005525;GO:0007264
ECANG7_01962	Protein of unknown function DUF408	IPR007308
ECANG7_01963	DnaJ domain	IPR001623
ECANG7_01965	Dynein heavy chain domain	IPR004273	GO:0003777;GO:0007018;GO:0030286
ECANG7_01966	DnaJ domain	IPR001623
ECANG7_01967	THO complex subunit 7/Mft1	IPR008501	GO:0000445;GO:0006397
ECANG7_01968	Peptidase M28	IPR007484
ECANG7_01969	Peptidase C2, calpain, catalytic domain	IPR001300	GO:0004198;GO:0005622;GO:0006508
ECANG7_01970	Peptidase C2, calpain, catalytic domain	IPR001300	GO:0004198;GO:0005622;GO:0006508
ECANG7_01972	Synaptobrevin	IPR001388	GO:0016021;GO:0016192
ECANG7_01973	UBA/THIF-type NAD/FAD binding fold	IPR000594	GO:0003824
ECANG7_01974	Myc-type, basic helix-loop-helix (bHLH) domain	IPR011598	GO:0046983
ECANG7_01975	Domain of unknown function DUF1683, C-terminal	IPR012880
ECANG7_01976	Small GTPase superfamily	IPR001806	GO:0005525;GO:0007264
ECANG7_01978	Proteasome assembly chaperone 2	IPR019151
ECANG7_01980	HECT	IPR000569	GO:0004842
ECANG7_01981	Pericentrin/AKAP-450 centrosomal targeting domain	IPR019528
ECANG7_01983	Cadherin	IPR002126	GO:0005509;GO:0007156;GO:0016020
ECANG7_01991	Protein kinase domain	IPR000719	GO:0004672;GO:0005524;GO:0006468
ECANG7_01996	Bromodomain	IPR001487	GO:0005515
ECANG7_02000	Zinc finger, PHD-type	IPR001965	GO:0005515;GO:0008270
ECANG7_02001	Zinc/iron permease	IPR003689	GO:0016020;GO:0030001;GO:0046873;GO:0055085
ECANG7_02002	V-ATPase proteolipid subunit C-like domain	IPR002379	GO:0015078;GO:0015991;GO:0033177
ECANG7_02003	4Fe-4S binding domain	IPR001450	GO:0051536
ECANG7_02004	Myogenic basic muscle-specific protein	IPR002546	GO:0003677;GO:0005634;GO:0006355;GO:0007517
ECANG7_02008	Gamma-tubulin complex component protein	IPR007259	GO:0000226;GO:0000922;GO:0005815
ECANG7_02009	Ion transport domain	IPR005821	GO:0005216;GO:0006811;GO:0016020;GO:0055085
ECANG7_02011	Cyclic nucleotide-binding domain	IPR000595
ECANG7_02012	EGF-like calcium-binding domain	IPR001881	GO:0005509
ECANG7_02013	Cyclic nucleotide-binding domain	IPR000595
ECANG7_02014	SMAD domain, Dwarfin-type	IPR001132	GO:0005622;GO:0006355
ECANG7_02015	Rab-GTPase-TBC domain	IPR000195	GO:0005097;GO:0032313
ECANG7_02016	Small GTPase superfamily	IPR001806	GO:0005525;GO:0007264
ECANG7_02017	Immunoglobulin subtype 2	IPR003598
ECANG7_02018	Cyclin PHO80-like	IPR013922	GO:0000079;GO:0019901
ECANG7_02020	von Willebrand factor, type C	IPR001007	GO:0005515
ECANG7_02021	G protein-coupled receptor, rhodopsin-like	IPR000276	GO:0004930;GO:0007186;GO:0016021
ECANG7_02024	Acyltransferase ChoActase/COT/CPT	IPR000542	GO:0016746
ECANG7_02025	NLI interacting factor	IPR004274	GO:0005515
ECANG7_02026	Thioredoxin domain	IPR013766	GO:0045454
ECANG7_02027	CCAAT-binding transcription factor, subunit B	IPR001289	GO:0003700;GO:0006355
ECANG7_02032	SH2 domain	IPR000980	GO:0005515
ECANG7_02033	HhH-GPD domain	IPR003265	GO:0006284
ECANG7_02034	Sensitivity To Red Light Reduced-like, SRR1	IPR012942
ECANG7_02035	Per1-like	IPR007217
ECANG7_02036	High mobility group box domain	IPR009071
ECANG7_02037	Alanine racemase, N-terminal	IPR001608
ECANG7_02038	Replication factor A protein 3	IPR013970	GO:0003677;GO:0005634;GO:0006260;GO:0006281;GO:0006310
ECANG7_02039	Alpha/Beta hydrolase fold	IPR029058
ECANG7_02040	TRAM/LAG1/CLN8 homology domain	IPR006634	GO:0016021
ECANG7_02041	Fibronectin, type III	IPR003961	GO:0005515
ECANG7_02042	Tim10/DDP family zinc finger	IPR004217
ECANG7_02043	Clathrin/coatomer adaptor, adaptin-like, N-terminal	IPR002553	GO:0006886;GO:0016192;GO:0030117
ECANG7_02044	Protein phosphatase 2C (PP2C)-like domain	IPR001932	GO:0003824
ECANG7_02045	TB2/DP1/HVA22-related protein	IPR004345
ECANG7_02046	Ubiquitin-fold modifier 1	IPR005375
ECANG7_02047	Peptidase S24/S26A/S26B	IPR019759
ECANG7_02049	G protein-coupled receptor, rhodopsin-like	IPR000276	GO:0004930;GO:0007186;GO:0016021
ECANG7_02050	Ribonucleoprotein LSM domain	IPR001163
ECANG7_02051	YTH domain	IPR007275
ECANG7_02052	Chromatin associated protein KTI12	IPR013641
ECANG7_02053	WD40 repeat	IPR001680	GO:0005515
ECANG7_02054	Proteasome/cyclosome repeat	IPR002015
ECANG7_02056	Mannose-6-phosphate isomerase, type I	IPR001250	GO:0004476;GO:0005975;GO:0008270
ECANG7_02057	Ribosomal protein L13e	IPR001380	GO:0003735;GO:0005622;GO:0005840;GO:0006412
ECANG7_02059	Ribonuclease II/R, conserved site	IPR022966
ECANG7_02061	Scramblase	IPR005552
ECANG7_02062	Axonemal dynein light chain	IPR019347
ECANG7_02063	NMD3	IPR007064
ECANG7_02064	Zinc finger, C2H2-like	IPR015880
ECANG7_02065	Biotin/lipoate A/B protein ligase	IPR004143	GO:0006464
ECANG7_02067	Regulator of G protein signalling domain	IPR000342	GO:0038032
ECANG7_02069	Prolyl 4-hydroxylase, alpha subunit	IPR006620	GO:0005506;GO:0016705;GO:0031418;GO:0055114
ECANG7_02070	WD40 repeat	IPR001680	GO:0005515
ECANG7_02073	Innexin	IPR000990	GO:0005921
ECANG7_02075	Domain of unknown function DUF2428, death-receptor-like	IPR019442
ECANG7_02076	Suppressor of forked	IPR008847	GO:0005634;GO:0006397
ECANG7_02078	Kinetochore protein Ndc80	IPR005550
ECANG7_02080	Major facilitator superfamily	IPR011701	GO:0016021;GO:0055085
ECANG7_02082	Rho GTPase-activating protein domain	IPR000198	GO:0007165
ECANG7_02084	EAP30	IPR007286
ECANG7_02085	Transcriptional regulator TACO1-like	IPR002876
ECANG7_02089	STAG	IPR013721
ECANG7_02091	WD40 repeat	IPR001680	GO:0005515
ECANG7_02092	RNA recognition motif domain	IPR000504	GO:0003676
ECANG7_02093	Triose-phosphate transporter domain	IPR004853
ECANG7_02094	Conserved oligomeric Golgi complex, subunit 4	IPR013167
ECANG7_02095	Small GTPase superfamily	IPR001806	GO:0005525;GO:0007264
ECANG7_02096	Mago nashi protein	IPR004023	GO:0005634
ECANG7_02097	Proteasome, subunit alpha/beta	IPR001353	GO:0004298;GO:0005839;GO:0051603
ECANG7_02098	MORN motif	IPR003409
ECANG7_02100	Dbl homology (DH) domain	IPR000219	GO:0005089;GO:0035023
ECANG7_02102	GNAT domain	IPR000182	GO:0008080
ECANG7_02103	Ribonucleoprotein LSM domain	IPR001163
ECANG7_02104	Ankyrin repeat-containing domain	IPR020683
ECANG7_02105	Fibronectin, type III	IPR003961	GO:0005515
ECANG7_02107	Translation elongation factor EFG, V domain	IPR000640
ECANG7_02108	Ribosomal protein S12/S23	IPR006032	GO:0003735;GO:0005622;GO:0005840;GO:0006412
ECANG7_02109	PIH1 family	IPR012981
ECANG7_02110	FERM, N-terminal	IPR018979
ECANG7_02111	BEN domain	IPR018379
ECANG7_02112	Domain of unknown function DUF4614	IPR027884
ECANG7_02113	WD40 repeat	IPR001680	GO:0005515
ECANG7_02117	SANT/Myb domain	IPR001005	GO:0003682
ECANG7_02118	EF-hand domain pair	IPR011992	GO:0005509
ECANG7_02119	GTP binding domain	IPR006073	GO:0005525
ECANG7_02120	Gamma-tubulin complex component protein	IPR007259	GO:0000226;GO:0000922;GO:0005815
ECANG7_02121	Ribosomal protein S16	IPR000307	GO:0003735;GO:0005622;GO:0005840;GO:0006412
ECANG7_02122	Laminin B type IV	IPR000034
ECANG7_02124	FERM, N-terminal	IPR018979
ECANG7_02125	Protein kinase domain	IPR000719	GO:0004672;GO:0005524;GO:0006468
ECANG7_02128	Protein kinase domain	IPR000719	GO:0004672;GO:0005524;GO:0006468
ECANG7_02129	YL1 nuclear, C-terminal	IPR013272
ECANG7_02130	Galactose-binding domain-like	IPR008979
ECANG7_02133	P-type ATPase, A domain	IPR008250	GO:0000166;GO:0046872
ECANG7_02134	G protein-coupled receptor, rhodopsin-like	IPR000276	GO:0004930;GO:0007186;GO:0016021
ECANG7_02136	Leucine-rich repeat, ribonuclease inhibitor subtype	IPR003590
ECANG7_02137	Blood coagulation inhibitor, Disintegrin	IPR001762
ECANG7_02138	Helicase, C-terminal	IPR001650
ECANG7_02139	Leucine-rich repeat	IPR001611	GO:0005515
ECANG7_02140	EGF receptor, L domain	IPR000494	GO:0016020
ECANG7_02141	Cullin, N-terminal	IPR001373	GO:0006511;GO:0031461;GO:0031625
ECANG7_02142	Coatomer, epsilon subunit	IPR006822	GO:0005198;GO:0006890
ECANG7_02143	Ribosomal protein/NADH dehydrogenase domain	IPR007741
ECANG7_02145	Elongation factor, GTP-binding domain	IPR000795	GO:0003924;GO:0005525
ECANG7_02149	PDZ domain	IPR001478	GO:0005515
ECANG7_02152	Zinc finger, C2H2	IPR007087	GO:0046872
ECANG7_02153	WD40 repeat	IPR001680	GO:0005515
ECANG7_02157	Zinc finger, C2H2	IPR007087	GO:0046872
ECANG7_02158	Suppressor of white apricot N-terminal domain	IPR019147
ECANG7_02159	ARP2/3 complex, 16kDa subunit (p16-Arc)	IPR006789	GO:0005856;GO:0030833
ECANG7_02160	Dbl homology (DH) domain	IPR000219	GO:0005089;GO:0035023
ECANG7_02162	Hemimethylated DNA-binding domain	IPR011722	GO:0003677
ECANG7_02163	Biotin/lipoyl attachment	IPR000089
ECANG7_02165	WD40 repeat	IPR001680	GO:0005515
ECANG7_02166	BTB/Kelch-associated	IPR011705
ECANG7_02168	Proteinase inhibitor I2, Kunitz metazoa	IPR002223	GO:0004867
ECANG7_02169	Proteinase inhibitor I2, Kunitz metazoa	IPR002223	GO:0004867
ECANG7_02170	K Homology domain, type 1	IPR004088	GO:0003723
ECANG7_02172	Glutathione S-transferase, N-terminal	IPR004045	GO:0005515
ECANG7_02173	Alpha carbonic anhydrase	IPR001148
ECANG7_02174	MOZ/SAS-like protein	IPR002717	GO:0005634;GO:0006355;GO:0016747
ECANG7_02175	PWWP domain	IPR000313
ECANG7_02176	Nuclear transport factor 2	IPR002075	GO:0005622;GO:0006810
ECANG7_02180	G protein-coupled receptor, rhodopsin-like	IPR000276	GO:0004930;GO:0007186;GO:0016021
ECANG7_02181	Nop domain	IPR002687
ECANG7_02182	Adenylate cyclase-associated CAP, C-terminal	IPR013912	GO:0003779;GO:0007010
ECANG7_02183	Peptidase S8/S53 domain	IPR000209	GO:0004252;GO:0006508
ECANG7_02185	Protein kinase domain	IPR000719	GO:0004672;GO:0005524;GO:0006468
ECANG7_02186	Surfeit locus 4	IPR002995	GO:0016021
ECANG7_02187	FYVE zinc finger	IPR000306	GO:0046872
ECANG7_02188	Vesicle transport protein, Got1/SFT2-like	IPR007305	GO:0016192
ECANG7_02189	GrpE nucleotide exchange factor	IPR000740	GO:0000774;GO:0006457;GO:0042803;GO:0051087
ECANG7_02190	Ribosomal protein L18/L5	IPR005484	GO:0003735;GO:0005622;GO:0005840;GO:0006412
ECANG7_02191	DEP domain	IPR000591	GO:0035556
ECANG7_02193	Ribosomal protein L13	IPR005822	GO:0003735;GO:0005840;GO:0006412
ECANG7_02194	Regulator of chromosome condensation, RCC1	IPR000408
ECANG7_02196	Bladder cancer-related BC10-like	IPR018015
ECANG7_02197	Zona pellucida domain	IPR001507
ECANG7_02198	Translation elongation factor EFG, V domain	IPR000640
ECANG7_02200	Na channel, amiloride-sensitive	IPR001873	GO:0005272;GO:0006814;GO:0016020
ECANG7_02201	Mediator complex, subunit Med1, metazoa/fungi	IPR019680	GO:0001104;GO:0006357;GO:0016592
ECANG7_02202	WD40 repeat	IPR001680	GO:0005515
ECANG7_02203	Coatomer, WD associated region	IPR006692	GO:0005198;GO:0006886;GO:0016192;GO:0030117
ECANG7_02204	Adaptor protein Cbl, N-terminal helical	IPR003153	GO:0004871;GO:0005634;GO:0007166
ECANG7_02205	PIH1 family	IPR012981
ECANG7_02206	Zinc finger, C2H2-like	IPR015880
ECANG7_02207	PDCD5-related protein	IPR002836	GO:0003677
ECANG7_02208	Rho GTPase-activating protein domain	IPR000198	GO:0007165
ECANG7_02209	PMP-22/EMP/MP20/Claudin superfamily	IPR004031	GO:0016021
ECANG7_02211	RNA recognition motif domain	IPR000504	GO:0003676
ECANG7_02212	P25-alpha	IPR008907
ECANG7_02215	Reticulon	IPR003388
ECANG7_02216	Phospholipase C, phosphatidylinositol-specific , X domain	IPR000909
ECANG7_02217	Phosphatidylinositol 3-kinase Ras-binding (PI3K RBD) domain	IPR000341
ECANG7_02218	Helicase, C-terminal	IPR001650
ECANG7_02220	HAD-superfamily hydrolase, subfamily IG, 5'-nucleotidase	IPR008380
ECANG7_02221	FAR1 DNA binding domain	IPR004330
ECANG7_02222	Protein kinase domain	IPR000719	GO:0004672;GO:0005524;GO:0006468
ECANG7_02223	Bacterial transferase hexapeptide repeat	IPR001451
ECANG7_02224	JAB1/MPN/MOV34 metalloenzyme domain	IPR000555	GO:0005515
ECANG7_02225	Uncharacterised protein family UPF0434/Trm112	IPR005651
ECANG7_02226	Bromodomain transcription factor	IPR006565
ECANG7_02227	Arrestin C-terminal-like domain	IPR011022
ECANG7_02228	NADH:ubiquinone oxidoreductase, subunit NDUFB4	IPR009866	GO:0005739;GO:0008137
ECANG7_02230	PDZ domain	IPR001478	GO:0005515
ECANG7_02231	Zinc finger, C2H2-like	IPR015880
ECANG7_02232	Macro domain	IPR002589
ECANG7_02233	RNA recognition motif domain	IPR000504	GO:0003676
ECANG7_02235	Nucleotide-binding, alpha-beta plait	IPR012677	GO:0000166
ECANG7_02238	Innexin	IPR000990	GO:0005921
ECANG7_02241	Alpha/gamma-adaptin-binding protein p34	IPR019341
ECANG7_02242	RNA recognition motif domain	IPR000504	GO:0003676
ECANG7_02243	Ribosomal protein L55, mitochondrial	IPR018615
ECANG7_02244	Prefoldin beta-like	IPR002777	GO:0006457;GO:0016272;GO:0051082
ECANG7_02245	Protein kinase domain	IPR000719	GO:0004672;GO:0005524;GO:0006468
ECANG7_02246	GRAM domain	IPR004182
ECANG7_02249	Nucleoside diphosphate kinase	IPR001564	GO:0004550;GO:0005524;GO:0006165;GO:0006183;GO:0006228;GO:0006241
ECANG7_02250	Zinc finger, RING-CH-type	IPR011016	GO:0008270
ECANG7_02251	ER lumen protein retaining receptor	IPR000133	GO:0006621;GO:0016021;GO:0046923
ECANG7_02253	Beta-lactamase-like	IPR001279
ECANG7_02255	FAR-17a/AIG1-like protein	IPR006838	GO:0016021
ECANG7_02257	Dpy-30 motif	IPR007858
ECANG7_02258	Dynein family light intermediate chain	IPR022780
ECANG7_02259	Kinesin, motor domain	IPR001752	GO:0003777;GO:0005524;GO:0007018;GO:0008017
ECANG7_02261	Peptide chain release factor class I/class II	IPR000352	GO:0003747;GO:0006415
ECANG7_02262	Mitochondrial distribution/morphology family 35/apoptosis	IPR007918
ECANG7_02263	SANT/Myb domain	IPR001005	GO:0003682
ECANG7_02264	ATPase, V1/A1 complex, subunit E	IPR002842	GO:0015991;GO:0033178;GO:0046961
ECANG7_02266	Cysteine/histidine-rich domain	IPR007051
ECANG7_02267	Chromatin modification-related protein Eaf7/MRGBP	IPR012423	GO:0005634;GO:0006355;GO:0043189
ECANG7_02268	Gcp-like domain	IPR000905
ECANG7_02269	Domain of unknown function SprT-like	IPR006640
ECANG7_02271	RNA recognition motif domain	IPR000504	GO:0003676
ECANG7_02272	Aminoacyl-tRNA synthetase, class Ia	IPR002300	GO:0000166;GO:0004812;GO:0005524;GO:0006418
ECANG7_02273	Sel1-like	IPR006597
ECANG7_02274	Protein kinase domain	IPR000719	GO:0004672;GO:0005524;GO:0006468
ECANG7_02276	Class II aldolase/adducin N-terminal	IPR001303
ECANG7_02277	Wnt	IPR005817	GO:0005102;GO:0005576;GO:0007275;GO:0016055
ECANG7_02278	BolA protein	IPR002634
ECANG7_02279	Histone deacetylase domain	IPR023801
ECANG7_02281	Immunoglobulin I-set	IPR013098
ECANG7_02282	GRIP	IPR000237	GO:0000042;GO:0005515
ECANG7_02284	Tropomyosin	IPR000533
ECANG7_02285	NADP-dependent oxidoreductase domain	IPR023210
ECANG7_02286	Phosphatidylinositol 3-/4-kinase, catalytic domain	IPR000403	GO:0016773
ECANG7_02287	Ribosomal protein S32, mitochondrial	IPR019346
ECANG7_02288	Zinc finger, LIM-type	IPR001781	GO:0008270
ECANG7_02289	Zinc finger, RING-type	IPR001841	GO:0005515;GO:0008270
ECANG7_02290	CMP/dCMP deaminase, zinc-binding	IPR002125	GO:0008270;GO:0016787
ECANG7_02292	Apoptosis inhibitory 5	IPR008383
ECANG7_02293	Transcription elongation factor Spt5, NGN domain	IPR005100
ECANG7_02294	Major facilitator superfamily	IPR011701	GO:0016021;GO:0055085
ECANG7_02298	RNA cap guanine-N2 methyltransferase	IPR019012	GO:0001510;GO:0008168;GO:0009452
ECANG7_02299	Enkurin domain	IPR027012
ECANG7_02306	TATA-binding protein interacting (TIP20)	IPR013932
ECANG7_02307	Armadillo-type fold	IPR016024	GO:0005488
ECANG7_02309	Tetraspanin/Peripherin	IPR018499	GO:0016021
ECANG7_02311	SOCS protein, C-terminal	IPR001496	GO:0035556
ECANG7_02312	Protein kinase-like domain	IPR011009	GO:0016772
ECANG7_02314	ATPase, F0 complex, subunit F6, mitochondrial	IPR008387	GO:0000276;GO:0015078;GO:0015986
ECANG7_02315	Calponin homology domain	IPR001715	GO:0005515
ECANG7_02316	Forkhead-associated (FHA) domain	IPR000253	GO:0005515
ECANG7_02317	SNF2-related	IPR000330	GO:0003677;GO:0005524
ECANG7_02318	Transcription factor 25	IPR006994
ECANG7_02319	Ionotropic glutamate receptor	IPR001320	GO:0004970;GO:0005234;GO:0016020
ECANG7_02325	Protein kinase domain	IPR000719	GO:0004672;GO:0005524;GO:0006468
ECANG7_02327	EF-hand domain	IPR002048	GO:0005509
ECANG7_02328	Zinc/iron permease	IPR003689	GO:0016020;GO:0030001;GO:0046873;GO:0055085
ECANG7_02330	Zinc finger, C4H2-type	IPR018482
ECANG7_02331	Synaptojanin, N-terminal	IPR002013	GO:0042578
ECANG7_02332	Mitochondrial inner membrane translocase subunit Tim17/Tim22/Tim23/peroxisomal protein PMP24	IPR003397
ECANG7_02334	AMP-dependent synthetase/ligase	IPR000873	GO:0003824;GO:0008152
ECANG7_02335	Alpha/beta hydrolase fold-5	IPR029059
ECANG7_02336	Glucosamine/galactosamine-6-phosphate isomerase	IPR006148	GO:0005975
ECANG7_02337	RNA recognition motif domain	IPR000504	GO:0003676
ECANG7_02338	Biotin/lipoate A/B protein ligase	IPR004143	GO:0006464
ECANG7_02340	Prp18	IPR004098	GO:0005681;GO:0008380
ECANG7_02341	Ion transport domain	IPR005821	GO:0005216;GO:0006811;GO:0016020;GO:0055085
ECANG7_02342	Occludin/RNA polymerase II elongation factor, ELL domain	IPR010844
ECANG7_02344	Actin interacting protein 3, C-terminal	IPR022782
ECANG7_02345	Zinc finger, CCCH-type	IPR000571	GO:0046872
ECANG7_02346	Rab5-interacting protein family	IPR029008
ECANG7_02348	Peptidase M41	IPR000642	GO:0004222;GO:0005524;GO:0006508
ECANG7_02349	ATPase, BadF/BadG/BcrA/BcrD type	IPR002731
ECANG7_02351	Epidermal growth factor-like domain	IPR000742	GO:0005515
ECANG7_02352	Epidermal growth factor-like domain	IPR000742	GO:0005515
ECANG7_02353	Zinc finger, C6HC-type	IPR002867	GO:0008270
ECANG7_02354	Cadherin	IPR002126	GO:0005509;GO:0007156;GO:0016020
ECANG7_02355	Multi antimicrobial extrusion protein	IPR002528	GO:0006855;GO:0015238;GO:0015297;GO:0016020;GO:0055085
ECANG7_02356	Insulin receptor substrate-1, PTB	IPR002404	GO:0005158
ECANG7_02357	HAD-superfamily hydrolase, subfamily IG, 5'-nucleotidase	IPR008380
ECANG7_02358	Homeobox domain	IPR001356	GO:0003677
ECANG7_02359	Sodium/calcium exchanger membrane region	IPR004837	GO:0016021;GO:0055085
ECANG7_02360	Sterile alpha motif, type 2	IPR011510	GO:0005515
ECANG7_02362	Asparaginase/glutaminase	IPR006034	GO:0006520
ECANG7_02363	GPCR, rhodopsin-like, 7TM	IPR017452	GO:0016021
ECANG7_02364	OB-fold nucleic acid binding domain, AA-tRNA synthetase-type	IPR004365	GO:0003676
ECANG7_02368	Domain of unknown function DUF3635	IPR024604
ECANG7_02369	Peptidase S1	IPR001254	GO:0004252;GO:0006508
ECANG7_02370	Histone methylation DOT1	IPR013110	GO:0018024
ECANG7_02372	Bromodomain	IPR001487	GO:0005515
ECANG7_02373	Down-regulated-in-metastasis protein	IPR011430
ECANG7_02374	VRR-NUC domain	IPR014883	GO:0016788
ECANG7_02376	EF-hand domain	IPR002048	GO:0005509
ECANG7_02377	Zinc finger, C2H2	IPR007087	GO:0046872
ECANG7_02378	Ribosomal protein L44e	IPR000552	GO:0003735;GO:0005622;GO:0005840;GO:0006412
ECANG7_02379	Ribosomal protein L37e	IPR001569	GO:0003735;GO:0005622;GO:0005840;GO:0006412
ECANG7_02380	Protein kinase domain	IPR000719	GO:0004672;GO:0005524;GO:0006468
ECANG7_02381	AT hook, DNA-binding motif	IPR017956	GO:0003677
ECANG7_02387	Zinc finger, C2H2-like	IPR015880
ECANG7_02389	Myc-type, basic helix-loop-helix (bHLH) domain	IPR011598	GO:0046983
ECANG7_02390	TAFH/NHR1	IPR003894	GO:0003700;GO:0006355
ECANG7_02391	JmjC domain	IPR003347
ECANG7_02392	Transmembrane protein 161A/B	IPR019395
ECANG7_02393	Inositol monophosphatase	IPR000760	GO:0046854
ECANG7_02394	Endonuclease/exonuclease/phosphatase	IPR005135
ECANG7_02397	CDP-alcohol phosphatidyltransferase	IPR000462	GO:0008654;GO:0016020;GO:0016780
ECANG7_02398	Nucleoporin interacting component Nup93/Nic96	IPR007231	GO:0005643;GO:0006810
ECANG7_02399	Cyclic nucleotide-binding domain	IPR000595
ECANG7_02401	Exoribonuclease, phosphorolytic domain 1	IPR001247
ECANG7_02402	Nucleosome assembly protein (NAP)	IPR002164	GO:0005634;GO:0006334
ECANG7_02404	Endonuclease V	IPR007581	GO:0004519;GO:0006281
ECANG7_02406	Epidermal growth factor-like domain	IPR000742	GO:0005515
ECANG7_02408	NLI interacting factor	IPR004274	GO:0005515
ECANG7_02409	TIP41-like protein	IPR007303
ECANG7_02410	Phosphatidic acid phosphatase type 2/haloperoxidase	IPR000326	GO:0003824;GO:0016020
ECANG7_02411	Neurolysin/Thimet oligopeptidase, domain 2	IPR024077
ECANG7_02412	Zinc finger, C2H2	IPR007087	GO:0046872
ECANG7_02413	WD40 repeat	IPR001680	GO:0005515
ECANG7_02414	Protein-tyrosine phosphatase, receptor/non-receptor type	IPR000242	GO:0004725;GO:0006470
ECANG7_02415	Linker histone H1/H5, domain H15	IPR005818	GO:0000786;GO:0003677;GO:0005634;GO:0006334
ECANG7_02419	Arf GTPase activating protein	IPR001164	GO:0008060;GO:0008270;GO:0032312
ECANG7_02421	EF-hand domain pair	IPR011992	GO:0005509
ECANG7_02423	Glycoside hydrolase, family 47	IPR001382	GO:0004571;GO:0005509;GO:0016020
ECANG7_02424	Armadillo-like helical	IPR011989
ECANG7_02425	Rad21/Rec8-like protein, C-terminal, eukaryotic	IPR006909	GO:0000228
ECANG7_02426	Replication protein A, C-terminal	IPR014892
ECANG7_02427	Zinc finger, RING-type	IPR001841	GO:0005515;GO:0008270
ECANG7_02428	U box domain	IPR003613	GO:0004842;GO:0016567
ECANG7_02429	Glutamate/phenylalanine/leucine/valine dehydrogenase, C-terminal	IPR006096	GO:0006520;GO:0016491;GO:0055114
ECANG7_02431	DNA-directed RNA polymerase, subunit 2, domain 6	IPR007120	GO:0003677;GO:0003899;GO:0006351
ECANG7_02434	Zinc finger, C2H2-like	IPR015880
ECANG7_02435	Ras-like guanine nucleotide exchange factor, N-terminal	IPR000651	GO:0005085;GO:0005622;GO:0051056
ECANG7_02436	Zinc finger, DHHC-type, palmitoyltransferase	IPR001594	GO:0008270
ECANG7_02437	Cadherin	IPR002126	GO:0005509;GO:0007156;GO:0016020
ECANG7_02439	Ribosomal protein S17	IPR000266	GO:0003735;GO:0005622;GO:0005840;GO:0006412
ECANG7_02440	Zinc finger, nanos-type	IPR024161
ECANG7_02442	Aminoacyl-tRNA synthetase, class Ia	IPR002300	GO:0000166;GO:0004812;GO:0005524;GO:0006418
ECANG7_02444	GPCR, rhodopsin-like, 7TM	IPR017452	GO:0016021
ECANG7_02445	Nucleoporin Nup85-like	IPR011502
ECANG7_02446	DNA-directed RNA polymerase, RBP11-like dimerisation domain	IPR009025	GO:0006351;GO:0046983
ECANG7_02447	Cation efflux protein	IPR002524	GO:0006812;GO:0008324;GO:0016021;GO:0055085
ECANG7_02448	MutL, C-terminal, dimerisation	IPR014790	GO:0005524;GO:0006298
ECANG7_02449	Aminotransferase class V domain	IPR000192	GO:0008152
ECANG7_02452	GHMP kinase N-terminal domain	IPR006204	GO:0005524
ECANG7_02453	Brix domain	IPR007109
ECANG7_02454	Zinc finger, C2H2-like	IPR015880
ECANG7_02455	Carboxyl transferase	IPR000022	GO:0016874
ECANG7_02456	Pleckstrin homology domain	IPR001849
ECANG7_02458	Zinc finger, C2H2-like	IPR015880
ECANG7_02461	Immunoglobulin-like fold	IPR013783
ECANG7_02462	TatD family	IPR001130	GO:0016888
ECANG7_02463	TM2 domain	IPR007829
ECANG7_02464	Short-chain dehydrogenase/reductase SDR	IPR002198	GO:0008152;GO:0016491
ECANG7_02465	Protein kinase domain	IPR000719	GO:0004672;GO:0005524;GO:0006468
ECANG7_02466	Sterile alpha motif, type 1	IPR021129
ECANG7_02468	Pyrimidine 5'-nucleotidase, eukaryotic	IPR006434	GO:0000287;GO:0005737;GO:0008253
ECANG7_02470	Forkhead-associated (FHA) domain	IPR000253	GO:0005515
ECANG7_02471	Neurotransmitter-gated ion-channel transmembrane domain	IPR006029	GO:0006811;GO:0016020
ECANG7_02472	Polyprenyl synthetase	IPR000092	GO:0008299
ECANG7_02473	RNA recognition motif domain	IPR000504	GO:0003676
ECANG7_02474	Protein-tyrosine phosphatase, receptor/non-receptor type	IPR000242	GO:0004725;GO:0006470
ECANG7_02475	26S proteasome non-ATPase regulatory subunit 5	IPR019538	GO:0044183
ECANG7_02476	Dbl homology (DH) domain	IPR000219	GO:0005089;GO:0035023
ECANG7_02477	Ribonuclease II/R, conserved site	IPR022966
ECANG7_02479	DNA-directed RNA polymerase, subunit N/Rpb10	IPR000268	GO:0003677;GO:0003899;GO:0006351
ECANG7_02481	Fasciculation and elongation protein zeta, FEZ	IPR011680
ECANG7_02483	Target SNARE coiled-coil domain	IPR000727	GO:0005515
ECANG7_02484	Ankyrin repeat-containing domain	IPR020683
ECANG7_02485	Derlin	IPR007599
ECANG7_02486	Trimeric LpxA-like	IPR011004
ECANG7_02487	Helicase, C-terminal	IPR001650
ECANG7_02488	14-3-3 domain	IPR023410
ECANG7_02489	Nucleotide-sugar transporter	IPR007271	GO:0000139;GO:0005351;GO:0008643;GO:0016021
ECANG7_02491	Cation-transporting P-type ATPase, N-terminal	IPR004014
ECANG7_02492	Peptidase C1A, papain C-terminal	IPR000668	GO:0006508;GO:0008234
ECANG7_02493	Mediator complex, subunit Med28	IPR021640
ECANG7_02495	PDZ domain	IPR001478	GO:0005515
ECANG7_02496	Ras-association	IPR000159	GO:0007165
ECANG7_02498	Short-chain dehydrogenase/reductase SDR	IPR002198	GO:0008152;GO:0016491
ECANG7_02499	Cyclin-dependent kinase 5 activator	IPR004944	GO:0016533;GO:0016534
ECANG7_02501	Zinc finger, RING-type	IPR001841	GO:0005515;GO:0008270
ECANG7_02502	Zinc finger, RING-type	IPR001841	GO:0005515;GO:0008270
ECANG7_02507	Actin-depolymerising factor homology domain	IPR002108	GO:0003779;GO:0005622
ECANG7_02508	Serine-threonine/tyrosine-protein kinase catalytic domain	IPR001245	GO:0004672;GO:0006468
ECANG7_02509	Beta-lactamase-like	IPR001279
ECANG7_02510	FRG1-like	IPR010414
ECANG7_02511	Immunoglobulin V-set domain	IPR013106
ECANG7_02512	PDZ domain	IPR001478	GO:0005515
ECANG7_02513	Peptidase C1A, papain C-terminal	IPR000668	GO:0006508;GO:0008234
ECANG7_02514	F-actin-capping protein subunit alpha	IPR002189	GO:0003779;GO:0008290;GO:0030036;GO:0071203
ECANG7_02516	Domain of unknown function DUF3668	IPR022136
ECANG7_02517	G protein-coupled receptor, rhodopsin-like	IPR000276	GO:0004930;GO:0007186;GO:0016021
ECANG7_02521	Tubulin/FtsZ, GTPase domain	IPR003008
ECANG7_02522	Protein kinase domain	IPR000719	GO:0004672;GO:0005524;GO:0006468
ECANG7_02524	PWWP domain	IPR000313
ECANG7_02525	Protein kinase domain	IPR000719	GO:0004672;GO:0005524;GO:0006468
ECANG7_02528	Otopetrin	IPR004878
ECANG7_02530	SH3 domain	IPR001452	GO:0005515
ECANG7_02532	Glycosyl transferase, family 14	IPR003406	GO:0008375;GO:0016020
ECANG7_02535	Major facilitator superfamily	IPR011701	GO:0016021;GO:0055085
ECANG7_02536	Glycosyl transferase, family 14	IPR003406	GO:0008375;GO:0016020
ECANG7_02537	Proteinase inhibitor I2, Kunitz metazoa	IPR002223	GO:0004867
ECANG7_02538	Proteinase inhibitor I2, Kunitz metazoa	IPR002223	GO:0004867
ECANG7_02539	TMEM9	IPR008853	GO:0016021
ECANG7_02540	TATA-box binding protein	IPR000814	GO:0003677;GO:0006352
ECANG7_02541	Protein kinase domain	IPR000719	GO:0004672;GO:0005524;GO:0006468
ECANG7_02545	Dual specificity phosphatase, catalytic domain	IPR000340	GO:0006470;GO:0008138
ECANG7_02546	Dynein light chain, type 1/2	IPR001372	GO:0005875;GO:0007017
ECANG7_02547	CD80-like, immunoglobulin C2-set	IPR013162
ECANG7_02551	Zinc finger, GATA-type	IPR000679	GO:0003700;GO:0006355;GO:0008270;GO:0043565
ECANG7_02556	Myc-type, basic helix-loop-helix (bHLH) domain	IPR011598	GO:0046983
ECANG7_02558	HEAT, type 2	IPR021133
ECANG7_02559	Peptidase C1A, papain C-terminal	IPR000668	GO:0006508;GO:0008234
ECANG7_02561	Thyroglobulin type-1	IPR000716
ECANG7_02564	Protein LIN-9/Protein ALWAYS EARLY	IPR010561	GO:0006351;GO:0007049;GO:0017053
ECANG7_02565	Ribonuclease H domain	IPR002156	GO:0003676;GO:0004523
ECANG7_02566	Uncharacterised protein family UPF0687	IPR026794
ECANG7_02567	Tropomyosin	IPR000533
ECANG7_02568	Zinc finger, C2H2	IPR007087	GO:0046872
ECANG7_02571	Domain of unknown function DUF1604	IPR011666
ECANG7_02572	Protein FAM221A/B	IPR026755
ECANG7_02574	RNA recognition motif domain	IPR000504	GO:0003676
ECANG7_02576	RNA recognition motif domain	IPR000504	GO:0003676
ECANG7_02578	RNA recognition motif domain	IPR000504	GO:0003676
ECANG7_02586	Scramblase	IPR005552
ECANG7_02587	Short-chain dehydrogenase/reductase SDR	IPR002198	GO:0008152;GO:0016491
ECANG7_02588	Regulator of G protein signalling domain	IPR000342	GO:0038032
ECANG7_02590	SPARC/Testican, calcium-binding domain	IPR019577	GO:0005509;GO:0005578;GO:0007165
ECANG7_02591	Phospholipase D/Transphosphatidylase	IPR001736	GO:0003824;GO:0008152
ECANG7_02592	Zinc finger, RING/FYVE/PHD-type	IPR013083
ECANG7_02594	SAC3/GANP/Nin1/mts3/eIF-3 p25	IPR005062
ECANG7_02595	RNA recognition motif domain	IPR000504	GO:0003676
ECANG7_02596	WD40 repeat	IPR001680	GO:0005515
ECANG7_02598	Rab-GTPase-TBC domain	IPR000195	GO:0005097;GO:0032313
ECANG7_02601	DNA-binding HORMA	IPR003511
ECANG7_02603	Ribosomal protein S27e	IPR000592	GO:0003735;GO:0005622;GO:0005840;GO:0006412
ECANG7_02605	Cadherin	IPR002126	GO:0005509;GO:0007156;GO:0016020
ECANG7_02607	ATP-dependent helicase, C-terminal	IPR006555	GO:0003676;GO:0005524;GO:0006139;GO:0008026;GO:0016818
ECANG7_02609	Leucine-rich repeat-containing N-terminal	IPR000372
ECANG7_02610	Ion transport domain	IPR005821	GO:0005216;GO:0006811;GO:0016020;GO:0055085
ECANG7_02611	Exon junction complex, Pym	IPR015362	GO:0005515
ECANG7_02613	Tubulin-tyrosine ligase/Tubulin polyglutamylase	IPR004344	GO:0006464
ECANG7_02614	Glycosyl transferase, family 43	IPR005027	GO:0015018;GO:0016020
ECANG7_02615	Bromo adjacent homology (BAH) domain	IPR001025	GO:0003682
ECANG7_02616	CRAL-TRIO domain	IPR001251
ECANG7_02617	Dbl homology (DH) domain	IPR000219	GO:0005089;GO:0035023
ECANG7_02618	GRIP	IPR000237	GO:0000042;GO:0005515
ECANG7_02620	G protein-coupled receptor, rhodopsin-like	IPR000276	GO:0004930;GO:0007186;GO:0016021
ECANG7_02622	Zinc finger, RING-type	IPR001841	GO:0005515;GO:0008270
ECANG7_02625	Phospholipid/glycerol acyltransferase	IPR002123	GO:0008152;GO:0016746
ECANG7_02627	Nuclear hormone receptor, ligand-binding, core	IPR000536	GO:0003700;GO:0003707;GO:0005634;GO:0006355;GO:0043401
ECANG7_02628	Phospholipid/glycerol acyltransferase	IPR002123	GO:0008152;GO:0016746
ECANG7_02632	Bromodomain	IPR001487	GO:0005515
ECANG7_02633	Eukaryotic phosphomannomutase	IPR005002	GO:0004615;GO:0005737;GO:0019307
ECANG7_02634	Arsenite-resistance protein 2	IPR007042
ECANG7_02635	Ribosomal protein L3	IPR000597	GO:0003735;GO:0005622;GO:0005840;GO:0006412
ECANG7_02636	Protein kinase domain	IPR000719	GO:0004672;GO:0005524;GO:0006468
ECANG7_02637	Adenylyl cyclase class-3/4/guanylyl cyclase	IPR001054	GO:0009190;GO:0016849;GO:0035556
ECANG7_02638	Actin-related protein	IPR004000
ECANG7_02639	Potassium channel tetramerisation-type BTB domain	IPR003131	GO:0051260
ECANG7_02640	UBA/THIF-type NAD/FAD binding fold	IPR000594	GO:0003824
ECANG7_02641	ABC transporter, transmembrane domain	IPR001140	GO:0005524;GO:0006810;GO:0016021;GO:0042626;GO:0055085
ECANG7_02642	IQ motif, EF-hand binding site	IPR000048	GO:0005515
ECANG7_02643	Peptide methionine sulphoxide reductase MrsB	IPR002579	GO:0033743;GO:0055114
ECANG7_02644	Two pore domain potassium channel domain	IPR013099
ECANG7_02648	Apoptosis-antagonizing transcription factor, C-terminal	IPR012617	GO:0005634
ECANG7_02649	NADH dehydrogenase [ubiquinone] 1 beta subcomplex subunit 3	IPR012576	GO:0005739;GO:0005747;GO:0022900
ECANG7_02650	Adenylyl cyclase class-3/4/guanylyl cyclase	IPR001054	GO:0009190;GO:0016849;GO:0035556
ECANG7_02651	Protein of unknown function DUF2217	IPR019392
ECANG7_02652	Signal recognition particle, SRP19 subunit	IPR002778	GO:0006614;GO:0008312;GO:0048500
ECANG7_02653	Zinc finger, CCCH-type	IPR000571	GO:0046872
ECANG7_02654	Beta-ketoacyl synthase, N-terminal	IPR014030
ECANG7_02655	Peptidase M8, leishmanolysin	IPR001577	GO:0004222;GO:0006508;GO:0007155;GO:0016020
ECANG7_02656	Acyl transferase	IPR014043
ECANG7_02657	P2X purinoreceptor	IPR001429	GO:0001614;GO:0005216;GO:0005524;GO:0006811;GO:0016020
ECANG7_02658	Armadillo	IPR000225	GO:0005515
ECANG7_02659	Carbohydrate binding module family 20	IPR002044	GO:2001070
ECANG7_02660	Timeless protein	IPR006906
ECANG7_02661	Peptidase M16, C-terminal domain	IPR007863
ECANG7_02663	Pleckstrin homology-like domain	IPR011993
ECANG7_02668	Exonuclease, RNase T/DNA polymerase III	IPR013520
ECANG7_02669	Protein-tyrosine phosphatase, receptor/non-receptor type	IPR000242	GO:0004725;GO:0006470
ECANG7_02670	Glycosyl transferase, family 31	IPR002659	GO:0006486;GO:0008378;GO:0016020
ECANG7_02673	Tim10/DDP family zinc finger	IPR004217
ECANG7_02675	Delta/Serrate/lag-2 (DSL) protein	IPR001774	GO:0007154;GO:0016020
ECANG7_02678	Homeobox domain	IPR001356	GO:0003677
ECANG7_02680	Fibrillar collagen, C-terminal	IPR000885	GO:0005201;GO:0005581
ECANG7_02685	Ribosomal protein S18	IPR001648	GO:0003735;GO:0005622;GO:0005840;GO:0006412
ECANG7_02686	ADP-specific phosphofructokinase/glucokinase	IPR007666	GO:0005975;GO:0016773
ECANG7_02687	Peptidase C65, otubain	IPR019400
ECANG7_02688	Ribosomal protein S10 domain	IPR027486
ECANG7_02689	E3 ubiquitin ligase, UBR4	IPR025704
ECANG7_02690	Leucine-rich repeat, ribonuclease inhibitor subtype	IPR003590
ECANG7_02692	Zinc finger, CCCH-type	IPR000571	GO:0046872
ECANG7_02693	Ankyrin repeat	IPR002110	GO:0005515
ECANG7_02694	Rhodanese-like domain	IPR001763
ECANG7_02700	Thiouridylase, cytoplasmic, subunit 2	IPR019407	GO:0000049;GO:0002098;GO:0034227
ECANG7_02703	Myc-type, basic helix-loop-helix (bHLH) domain	IPR011598	GO:0046983
ECANG7_02705	RNA recognition motif domain	IPR000504	GO:0003676
ECANG7_02706	Ribonuclease H-like domain	IPR012337	GO:0003676
ECANG7_02707	Ubiquitin E2 variant, N-terminal	IPR008883	GO:0006464;GO:0015031
ECANG7_02710	Protein of unknown function DUF1632, TMEM144	IPR012435
ECANG7_02712	SMAD domain, Dwarfin-type	IPR001132	GO:0005622;GO:0006355
ECANG7_02713	Sugar transport protein	IPR010651	GO:0015144;GO:0016021;GO:0034219
ECANG7_02718	EF-hand domain	IPR002048	GO:0005509
ECANG7_02721	Zinc finger, C2H2	IPR007087	GO:0046872
ECANG7_02723	DNA repair metallo-beta-lactamase	IPR011084
ECANG7_02727	Mrp/NBP35 ATP-binding protein	IPR019591
ECANG7_02728	S-adenosyl-L-methionine-dependent methyltransferase-like	IPR029063
ECANG7_02730	Homeobox KN domain	IPR008422	GO:0003677;GO:0006355
ECANG7_02731	Rab-GTPase-TBC domain	IPR000195	GO:0005097;GO:0032313
ECANG7_02732	PDZ domain	IPR001478	GO:0005515
ECANG7_02734	Zinc finger, B-box	IPR000315	GO:0005622;GO:0008270
ECANG7_02736	BAT2, N-terminal	IPR009738
ECANG7_02738	Protein phosphatase inhibitor 2 (IPP-2)	IPR007062	GO:0004864;GO:0009966;GO:0043666
ECANG7_02739	Small GTPase superfamily, ARF/SAR type	IPR006689	GO:0005525
ECANG7_02740	Nucleoporin protein Ndc1-Nup	IPR019049
ECANG7_02741	RNA recognition motif domain	IPR000504	GO:0003676
ECANG7_02742	Acyl-CoA-binding protein, ACBP	IPR000582	GO:0000062
ECANG7_02743	Ubiquitin-conjugating enzyme, E2	IPR000608	GO:0016881
ECANG7_02744	Arf GTPase activating protein	IPR001164	GO:0008060;GO:0008270;GO:0032312
ECANG7_02745	Protein kinase domain	IPR000719	GO:0004672;GO:0005524;GO:0006468
ECANG7_02746	E2F-associated phosphoprotein	IPR019370
ECANG7_02747	IQ motif, EF-hand binding site	IPR000048	GO:0005515
ECANG7_02749	Helicase, C-terminal	IPR001650
ECANG7_02750	Protein kinase domain	IPR000719	GO:0004672;GO:0005524;GO:0006468
ECANG7_02751	Rab-GTPase-TBC domain	IPR000195	GO:0005097;GO:0032313
ECANG7_02752	NHL repeat	IPR001258	GO:0005515
ECANG7_02753	WD40 repeat	IPR001680	GO:0005515
ECANG7_02754	Transcription factor IIIC, subunit 5	IPR019136
ECANG7_02758	Ribosomal protein L7Ae/L30e/S12e/Gadd45	IPR004038
ECANG7_02759	Carboxylesterase, type B	IPR002018
ECANG7_02760	ATPase, AAA-type, core	IPR003959	GO:0005524
ECANG7_02761	Molybdopterin oxidoreductase	IPR006656	GO:0016491;GO:0055114
ECANG7_02762	Nop domain	IPR002687
ECANG7_02763	Tetratricopeptide-like helical domain	IPR011990	GO:0005515
ECANG7_02764	Zinc finger, C2H2	IPR007087	GO:0046872
ECANG7_02765	Ribosomal protein L6, alpha-beta domain	IPR020040	GO:0003735;GO:0005840;GO:0006412;GO:0019843
ECANG7_02766	Transcription factor COE, conserved site	IPR018350
ECANG7_02768	Lipoma HMGIC fusion partner-like protein	IPR019372
ECANG7_02769	Homeobox domain	IPR001356	GO:0003677
ECANG7_02770	Small GTPase superfamily	IPR001806	GO:0005525;GO:0007264
ECANG7_02771	Ubiquitin-conjugating enzyme, E2	IPR000608	GO:0016881
ECANG7_02772	WD40 repeat	IPR001680	GO:0005515
ECANG7_02773	Protein kinase domain	IPR000719	GO:0004672;GO:0005524;GO:0006468
ECANG7_02775	WW domain	IPR001202	GO:0005515
ECANG7_02777	Zinc finger, B-box	IPR000315	GO:0005622;GO:0008270
ECANG7_02778	Mediator complex, subunit Med20	IPR013921	GO:0001104;GO:0006357;GO:0016592
ECANG7_02779	Rab-GTPase-TBC domain	IPR000195	GO:0005097;GO:0032313
ECANG7_02780	MIF4-like, type 1/2/3	IPR016021
ECANG7_02781	WW domain	IPR001202	GO:0005515
ECANG7_02782	Dbl homology (DH) domain	IPR000219	GO:0005089;GO:0035023
ECANG7_02783	Strabismus	IPR009539	GO:0007275;GO:0016021
ECANG7_02784	MEMO1 family	IPR002737
ECANG7_02785	Tektin	IPR000435
ECANG7_02786	Dynamin central domain	IPR000375	GO:0005525
ECANG7_02787	Zinc finger, C2H2-like	IPR015880
ECANG7_02788	Zinc finger, CCCH-type	IPR000571	GO:0046872
ECANG7_02791	Alpha crystallin/Hsp20 domain	IPR002068
ECANG7_02792	Laminin G domain	IPR001791
ECANG7_02793	Dbl homology (DH) domain	IPR000219	GO:0005089;GO:0035023
ECANG7_02794	G protein-coupled receptor, rhodopsin-like	IPR000276	GO:0004930;GO:0007186;GO:0016021
ECANG7_02797	Immunoglobulin subtype	IPR003599
ECANG7_02800	Endosulphine	IPR006760
ECANG7_02801	Transcription initiation factor TAFII31	IPR003162	GO:0006352
ECANG7_02802	Cadherin	IPR002126	GO:0005509;GO:0007156;GO:0016020
ECANG7_02803	PIN domain	IPR002716
ECANG7_02804	Pleckstrin homology domain	IPR001849
ECANG7_02805	6-pyruvoyl tetrahydropterin synthase/QueD family protein	IPR007115
ECANG7_02806	Protein kinase domain	IPR000719	GO:0004672;GO:0005524;GO:0006468
ECANG7_02807	Interferon-related developmental regulator, C-terminal	IPR006921
ECANG7_02808	Tetratricopeptide TPR1	IPR001440	GO:0005515
ECANG7_02809	Helicase, C-terminal	IPR001650
ECANG7_02811	Zinc finger, DHHC-type, palmitoyltransferase	IPR001594	GO:0008270
ECANG7_02812	Membrane bound O-acyl transferase, MBOAT	IPR004299
ECANG7_02813	Phosphorylated adapter RNA export protein, RNA-binding domain	IPR019385
ECANG7_02814	SGF29 tudor-like domain	IPR010750
ECANG7_02815	DNA helicase, DnaB-like, C-terminal	IPR007694	GO:0003678;GO:0005524;GO:0006260
ECANG7_02816	NLI interacting factor	IPR004274	GO:0005515
ECANG7_02818	Cadherin	IPR002126	GO:0005509;GO:0007156;GO:0016020
ECANG7_02819	PLAT/LH2 domain	IPR001024	GO:0005515
ECANG7_02820	WD40 repeat	IPR001680	GO:0005515
ECANG7_02821	LNS2, Lipin/Ned1/Smp2	IPR013209
ECANG7_02822	Ubiquitin-like	IPR000626	GO:0005515
ECANG7_02823	Kinesin, motor domain	IPR001752	GO:0003777;GO:0005524;GO:0007018;GO:0008017
ECANG7_02824	DEAD/DEAH box helicase domain	IPR011545	GO:0003676;GO:0005524
ECANG7_02825	Peptidase S54, rhomboid domain	IPR022764	GO:0004252;GO:0016021
ECANG7_02826	WD40 repeat	IPR001680	GO:0005515
ECANG7_02828	F-actin binding	IPR015015	GO:0004715;GO:0005524;GO:0006468
ECANG7_02829	Zinc-binding domain	IPR027377
ECANG7_02830	Legume-like lectin	IPR005052	GO:0016020
ECANG7_02832	SH3 domain	IPR001452	GO:0005515
ECANG7_02833	Programmed cell death protein 2, C-terminal	IPR007320	GO:0005737
ECANG7_02834	Actin-related protein	IPR004000
ECANG7_02835	FAR1 DNA binding domain	IPR004330
ECANG7_02841	Zinc finger, C2H2-like	IPR015880
ECANG7_02844	Homeobox KN domain	IPR008422	GO:0003677;GO:0006355
ECANG7_02847	Cadherin	IPR002126	GO:0005509;GO:0007156;GO:0016020
ECANG7_02849	SOCS protein, C-terminal	IPR001496	GO:0035556
ECANG7_02850	PDZ domain	IPR001478	GO:0005515
ECANG7_02852	K Homology domain, type 1	IPR004088	GO:0003723
ECANG7_02853	Aminotransferase, class I/classII	IPR004839	GO:0009058;GO:0030170
ECANG7_02856	Ion transport domain	IPR005821	GO:0005216;GO:0006811;GO:0016020;GO:0055085
ECANG7_02858	Mitochondrial substrate/solute carrier	IPR018108
ECANG7_02859	Zinc finger, LIM-type	IPR001781	GO:0008270
ECANG7_02860	Zinc finger, LIM-type	IPR001781	GO:0008270
ECANG7_02861	Zinc finger, LIM-type	IPR001781	GO:0008270
ECANG7_02864	Ribosomal protein S14	IPR001209	GO:0003735;GO:0005622;GO:0005840;GO:0006412
ECANG7_02865	GTP binding domain	IPR006073	GO:0005525
ECANG7_02866	Formin, FH3 domain	IPR010472	GO:0003779;GO:0016043
ECANG7_02870	Zinc finger, C2H2	IPR007087	GO:0046872
ECANG7_02872	Dbl homology (DH) domain	IPR000219	GO:0005089;GO:0035023
ECANG7_02873	Patatin/Phospholipase A2-related	IPR002641	GO:0006629
ECANG7_02874	EF-hand domain pair	IPR011992	GO:0005509
ECANG7_02875	P-loop containing nucleoside triphosphate hydrolase	IPR027417
ECANG7_02881	EF-hand domain pair	IPR011992	GO:0005509
ECANG7_02882	EF-hand domain pair	IPR011992	GO:0005509
ECANG7_02883	EF-hand domain pair	IPR011992	GO:0005509
ECANG7_02884	EF-hand domain pair	IPR011992	GO:0005509
ECANG7_02886	EF-hand domain	IPR002048	GO:0005509
ECANG7_02887	Bestrophin/UPF0187	IPR021134
ECANG7_02888	Leucine-rich repeat	IPR001611	GO:0005515
ECANG7_02889	SNF2-related	IPR000330	GO:0003677;GO:0005524
ECANG7_02890	Major facilitator superfamily	IPR011701	GO:0016021;GO:0055085
ECANG7_02892	Translation initiation factor IF6	IPR002769	GO:0042256;GO:0043022
ECANG7_02895	Zinc finger, RING-type	IPR001841	GO:0005515;GO:0008270
ECANG7_02896	Tetratricopeptide-like helical domain	IPR011990	GO:0005515
ECANG7_02901	SLAIN motif-containing protein	IPR026179
ECANG7_02902	Copper type II, ascorbate-dependent monooxygenase, N-terminal	IPR000323	GO:0004497;GO:0005507;GO:0016715;GO:0055114
ECANG7_02903	Wnt	IPR005817	GO:0005102;GO:0005576;GO:0007275;GO:0016055
ECANG7_02906	Tetratricopeptide repeat	IPR019734	GO:0005515
ECANG7_02907	Condensin complex subunit 2/barren	IPR022816	GO:0000796;GO:0007076
ECANG7_02908	Histidine phosphatase superfamily, clade-1	IPR013078
ECANG7_02910	GINS complex	IPR021151
ECANG7_02911	Sirtuin family	IPR003000	GO:0070403
ECANG7_02912	GPI mannosyltransferase	IPR005599	GO:0016757
ECANG7_02913	Basic-leucine zipper domain	IPR004827	GO:0003700;GO:0006355;GO:0043565
ECANG7_02914	G protein-coupled receptor, rhodopsin-like	IPR000276	GO:0004930;GO:0007186;GO:0016021
ECANG7_02915	Crotonase superfamily	IPR001753	GO:0003824;GO:0008152
ECANG7_02916	Zinc finger, LIM-type	IPR001781	GO:0008270
ECANG7_02917	Zinc finger, C2H2-like	IPR015880
ECANG7_02918	P-loop containing nucleoside triphosphate hydrolase	IPR027417
ECANG7_02920	DNA-directed RNA polymerase III subunit Rpc5	IPR006886	GO:0003899;GO:0005634;GO:0006351
ECANG7_02921	Chaperonin Cpn60/TCP-1	IPR002423	GO:0005524;GO:0044267
ECANG7_02922	Peptidase C50, separase	IPR005314	GO:0005634;GO:0006508;GO:0008233
ECANG7_02923	BolA protein	IPR002634
ECANG7_02925	Rho GTPase-activating protein domain	IPR000198	GO:0007165
ECANG7_02926	Potassium channel tetramerisation-type BTB domain	IPR003131	GO:0051260
ECANG7_02928	Zinc finger, CCCH-type	IPR000571	GO:0046872
ECANG7_02930	Thioredoxin domain	IPR013766	GO:0045454
ECANG7_02932	Thioredoxin domain	IPR013766	GO:0045454
ECANG7_02934	Helicase, C-terminal	IPR001650
ECANG7_02937	GTP binding domain	IPR006073	GO:0005525
ECANG7_02940	K Homology domain, type 1	IPR004088	GO:0003723
ECANG7_02941	PLAT/LH2 domain	IPR001024	GO:0005515
[truncated: 4,207 more rows]

## Sheet: 1.5 tRNA
Transfer RNA genes found in E. canadensis (G7) genome
Ecan_ID	Contig_ID	RNA specie	start	end	strand	RNA central DB Annotation	RNA central DB ID	Identity (%)	Sequence
ECANG7_10347	E.canG7_contigs_0020	tRNA	4752	4833	+	Echinococcus granulosus transfer RNA-Ser	URS000044911C	92.6	GTCGCGATGGCCGAGTGGTTAAGGCGATGGACTTGAAATCCATTGGGAAGCTCCTGCGCAGGTTCGAATCCTGCTTGCGACG
ECANG7_11556	E.canG7_contigs_0101	tRNA	1593	1665	+	Echinococcus granulosus transfer RNA-Arg	URS0000435F9A	97.1	GTCCGCGTGGCCTAATGGATAAGGCGTCTGCCTCCCAAGTAGAAGATTGTGGGTTCGAGTCCCACCGTGGGTG
ECANG7_06171	E.canG7_contigs_0137	tRNA	59276	59361	+	Echinococcus multilocularis tRNA	URS0000676203	100	GCCGGGATGATCCTCGGTGGTCCGGGGTGCAGGCTTCAAACCTGTAGCCGATTAGCGTCGGAGCGGTTCAATTCCGCCTTCCTGGC
ECANG7_11554	E.canG7_contigs_0445	tRNA	2385	2456	-	Echinococcus granulosus transfer RNA-Gly	URS00004DD1D9	100	GCGTGTGTGGTGTAGCGGTTAGCATGGCTGCCTTCCAAGCAGTCGATCCGGGTTCGACTCCCGGCACACGCA
ECANG7_09535	E.canG7_contigs_0493	tRNA	409	511	+	Echinococcus multilocularis transfer RNA-Pseudogen	URS0000562CF7	100	GTCAGTGTGGCCGAGCGGTCTAAGGCGCCAGACTCAAGTGAATGCACTTTCTGGGAATTCTGGTCCTCCGATGAGGGCGTGGGTTCGAATCCCACCGCTGACA
ECANG7_09537	E.canG7_contigs_0493	tRNA	1184	1256	+	Echinococcus granulosus transfer RNA-Thr	URS000048E36F	100	GCCTTCGTAGCTCAGGGGTTAGAGCACTGGTCTCGTAAACCAGGGGTCGAGAGTTCGATTCTCTCCGAGGGCA
ECANG7_09534	E.canG7_contigs_0493	tRNA	119	189	-	Echinococcus granulosus transfer RNA-Gly	URS0000153E0F	100	GCGTCAGTAGTGTAGGGGTATCATGCATGCCTCCCACGCATGCGACCCGGGTTCGAATCCCGGCTGGCGCA
ECANG7_09536	E.canG7_contigs_0493	tRNA	777	848	-	Echinococcus granulosus transfer RNA-Pseudogen	URS00004419B0	90.3	GGCGATGTGGCTCAGTGGTAGAGTGTTGGCTTTGCATGCGAGAGGCCCTCGGTTCGATCCCCGGTGTCTCCA
ECANG7_09538	E.canG7_contigs_0493	tRNA	1396	1468	-	Echinococcus granulosus transfer RNA-Val	URS000028906A	100	GGCTCGGTGGTGTAGTGGTCATCACGTCTGCTTTACACGCAGAAGGTCCCCGGTTCGAACCCGGGTCGAGTCA
ECANG7_10839	E.canG7_contigs_0582	tRNA	90	162	+	Echinococcus granulosus transfer RNA-Arg	URS0000435F9A	94.4	GCCCGCGTGGCCTGATGGATGAGGCGTCTGCCTCCTAAGTAGAAGATTATGGGTTCGAGTCCCACCGTGGGTG
ECANG7_10840	E.canG7_contigs_0582	tRNA	890	963	+	Echinococcus granulosus transfer RNA-Val	URS000028B866	95.9	GCTTAGGTAGTGCAATTGGTGGGCGTGTCAGTTTCACAAACTGAAGGTAGCGAGTTTTAGTCTCCCCCTAGGCA
ECANG7_10206	E.canG7_contigs_0640	tRNA	640	712	+	Echinococcus granulosus transfer RNA-Arg	URS0000435F9A	96.7	GCGCGCGTGGTCTAATGGATGGGGCGTCTGCCTCCTAAGTAGAAGATTGTGGGTTCGAGTCCCACCGTGGGTG
ECANG7_10207	E.canG7_contigs_0640	tRNA	976	1057	-	Echinococcus granulosus transfer RNA-Ser	URS000044911C	98.8	GTCGCGATGGCCGAGTGGTTAAGGCGATGGACTCGAAATCCATTGGGAACTTCCCGCGCAGGTTCGAATCCTGCTCGCGACG
ECANG7_08185	E.canG7_contigs_0904	tRNA	25965	26036	+	Echinococcus granulosus transfer RNA-Gly	URS00004DD1D9	100	GCGTGTGTGGTGTAGCGGTTAGCATGGCTGCCTTCCAAGCAGTCGATCCGGGTTCGACTCCCGGCACACGCA
ECANG7_11577	E.canG7_contigs_0912	tRNA	785	857	-	Echinococcus granulosus transfer RNA-Arg	URS0000435F9A	95.8	GCCCGCGTGGCCTGATGGATGAGGCGTCTGCCTCCTAAGTAGAAGATTGTGGGTTCGAGTCCCACCGTGGGTG
ECANG7_11574	E.canG7_contigs_1119	tRNA	1845	1916	-	Echinococcus granulosus transfer RNA-Gly	URS00004DD1D9	100	GCGTGTGTGGTGTAGCGGTTAGCATGGCTGCCTTCCAAGCAGTCGATCCGGGTTCGACTCCCGGCACACGCA
ECANG7_08101	E.canG7_contigs_1201	tRNA	4565	4636	+	Schmidtea mediterranea tRNA	URS00004A9DDC	100	GGCTCAGTGGTCTAGGGGTATGATTCTCGCTTTGGGTGCGAGAGGTCCCGGGTTCAAATCCCGGCTGAGCCC
ECANG7_08104	E.canG7_contigs_1201	tRNA	5914	5987	+	Echinococcus multilocularis transfer RNA-Met	URS000062B730	100	GCCCGGGTAGCGCAGTCGGTTAGCGCGTCAGTCTCATAATCTGAAGGTCGCGAGTTCGAGTCTCGCTCTGGGCA
ECANG7_08102	E.canG7_contigs_1201	tRNA	4827	4906	-	Echinococcus multilocularis transfer RNA-Leu	URS000028C07C	100	GGCAGCGTGGCCGAGTGGTCTAAGGCGCTGGTTTTAGGCACCAGTCTGAAAGGGCGCGGGTTCGAATCCCGCCGCTGTCA
ECANG7_08103	E.canG7_contigs_1201	tRNA	5319	5390	-	Echinococcus granulosus transfer RNA-Pro	URS00003E65B3	95.7	GGCTCAGTGGTCTAGGGGTATGATTCGCGCTTCGGGTGCGCGAGGTCCCGGGTTCGAATCCCGGCTGAGCCC
ECANG7_08105	E.canG7_contigs_1201	tRNA	6141	6213	-	Echinococcus multilocularis transfer RNA-Arg	URS0000435F9A	100	GCCCGCGTGGCCTAATGGATAAGGCGTCTGCCTCCTAAGTAGAAGATTGTGGGTTCGAGTCCCACCGTGGGTG
ECANG7_08108	E.canG7_contigs_1201	tRNA	6946	7018	-	Echinococcus granulosus transfer RNA-Arg	URS00000E906B	100	GTCCTGGTGGCCTAATGGATAAGGCGTCGGTTTCCGGAGCCGAAGAGTGTGGGTTCGAGTCCCACCCAGGATG
ECANG7_10368	E.canG7_contigs_1310	tRNA	7354	7425	-	Echinococcus granulosus transfer RNA-Gly	URS00004DD1D9	100	GCGTGTGTGGTGTAGCGGTTAGCATGGCTGCCTTCCAAGCAGTCGATCCGGGTTCGACTCCCGGCACACGCA
ECANG7_11557	E.canG7_contigs_1481	tRNA	1502	1572	-	Echinococcus granulosus transfer RNA-Arg	URS0000435F9A	98.3	TTCAATGTGGCAGTGGATAAGGCGTCTGCCTCCTAAGTAGAAGATTGTGGGTTCGAGTCCCACCGTGGGTG
ECANG7_11563	E.canG7_contigs_1499	tRNA	595	665	+	Echinococcus granulosus transfer RNA-Arg	URS0000435F9A	98.3	TTCAATGTGGCAGTGGATAAGGCGTCTGCCTCCTAAGTAGAAGATTGTGGGTTCGAGTCCCACCGTGGGTG
ECANG7_10012	E.canG7_contigs_1630	tRNA	1096	1168	+	Echinococcus multilocularis transfer RNA-Arg	URS0000435F9A	100	GCCCGCGTGGCCTAATGGATAAGGCGTCTGCCTCCTAAGTAGAAGATTGTGGGTTCGAGTCCCACCGTGGGTG
ECANG7_10210	E.canG7_contigs_1693	tRNA	912	993	+	Echinococcus granulosus transfer RNA-Ser	URS000044911C	98.8	GTCGCGATGGCCGAGTGGTTAAGGCGATGGACTCGAAATCCATTGGGAACTTCCCGCGCAGGTTCGAATCCTGCTCGCGACG
ECANG7_10211	E.canG7_contigs_1693	tRNA	1257	1329	-	Echinococcus multilocularis transfer RNA-Arg	URS0000435F9A	100	GCCCGCGTGGCCTAATGGATAAGGCGTCTGCCTCCTAAGTAGAAGATTGTGGGTTCGAGTCCCACCGTGGGTG
ECANG7_11543	E.canG7_contigs_1747	tRNA	2404	2475	+	Echinococcus granulosus transfer RNA-Pro	URS00003E65B3	80	GGCCCAGTGGTCTAGGGGTACAATTTGCGCTTTGGGTGAGCACGGTCCTGGATTCGAATCCCAGCTGAGCCC
ECANG7_09394	E.canG7_contigs_1972	tRNA	905	977	-	Echinococcus multilocularis transfer RNA-Arg	URS0000435F9A	100	GCCCGCGTGGCCTAATGGATAAGGCGTCTGCCTCCTAAGTAGAAGATTGTGGGTTCGAGTCCCACCGTGGGTG
ECANG7_10320	E.canG7_contigs_2009	tRNA	452	524	+	Echinococcus granulosus transfer RNA-Lys	URS000036F3DD	100	GCCCGGATAGCTCAGTCGGTAGAGCATCAGACTTTTAATCTGAGGGTCCAGGGTTCGAGTCCCTGTTCGGGCG
ECANG7_10319	E.canG7_contigs_2009	tRNA	9	80	-	Haemonchus contortus transfer RNA-Glu	URS00000F3CC8	78.6	TCCCTGATGGTCTAGCGGTTAGGATTCCTGGCTCTCACCCAGGCGGCCCGGGTTCAACTCCCGGTCAGGGAG
ECANG7_10321	E.canG7_contigs_2009	tRNA	814	885	-	Echinococcus granulosus transfer RNA-Glu	URS00002C5B6A	100	TCCCTGATGGTCTAGCGGTTAGGATTCCTGGTTTTCACCCAGGCGGCCCGGGTTCAACTCCCGGTCAGGGAG
ECANG7_11552	E.canG7_contigs_2205	tRNA	685	757	+	Echinococcus multilocularis transfer RNA-Arg	URS0000435F9A	100	GCCCGCGTGGCCTAATGGATAAGGCGTCTGCCTCCTAAGTAGAAGATTGTGGGTTCGAGTCCCACCGTGGGTG
ECANG7_11565	E.canG7_contigs_2270	tRNA	11742	11813	+	Echinococcus granulosus transfer RNA-Gly	URS00004DD1D9	95.8	GCGTGTGTGGTGTAGCGGTTAGCATGGCTGCCTTCCAAGCGGTCGATCCGGCTTCGACTCCCTGCACACGCA
ECANG7_11553	E.canG7_contigs_2519	tRNA	946	1017	-	Nematostella vectensis tRNA	URS00006DAAA4	100	GACTCCGTGGCGCAATGGTAGCGCGTCTGACTCCAGATCAGAAGGTTGCGTGTTCAAATCACGTCAGGGTCA
ECANG7_11547	E.canG7_contigs_2758	tRNA	518	589	-	Echinococcus granulosus transfer RNA-Pro	URS000038A022	98.61	GGCTCAGTGGTCTAGGGGTATGATTCGCGCTTTGGGTGCGCGAGGTCCCGGGTTCAAATCCCGGCTAAACCC
ECANG7_11571	E.canG7_contigs_2759	tRNA	807	879	-	Echinococcus granulosus transfer RNA-Arg	URS0000435F9A	100	GCCCGCGTGGCCTAATGGATAAGGCGTCTGCCTCCTAAGTAGAAGATTGTGGGTTCGAGTCCCACCGTGGGTG
ECANG7_11576	E.canG7_contigs_2876	tRNA	685	757	+	Echinococcus granulosus transfer RNA-Arg	URS0000435F9A	100	GCCCGCGTGGCCTAATGGATAAGGCGTCTGCCTCCTAAGTAGAAGATTGTGGGTTCGAGTCCCACCGTGGGTG
ECANG7_11564	E.canG7_contigs_3008	tRNA	684	756	+	Echinococcus granulosus transfer RNA-Arg	URS0000435F9A	97.1	GCCCGCGTGGCCTGATGGATGAGGCGTCTGCCTCCTAAGTAGAAGATTGTGGGTTCGAGTCCCACCGTGGGTG
ECANG7_11566	E.canG7_contigs_3053	tRNA	237	307	+	Echinococcus granulosus transfer RNA-Arg	URS0000435F9A	100	TTCAATGTGGCAGTGGATAAGGCGTCTGCCTCCTAAGTAGAAGATTGTGGGTTCGAGTCCCACCGTGGGTG
ECANG7_11560	E.canG7_contigs_3183	tRNA	82	153	+	Echinococcus multilocularis transfer RNA-Gln	URS0000705446	100	GGTCCCATGGTGTAGTGGTTAGCACTCAGGACTTTGAATCCTGCGACCCGAGTTCGAATCTCGGTGGGACCT
ECANG7_11549	E.canG7_contigs_3187	tRNA	361	434	+	Echinococcus granulosus transfer RNA-Val	URS000028B866	95.95	GCTTAGGTAGTGCAATTGGTGGGCGTGTCAGTTTCACAAACTGAAGGTAGCGAGTTTTAGTCTCCCCCTAGGCA
ECANG7_09956	E.canG7_contigs_3206	tRNA	72	144	+	Echinococcus granulosus transfer RNA-Thr	URS000048E36F	98.63	GCCTTCGTAGCTCAGGGGTTAGAGCACTGGTCTTGTAAACCAGGGGTCGAGAGTTCGATTCTCTCCGAGGGCA
ECANG7_09957	E.canG7_contigs_3206	tRNA	494	566	+	Echinococcus multilocularis transfer RNA-Thr	URS000062B436	96.55	GCCCTCGTAGCTCAGGGGTTAGAGCACTGGTCTAGTAAACCAGGGGTCGGGAGTTCAAGTCTCCCCGAGGGCA
ECANG7_09958	E.canG7_contigs_3206	tRNA	847	930	+	Echinococcus multilocularis transfer RNA-Leu	URS0000495918	100	GTCAGGATGGCCGAGCGGTCTAAGGCGCTGCGTTCAGGTCGCAGTCCACTCTCGTGGGCGTGGGTTCGAATCCCACTTCTGACA
ECANG7_09959	E.canG7_contigs_3206	tRNA	1143	1214	+	Echinococcus multilocularis transfer RNA-His	URS000029C10B	100	GCCGTAATAGTCTAGTGGTTAGGACATCGCGTTGTGGCCGCGAGAACCCAGGTTCGAATCCTGGTTACGGCA
ECANG7_10308	E.canG7_contigs_3302	tRNA	1424	1495	+	Ascaris suum tRNA	URS000096FE89	90.1	GACTCCGTGGTGTAACGGTGGGGTTTCTGACTCCAGATCAGAAGGCTGCGTGTTCAAATCACGTCGAGGTCG
ECANG7_10057	E.canG7_contigs_3440	tRNA	2368	2439	+	Echinococcus granulosus transfer RNA-Sup	URS00003CBD77	100	GACACCGTAGCACAACTGTAGCGTGTCTTACTCTGGATCAGAAGGTTGCGTGTTCAAATCACGTCGGAGTCA
ECANG7_11568	E.canG7_contigs_3443	tRNA	1058	1129	+	Echinococcus granulosus transfer RNA-Trp	URS000061C9F9	100	GACTCCGTGGCGCAACGGTAGCGCGTCTGACTCCAGATCAGAAGGTTGCGTGTTCAAATCACGTCGGGGTCA
ECANG7_06440	E.canG7_contigs_3562	tRNA	44119	44190	-	Echinococcus granulosus transfer RNA-Ala	URS00000C697B	95.52	GGGAGTGTAGCCCAGTGGTAGAGCGCTCGTTCCGCATGCGAGAGGCCCCGGGTTCGATCCCCGGCATCTCCA
ECANG7_10049	E.canG7_contigs_3768	tRNA	685	757	+	Echinococcus granulosus transfer RNA-Arg	URS0000435F9A	100	GCCCGCGTGGCCTAATGGATAAGGCGTCTGCCTCCTAAGTAGAAGATTGTGGGTTCGAGTCCCACCGTGGGTG
ECANG7_11562	E.canG7_contigs_3935	tRNA	237	307	+	Echinococcus granulosus transfer RNA-Arg	URS0000435F9A	100	TTCAATGTGGCAGTGGATAAGGCGTCTGCCTCCTAAGTAGAAGATTGTGGGTTCGAGTCCCACCGTGGGTG
ECANG7_10238	E.canG7_contigs_3943	tRNA	423	494	+	Echinococcus granulosus transfer RNA-Ala	URS00002E345A	98.61	GGGGATGTAGCTCAGTGGTAGAGCGCTCGCTTTGCATGCGAGAGGCCCCGGGTTCGATCCCCGGCATCTCCA
ECANG7_10239	E.canG7_contigs_3943	tRNA	918	990	+	Echinococcus granulosus transfer RNA-Val	URS000028906A	93.15	GGCTCGGTGATGTAGTGGTTATCACGTCTGCTTTGCACGCAGGAGGTCCCCGGTTCGAACCCGGGTCAAGTCA
ECANG7_11546	E.canG7_contigs_3979	tRNA	828	898	+	Echinococcus granulosus transfer RNA-Arg	URS0000435F9A	100	TTCAATGTGGCAGTGGATAAGGCGTCTGCCTCCTAAGTAGAAGATTGTGGGTTCGAGTCCCACCGTGGGTG
ECANG7_09576	E.canG7_contigs_4007	tRNA	22153	22221	+	Echinococcus granulosus transfer RNA-Gly	URS00004DD1D9	94.55	GCGTTTGTGCAGCAGTTAGCATGGCTGCCTTCCATGCAGTTGATCCGGGTTCGACTCCGGGCACACGCA
ECANG7_09096	E.canG7_contigs_4051	tRNA	19841	19914	+	Echinococcus granulosus tRNA	URS00005CA644	97.26	GCCTTCGTGGCGCAATCGGTTAGCGCGTTCAGCTGTTAACCGAAAGGTTGGTGGTTCGGGCCCACCCGAGGGCC
ECANG7_10257	E.canG7_contigs_4145	tRNA	1988	2069	-	Echinococcus granulosus tRNA	URS000057421B	100	GTCGCGATGGCCGAGTGGTTAAGGCGATGGACTCGAAATCCATTGGGGACTCCCCGCGCAGGTTCGAATCCTGCTCGCGACG
ECANG7_08855	E.canG7_contigs_4185	tRNA	421	517	+	Schmidtea mediterranea tRNA	URS00006AA548	95.88	CCGACGATAGCTCAGTTGGCAGAGCGGAGGACTGTAGTTGTGCGCTGCAGCAGCAGCAGTTATCCTTAGGTCGGTGGTTCAAATCCGCCTCGTCGGA
ECANG7_11572	E.canG7_contigs_4189	tRNA	1594	1666	+	Echinococcus granulosus transfer RNA-Arg	URS0000435F9A	98.55	GTCCGCGTGGCCTAATGGATAAGGCGTCTGCCTCCCAAGTAGAAGATTGTGGGTTCGAGTCCCACCGTGGGTG
ECANG7_11550	E.canG7_contigs_4295	tRNA	1938	2008	-	Echinococcus granulosus transfer RNA-Arg	URS0000435F9A	100	TTCAATGTGGCAGTGGATAAGGCGTCTGCCTCCTAAGTAGAAGATTGTGGGTTCGAGTCCCACCGTGGGTG
ECANG7_11540	E.canG7_contigs_4432	tRNA	816	886	-	Echinococcus granulosus transfer RNA-Arg	URS0000435F9A	100	TTCAATGTGGCAGTGGATAAGGCGTCTGCCTCCTAAGTAGAAGATTGTGGGTTCGAGTCCCACCGTGGGTG
ECANG7_10312	E.canG7_contigs_4651	tRNA	12877	12948	-	Echinococcus granulosus transfer RNA-Gly	URS00004DD1D9	100	GCGTGTGTGGTGTAGCGGTTAGCATGGCTGCCTTCCAAGCAGTCGATCCGGGTTCGACTCCCGGCACACGCA
ECANG7_10783	E.canG7_contigs_4782	tRNA	355	426	+	Echinococcus granulosus transfer RNA-Cys	URS000056CC08	100	GGGGGTATAGCTCAGTGGTAGAGCATTCGACTGCAGATCGAGAGGTCCCCGGTTCAAGCCCGGGTGCCCCCT
ECANG7_10784	E.canG7_contigs_4782	tRNA	739	811	+	Echinococcus granulosus transfer RNA-Arg	URS0000124444	98.63	GGGTGCGTGGCGCAATGGATAACGCGTCTGACTACGGATCAGAAGATTCCAGGTTCGAGTCCTGGCGCGCTCG
ECANG7_11545	E.canG7_contigs_4972	tRNA	7077	7148	+	Nematostella vectensis tRNA	URS00006DAAA4	95.83	GACTCCGTGGCGCAACGGCAGCGCGTCTGACTCCAAATCAGAAGGTTGCGTGTTCAAATCACGTCAGGGTCA
ECANG7_11558	E.canG7_contigs_5153	tRNA	1375	1448	+	Schistosoma japonicum tRNA	URS000062B730	86.2	GGTGGGGTAGCGCAGTCGGTTAGTGAGTCAGTCTCATAATCTGAAGGTCGCGAGTTCCAGTCTCGATCTGAGCA
ECANG7_00843	E.canG7_contigs_5288	tRNA	276660	276732	+	Echinococcus multilocularis transfer RNA-Phe	URS00000FB6A0	100	GCCGTGATAGCTCAGTTGGGAGAGCGTTAGACTGAAGATCTAAATGTCCCCGGTTCGATCCCGGGTCGCGGCA
ECANG7_07745	E.canG7_contigs_5314	tRNA	18168	18240	-	Echinococcus granulosus transfer RNA-Thr	URS000048E36F	98.63	GCCTTCGTAGCTCAGGGGTTAGAGCACTGGTCTTGTAAACCAGGGGTCGAGAGTTCGATTCTCTCCGAGGGCA
ECANG7_09503	E.canG7_contigs_5676	tRNA	5433	5504	-	Echinococcus granulosus transfer RNA-Trp	URS0000231AE4	98.61	GACTCCGTGGCGCAATGATAGTGCGTCTGACACCAGATCAGAAGGTTGCGTGTTCAAATCACATCGGGGTCA
ECANG7_08507	E.canG7_contigs_5874	tRNA	37440	37511	+	Echinococcus granulosus transfer RNA-Ala	URS00002E345A	98.61	GGGGATGTAGCTCAGTGGTAGAGCGCTCGCTTTGCATGCGAGAGGCCCCGGGTTCGATCCCCGGCATCTCCA
ECANG7_08508	E.canG7_contigs_5874	tRNA	37969	38041	+	Nematostella vectensis tRNA	URS0000707664	94.74	GGCTGTATGGTGCAGTGGTTATCACGTCTGCTTTACACACCGAGGGTTTCCGGTTGGAACCCGAGTCGAGTCA
ECANG7_08511	E.canG7_contigs_5874	tRNA	46842	46914	+	Danio rerio tRNA	URS00006E34D1	91.5	ACCTGAATGGTTCAGTCGGTAGAGCATTGGGCTTTTAGTCTGAGGGTCCAGGGTTCAAGTCCCTGTTCGGGCG
ECANG7_08509	E.canG7_contigs_5874	tRNA	38181	38253	-	Echinococcus granulosus transfer RNA-Thr	URS000048E36F	95.89	GCCTTCGTAGCTCAGGGGTTAGAGCACTGGTCTCGTAAACCAGGGGTGGGGAGTTCGGTTCTCTCCGAGGGCA
ECANG7_08510	E.canG7_contigs_5874	tRNA	40174	40245	-	Clonorchis sinensis tRNA	URS00006480A9	97.2	AGCAGAGTGGCGCAGTGGAAGCGTGCTGGGCCCATAACCCAGAGGACCGTGGATCGAAACCACGCTCTGCTA
ECANG7_08512	E.canG7_contigs_5874	tRNA	47210	47281	-	Echinococcus granulosus transfer RNA-Glu	URS00002C5B6A	100	TCCCTGATGGTCTAGCGGTTAGGATTCCTGGTTTTCACCCAGGCGGCCCGGGTTCAACTCCCGGTCAGGGAG
ECANG7_10352	E.canG7_contigs_5892	tRNA	1192	1264	+	Echinococcus granulosus transfer RNA-Ala	URS0000230BF9	100	GGGGTACTAGCTCAAATGGTAGAGCGCTCGCTTAGCATGCGAGAGGTACTGGGATCGATGCCCAGGTACTCCA
ECANG7_10350	E.canG7_contigs_5892	tRNA	325	397	-	Echinococcus granulosus transfer RNA-Arg	URS0000124444	100	GGGTGCGTGGCGCAATGGATAACGCGTCTGACTACGGATCAGAAGATTCCAGGTTCGAATCCTGGCGCGCTCG
ECANG7_10351	E.canG7_contigs_5892	tRNA	765	836	-	Echinococcus granulosus transfer RNA-Cys	URS000056CC08	98.61	GGGGGTATAGCTCAGTGGTAGAGCATTCGACTGCAGATCGAGAGGTCCCCGGTTCAAGCCCGGGTGCGCCCT
ECANG7_10014	E.canG7_contigs_5975	tRNA	1096	1168	+	Echinococcus granulosus transfer RNA-Arg	URS0000435F9A	100	GCCCGCGTGGCCTAATGGATAAGGCGTCTGCCTCCTAAGTAGAAGATTGTGGGTTCGAGTCCCACCGTGGGTG
ECANG7_09679	E.canG7_contigs_6124	tRNA	119	200	+	Echinococcus granulosus transfer RNA-Ser	URS000044911C	95.12	GTCGCGATGGCCGAGTGGTCAAGGCGATGGACTAGAAATCCATTGGGAATTTCCCGCGCAGGTTCGAATCCTGCTCGCGACG
ECANG7_09681	E.canG7_contigs_6124	tRNA	9253	9334	-	Echinococcus granulosus tRNA	URS000057421B	97.56	GTCGCGATGGCCGAGTGGTTAAGGCGATGGACTTGAAATCCATTGGGGACACCCCGCGCAGGTTCGAATCCTGCTCGCGACG
ECANG7_05825	E.canG7_contigs_6151	tRNA	56974	57047	+	Echinococcus granulosus transfer RNA-Gly	URS00004DD1D9	93.55	GCATGTGTGTGGTGCAGCGGTTAGCATAGCTGCCTTCCAAGCGGTCGATCCGGGCTCGACTCCCGGTGCGCGCA
ECANG7_09446	E.canG7_contigs_6192	tRNA	7124	7196	+	Nematostella vectensis tRNA	URS000062F555	92.1	GTCACTCCTGGGCTCAACGGTAGTGCGTCTGACTCCAGATCAGAAGGTTGAGTGTTCAAATCACGTTCTTACT
ECANG7_09447	E.canG7_contigs_6192	tRNA	7934	8005	+	Echinococcus granulosus transfer RNA-Trp	URS0000147FBA	91.5	GATTCCGTGGCGCAACGGTAGTCCGTCTGACTCCAGACCAGAAGGGTGTGTGTTCAAATCACGTCGGGGTCA
ECANG7_04990	E.canG7_contigs_6244	tRNA	58	130	+	Echinococcus granulosus transfer RNA-Arg	URS000056F9AC	100	GGCCTTGTGGCCTAATGGATAAGGCGTCTGACTTCGGATCAGAAGATTGCAGGTTCGAGTCCTGCCAGGGTCG
ECANG7_04991	E.canG7_contigs_6244	tRNA	278	353	-	Echinococcus granulosus transfer RNA-Ile	URS0000325A41	97.83	CGTTGGATGGCAGCTCATTGGTTAGATTGCCGTGCTAATAACGCGAACGTCGAGGGTTCGAGCCCCTCTCTGGCCA
ECANG7_11548	E.canG7_contigs_6262	tRNA	108	181	-	Echinococcus granulosus transfer RNA-Val	URS000028B866	95.95	GCTTAGGTAGTGCAATTGGTGGGCGTGTCAGTTTCACAAACTGAAGGTAGCGAGTTTTAGTCTCCCCCTAGGCA
ECANG7_08030	E.canG7_contigs_6354	tRNA	28185	28258	+	Echinococcus granulosus transfer RNA-Ile	URS0000141F21	100	GCCCCTGTAGCTTAGTCGGATAGAGCGCCGTACTTATAATGCGGAGGTCGAGAGTTCGAGCCTCTCCAGGGGCA
ECANG7_08031	E.canG7_contigs_6354	tRNA	28328	28399	+	Echinococcus granulosus transfer RNA-Gln	URS00003293E5	100	GGTTCCATGGTGTAGTGGTTAGCACTCAGGACTCTGAATCCTGCGACCCGAGTTCAAATCTCGGTGGAACCT
ECANG7_04453	E.canG7_contigs_6386	tRNA	2906	2990	+	Clonorchis sinensis tRNA	URS000067FC06	93.83	CCGGCGATAGCTCAGTTGGTAGAGCGGAGGACTGTAGAGGTTGACAGCAATCCTTAGGTCGGTGGTTCAAATCCGCCTCGCCGGA
ECANG7_08483	E.canG7_contigs_6445	tRNA	19960	20031	+	Echinococcus granulosus transfer RNA-Arg	URS00000E906B	92.75	GTCCTGGTGGCCTAATGGATAAGGCGTCGGTTCCCGGAGCCGAGGGTGTGGGTTCGATTCCTACCCAGCATG
ECANG7_08481	E.canG7_contigs_6445	tRNA	652	724	-	Echinococcus granulosus transfer RNA-Arg	URS000055F82E	93.65	GTCCCGGTGACCCAATGGATGAGGTGTCGGTTTCCGGAGCCGAAGAGCGTGGCTTCGAGTCCCTCCAAGGACG
ECANG7_11555	E.canG7_contigs_6670	tRNA	13047	13118	+	Echinococcus granulosus transfer RNA-Gly	URS00004DD1D9	94.44	GCGTGTGTGGTGTAGTGGCTGGCATGGCTGCCTTTCAAGCAGTCGATCCGGGTTCGACTCCCGGCACACGCA
ECANG7_09873	E.canG7_contigs_6876	tRNA	893	966	+	Echinococcus granulosus transfer RNA-Ile	URS0000325A41	100	GGCCGGATAGCTCAGTCGGTTAGAGCGTCGTGCTAATAACGCGAATGTCGAGGGTTCGAGCCCCTCTCTGGCCA
ECANG7_09871	E.canG7_contigs_6876	tRNA	147	219	-	Schistosoma japonicum tRNA	URS000062B436	96.55	GCCCTCGTAGCTCAGGGGTTAGAGCACTGGTCTAGTAAACCAGGGGTCGGGAGTTCAAGTCTCCCCGAGGGCA
ECANG7_09872	E.canG7_contigs_6876	tRNA	569	641	-	Echinococcus granulosus transfer RNA-Thr	URS000048E36F	98.63	GCCTTCGTAGCTCAGGGGTTAGAGCACTGGTCTTGTAAACCAGGGGTCGAGAGTTCGATTCTCTCCGAGGGCA
ECANG7_09874	E.canG7_contigs_6876	tRNA	1114	1186	-	Echinococcus granulosus transfer RNA-Arg	URS000056F9AC	100	GGCCTTGTGGCCTAATGGATAAGGCGTCTGACTTCGGATCAGAAGATTGCAGGTTCGAGTCCTGCCAGGGTCG
ECANG7_08524	E.canG7_contigs_7013	tRNA	153	225	-	Echinococcus granulosus transfer RNA-Arg	URS000059C3F1	86.76	GTCGCAGTGGCGCAACGGATAGCGCATCTGACTGCTACCAAGAATGTTTTGTTTTCGAATCCCACTTGCGTTA
ECANG7_09586	E.canG7_contigs_7148	tRNA	811	883	-	Echinococcus granulosus transfer RNA-Arg	URS0000435F9A	100	GCCCGCGTGGCCTAATGGATAAGGCGTCTGCCTCCTAAGTAGAAGATTGTGGGTTCGAGTCCCACCGTGGGTG
ECANG7_11567	E.canG7_contigs_7213	tRNA	836	909	+	Schistosoma japonicum tRNA	URS000062B730	86.2	GGTGGGGTAGCGCAGTCGGTTAGTGAGTCAGTCTCATAATCTGAAGGTCGCGAGTTCCAGTCTCGATCTGAGCA
ECANG7_11570	E.canG7_contigs_7307	tRNA	237	307	+	Echinococcus granulosus transfer RNA-Arg	URS0000435F9A	100	TTCAATGTGGCAGTGGATAAGGCGTCTGCCTCCTAAGTAGAAGATTGTGGGTTCGAGTCCCACCGTGGGTG
ECANG7_10362	E.canG7_contigs_7345	tRNA	452	524	+	Echinococcus granulosus transfer RNA-Lys	URS000036F3DD	100	GCCCGGATAGCTCAGTCGGTAGAGCATCAGACTTTTAATCTGAGGGTCCAGGGTTCGAGTCCCTGTTCGGGCG
ECANG7_10361	E.canG7_contigs_7345	tRNA	9	80	-	Echinococcus granulosus transfer RNA-Glu	URS00000F3CC8	100	TCCCTGATGGTCTAGCGGTTAGGATTCCTGGCTCTCACCCAGGCGGCCCGGGTTCAACTCCCGGTCAGGGAG
ECANG7_10363	E.canG7_contigs_7345	tRNA	805	876	-	Echinococcus granulosus transfer RNA-Glu	URS00002C5B6A	100	TCCCTGATGGTCTAGCGGTTAGGATTCCTGGTTTTCACCCAGGCGGCCCGGGTTCAACTCCCGGTCAGGGAG
ECANG7_11544	E.canG7_contigs_7382	tRNA	4385	4456	+	Schmidtea mediterranea tRNA	URS00005C9B42	76.8	GGCGTAATAGTCTAGGGGTTAGGATATCGCGTTGTGACTGTGAGAATACAGGTTCGGATCCTGGCTATGGCA
ECANG7_09647	E.canG7_contigs_7441	tRNA	1329	1431	+	Echinococcus granulosus transfer RNA-Pseudogen	URS0000562CF7	92.23	GTCAGTGTGGCCGAGCGGTCTAAGGCGCCAGACTCAAGTGAGAGTACTTTCTGGGATTTCTGGTCCTCTGACGGGGGCGTGGGTTCGAATCCCACCGCTGACA
ECANG7_09646	E.canG7_contigs_7441	tRNA	1007	1077	-	Echinococcus granulosus transfer RNA-Gly	URS0000153E0F	94.03	GCGCCAGTGGTGTAGTGGTATCATGCATGCCTCCCACGCATGCGACCCGGGTTCGAGGCCCGGCTGGCGCA
ECANG7_09648	E.canG7_contigs_7441	tRNA	1669	1740	-	Echinococcus granulosus transfer RNA-Ala	URS00002E345A	100	GGGGGTGTAGCTCAGTGGTAGAGCGCTCGCTTTGCATGCGAGAGGCCCCGGGTTCGATCCCCGGCATCTCCA
ECANG7_11551	E.canG7_contigs_7694	tRNA	391	462	-	Echinococcus multilocularis transfer RNA-Gln	URS0000560C75	100	GGTCCCATGGTGTAGTGGTTAGCACTCAGGACTTTGAATCCTGCGACCCGAGTTCGAATCTCGGTGGGACCT
ECANG7_11542	E.canG7_contigs_7875	tRNA	1624	1696	-	Echinococcus granulosus transfer RNA-Arg	URS000059C3F1	100	GCCGCAGTGGCGCAACGGATAGCGCGTCTGGTTTCTACCCAGAAGGTTGTGGGTTCGAATCCCACTTGCGGTA
ECANG7_11541	E.canG7_contigs_8182	tRNA	1253	1326	+	Echinococcus granulosus transfer RNA-Val	URS000028B866	95.95	GCTTAGGTAGTGCAATTGGTGGGCGTGTCAGTTTCACAAACTGAAGGTAGCGAGTTTTAGTCTCCCCCTAGGCA
ECANG7_11561	E.canG7_contigs_8379	tRNA	6500	6573	-	Echinococcus granulosus tRNA	URS00005CA644	89.19	GCCTTCATGGCGCAATCAGTTAGCGCTTTCGGCTATTGAGCGAAAGGTTAGTGGTTCGAGCCCACACGAGGGCG
ECANG7_10806	E.canG7_contigs_8490	tRNA	78	149	+	Schmidtea mediterranea tRNA	URS0000705446	97.2	CGTCCCATGGTGTAGTGGTTAGCACTCAGGACTTTGAATCCTGCGACCCGAGTTCGAATCTCGGTGGGACCT
ECANG7_10807	E.canG7_contigs_8490	tRNA	1779	1852	+	Schistosoma japonicum tRNA	URS000062B730	86.2	GGTGGGGTAGCGCAGTCGGTTAGTGAGTCAGTCTCATAATCTGAAGGTCGCGAGTTCCAGTCTCGATCTGAGCA
ECANG7_09239	E.canG7_contigs_8599	tRNA	7998	8100	+	Echinococcus granulosus transfer RNA-Pseudogen	URS0000562CF7	86.14	GTCAGTGTGGTTGAGAGGTCCAAGGCGCCAGACTCAAGTGAAAGTGCCTTTTGGGAATTCTGGTCCTCTAATGAGGGCGTGGCTTCGAATCCCACTGCTGATA
ECANG7_09240	E.canG7_contigs_8599	tRNA	8281	8352	-	Echinococcus granulosus transfer RNA-Ala	URS00000C697B	94.3	GGGGATGTAGCTCAGTGGTAGAGCGCTCGCTTTGCATGCGAGAGGCCCCGGGTTCGGTCCCCAGCATCTCTA
ECANG7_11559	E.canG7_contigs_8704	tRNA	2944	3015	-	Nematostella vectensis tRNA	URS00006A4533	95.83	GACTCCGTGGCGCAATGGTAGCGCGTCTGGCTCCAAATCAGAAGGCTGCGTTTTCAAATCACGTCGGGGTCA
ECANG7_11573	E.canG7_contigs_8770	tRNA	1154	1225	-	Nematostella vectensis tRNA	URS00006DFEBA	95.83	GACTCCGTGGCGTAATGGTAGCGCGTCTGATTCCAGATCAGAAGGTTGCATGTTCAAATCACGTCAGGGTCA
ECANG7_11569	E.canG7_contigs_8880	tRNA	800	872	-	Echinococcus granulosus transfer RNA-Arg	URS0000435F9A	98.55	GTCCGCGTGGCCTAATGGATAAGGCGTCTGCCTCCCAAGTAGAAGATTGTGGGTTCGAGTCCCACCGTGGGTG
ECANG7_10339	E.canG7_contigs_8928	tRNA	642	713	+	Echinococcus granulosus transfer RNA-Cys	URS000056CC08	98.61	GGGGGTATAGCTCAGTGGTAGAGCATTCGACTGCAGATCGAGAGGTCCCCGGTTCAAGCCCGGGTGCGCCCT
ECANG7_10340	E.canG7_contigs_8928	tRNA	1026	1098	+	Echinococcus granulosus transfer RNA-Arg	URS0000124444	100	GGGTGCGTGGCGCAATGGATAACGCGTCTGACTACGGATCAGAAGATTCCAGGTTCGAATCCTGGCGCGCTCG
ECANG7_10338	E.canG7_contigs_8928	tRNA	235	307	-	Echinococcus granulosus transfer RNA-Ala	URS0000230BF9	100	GGGGTACTAGCTCAAATGGTAGAGCGCTCGCTTAGCATGCGAGAGGTACTGGGATCGATGCCCAGGTACTCCA

## Sheet: 1.6 rRNA
Ribosomal RNA genes found in E. canadensis (G7) genome
rRNA_ID	Ecan contig ID	length	start	end	strand	RNAmmer Annotation	rNA B annotation	rRNA_ID	Identity (%)	Sequence
rECANG7_11582	E.canG7_contigs_0525	582	3556	80.7	-	28s_rRNA	Hymenolepis diminuta 28S large subunit ribosomal RNA gene, partial sequence	AY157181.1**	90.0	TATTTCCAAGTGGGCCATTTTTGGTAAGCAGAACTGGCGCTGTGGGATGAACCTAACGCCCGGTTAAGGTGCCTAACGCTGACGCTCATGAGATACCACAAAAGGTCTTGTTTAATATATACGGCAGGACGGTGGCCATGGGAGTCGGCAGCCTCTAAGGAGTGTGTAACAATTCACCTGCCGAATTGACCAGCTCAGAACATGGATGGCGCTGGACCTACACCGGGCCGTCATCGCAAGGTGGATTGCTGACTATAACAGTCGCGTGCGTGTGTCTGCCTCATGGTCCAGGCATAGAGTGCAGTGCCGAGAGTAGGAGGGCTGCCGTGGTGAGCGTAGAATCCGCAGACTTGAGTCGGGGTGGAGCAGATCTTGGTGTTGTAGTAGCAAGTATTTTGG…
rECANG7_11586	E.canG7_contigs_4120	15546	15663	13.9	+	5.8s_rRNA	Taenia asiatica 5.8 S	E01740*	86.87	CCTAAAATTGTAAGAATTGGAAGGCACCGACCCTCACCCGATCACCGAAGTTAAGCGACGTCGGACCGAATTAGTACTTGCATGGGTGACCAGCTGGGAATCCTCAGTGTTGCTGGCC
rECANG7_11579	E.canG7_contigs_4210	28821	28936	46.1	+	5.8s_rRNA	Taenia asiatica 5.8 S	E01740*	88.29	GCCTCCATACCACGTAGGAAGCACCGGTTCTCGTCTGATTACCAAAGCTAAGCTAAGCCGGACCGGGTTAGTACTTACATGGGTGACCGGCTGGAAGTGCTCGGTGTTGCCGGCCT
rECANG7_11588	E.canG7_contigs_4260	882	2203	53	+	18s_rRNA	Echinococcus granulosus 18S ribosomal RNA gene, complete sequence	U27015.1**	99.0	ACCTGGTTGATCCTGCCAGTAGTCATATGCTTGTCTCAAAGATTAAGCCATGCATGTCCCAGTTCAGGCCTTAATACGGTGAGACCGCGAATGGCTCATTAAATCAGCTATGGTTTATTGGATCGTGCCCGTTAGATGGATAACTGTAATAACTCTAGAGCTAATACATGCCTCGATGCCCTGACCCTGCTCGTGTTTGCCTTGCTTGCTTGCATGTGGTGGGGGATGGGTGCACTTATTAGATCAGAAGCCAGCCAACTGTGCGTGTGCGGCCCACCGCGAGGTGGACGTCGCGTGCGTTGAGACACTCACTTCTGGTGACTCTGGATAATTGTTACAGATCGCAGTCGGCGTTGAGTCGGCGACGGGTCCTTCAAATGTCTGCCCTATCAACTTTCG…
rECANG7_11581	E.canG7_contigs_5397	4	1102	73.7	-	18s_rRNA	Echinococcus granulosus 18S ribosomal RNA gene, complete sequence	U27015.1**	100	ACCTGGTTGATCCTGCCAGTAGTCATATGCTTGTCTCAAAGATTAAGCCATGCATGTCTCAGTTCAGGCCTTAATACGGTGAGACCGCGAATGGCTCATTAAATCAGCTATGGTTTATTGGATCGTGCCCGTTAGATGGATAACTGTAATAACTCTAGAGCTAATACATGCCGCGATGCCCTGACCCTGCTCATGTTTGCCTTGCTTGCATGGGGTGGGGGATGGGTGCACTTATTAGATCAGAAGCCAACCAATTGTGCGTGTGCGGCCTACCGCGAGGTGGTCGTCGCGCGCGTTGAGGCGCCCACTTCTGGTGACTCTGGATAATTGTTACAGATCGCAGTCGGCGTTGAGTCGGCGACGGGTCCTTCAAATGTCTGCCCTATCAACTTTCGATGG…
rECANG7_11587	E.canG7_contigs_5411	4	1102	70.7	-	18s_rRNA	Echinococcus granulosus 18S ribosomal RNA gene, complete sequence	U27015.1**	99.0	ACCTGGTTGATCCTGCCAGTAGTCATATGCTTGTCTCAAAGATTAAGCCATGCATGTCCCAGTTCAGGCCTTAATACGGTGAGACCGCGAATGGCTCATTAAATCAGCTATGGTTTATTGGATCGTGCCCGTTAGATGGATAACTGTAATATCTCTAGAGCTAATACATGCCTCGATGCCCCGACCTTGCTCGTGTTTGCCTTGCTTGCATGTGGTAGGGAATGGGTGCGCCTATTAGATCAGAAGCCAACCAACTGTGCGTGTGCGGCCCACCGCAAGGTGGTCGTCGCGTGCGATGAGGCGCTCACTTCTGGTGACTCTGGATAATTGTTACAGATCGCAGTCGGCGTTGAGTCGGCGACGGGTCCTTCAAATGTCTGCCCTATCAACTTTCGATGG…
rECANG7_11589	E.canG7_contigs_5632	882	2040	53.7	+	18s_rRNA	Echinococcus granulosus 18S ribosomal RNA gene, complete sequence	U27015.1**	99.0	ACCTGGTTGATCCTGCCAGTAGTCATATGCTTGTCTCAAAGATTAAGCCATGCATGTCCCAGTTCAGGCCTTAATACGGTGAGACCGCGAATGGCTCATTAAATCAGCTATGGTTTATTGGATCGTGCCCGTTAGATGGATAACTGTAATAACTCTAGAGCTAATACATGCCTCGATGCCCTGACCCTGCTCGTGTTTGCCTTGCTTGCTTGCATGTGGTGGGGGATGGGTGCACTTATTAGATCAGAAGCCAGCCAACTGTGCGTGTGCGGCCCACCGCGAGGTGGACGTCGCGTGCGTTGAGACACTCACTTCTGGTGACTCTGGATAATTGTTACAGATCGCAGTCGGCGTTGAGTCGGCGACGGGTCCTTCAAATGTCTGCCCTATCAACTTTCG…
rECANG7_11584	E.canG7_contigs_5641	575	4330	84.9	-	28s_rRNA	Hymenolepis diminuta 28S large subunit ribosomal RNA gene, partial sequence	AY157181.1**	90.0	TCTTTGTCCAAATGTATATTGCACTTACGCAATCGAAGGCGCCTCAATGAAAAGTTCGACCTAAATAACAAAAAATTTTTTTGACGTTGTTGTCTGGGAGAAGAAACCAGGATAATAACAGGCAAACTTACATCAGATTGCTTTTCCTGGGGTAAAGCTAACCCGATTATTTGAAGGCATAGAATAAATTTACTCAAAACAGAAAAAGCTTTTGGATAATTTGCTCCAACCTCGGGGCTAGAGAAAATGGATGCATACTGAGTGAAGTTGTGTAAGTTGTTCGGATTGATAGCCGCAGTTTGAATGGGTACCAAAACTAGAGCACCCAAGCCCAGCCCTGAGGCAATGCTTCCAATAATAATAGATCTGTGATTCGGAAACCACTAAAAACAAACACAC…
rECANG7_11585	E.canG7_contigs_6370	60	1601	36.8	+	18s_rRNA	Echinococcus granulosus 18S ribosomal RNA gene, complete sequence	U27015.1**	99.0	ACCTGGTTGATCCTGCCAGTAGTCATATGCTTGTCTCAAAGATTAAGCCATGCATGTCCCAGTTCAGGCCTTAATACGGTGAGACCGCGAATGGCTCATTAAATCAGCTATGGTTTATTGGATCGTGCCCGTTAGATGGATAACTGTAATAACTCTAGAGCTAATACATGCCTCGATGCCCTGACCCTGCCTGGCTTGCCTTGCTTGCATGTGGTAGGCTATGGGTGCACTTATTAGATCAGAAGCCAACCAATTGTGCTTGTACGGCCGGCCGCAAGGTCGTCGTTGCGTGCGTTGAGACACTCGCTTCTGGTGACTCTGGCTAATTGCTACAGATCGCAGTCGGCATTGAGTCGGCGACAGGTCCTTCAAATATCTGCCCTATCAACCTTAGATGGT…
rECANG7_11583	E.canG7_contigs_8365	998	1113	22.7	+	5.8s_rRNA	Taenia asiatica 5.8 S	E01740*	83.33	GTGATCGTACCACTTAGAAAGCAGCTGTTCTCGTCCACTCACCAAATCTAAGCTACTTTGGGCCAGCTTAGTACCTGCATGGGTGACCGGCTGGAAACATTCGGTCTTACTGGCCT
*http://combio.pl/rrna/
**https://blast.ncbi.nlm.nih.gov

## Sheet: 1.7 miRNA
microRNA genes found in E. canadensis (G7) genome
miRNA_ID	Ecan contig ID	start	end	length	strand
ECANG7_bantam	E.canG7_contigs_5314	9079	9153	75	-
ECANG7_let-7	E.canG7_contigs_9184	27941	27997	57	+
ECANG7_mir-1	E.canG7_contigs_4414	8489	8558	70	-
ECANG7_mir-2a	E.canG7_contigs_9161	54804	54860	57	+
ECANG7_mir-2b	E.canG7_contigs_0886	14385	14440	56	+
ECANG7_mir-2c	E.canG7_contigs_0886	14281	14335	55	+
ECANG7_mir-7a	E.canG7_contigs_1115	44113	44173	61	+
ECANG7_mir-7b	E.canG7_contigs_3364	70864	70960	97	+
ECANG7_mir-8	E.canG7_contigs_4649	13094	13173	80	+
ECANG7_mir-9	E.canG7_contigs_2923	17173	17246	74	-
ECANG7_mir-10a	E.canG7_contigs_8991	7813	7890	78	+
ECANG7_mir-31	E.canG7_contigs_5341	11001	11062	62	-
ECANG7_mir-36a	E.canG7_contigs_6548	36384	36458	75	-
ECANG7_mir-61	E.canG7_contigs_2829	200258	200333	76	+
ECANG7_mir-71	E.canG7_contigs_0886	14181	14240	60	+
ECANG7_mir-87	E.canG7_contigs_3376	238739	238832	94	-
ECANG7_mir-96	E.canG7_contigs_1345	2474	2567	94	-
ECANG7_mir-124a	E.canG7_contigs_7610	3052	3106	55	+
ECANG7_mir-124b	E.canG7_contigs_0307	159241	159294	54	+
ECANG7_mir-125	E.canG7_contigs_6184	18707	18781	75	-
ECANG7_mir-133	E.canG7_contigs_9036	133396	133459	64	-
ECANG7_mir-153	E.canG7_contigs_0490	125833	125905	73	-
ECANG7_mir-184	E.canG7_contigs_2031	137609	137665	57	-
ECANG7_mir-190	E.canG7_contigs_4941	42294	42356	63	+
ECANG7_mir-219	E.canG7_contigs_2514	2160	2234	75	-
ECANG7_mir-277a	E.canG7_contigs_8405	98918	98995	78	+
ECANG7_mir-281	E.canG7_contigs_2145	50635	50692	58	+
ECANG7_mir-307	E.canG7_contigs_7772	2698	2771	74	-
ECANG7_mir-745	E.canG7_contigs_7172	43690	43746	57	-
ECANG7_mir-1992	E.canG7_contigs_4156	19906	19973	68	+
ECANG7_mir-2162	E.canG7_contigs_7736	4665	4721	57	+
ECANG7_mir-3479a	E.canG7_contigs_3364	65072	65126	55	-
ECANG7_mir-4989	E.canG7_contigs_8405	98788	98862	75	+
ECANG7_mir-4990	E.canG7_contigs_3561	14950	15055	106	+
ECANG7_mir-10293	E.canG7_contigs_3430	27289	27346	58	+
ECANG7_mir-277b	E.canG7_contigs_5830	92131	92196	66	+
ECANG7_mir-3479b	E.canG7_contigs_9157	1758	1826	69	-
ECANG7_mir-36b	E.canG7_contigs_6955	102703	102787	85	+
ECANG7_mir-10450	E.canG7_contigs_6191	4170	4224	55	-

## Sheet: 1.8 repetitive elements
Repetitive DNA found in E. canadensis (G7) assembly by repeat modeller and by identity search. Sequences from repeat modeller and from reported Echinococcus spp. entries were used. Only hits with e-value lower than 0.0001 were retained. Identity and coverage from the best E. granulosus s. s. G1 and E. multlocularis hits are shown. Number of loci in E. canadensis G7 genome with more than 50% of co…
Ecan_repetitive element_ID	Hit	classª	# of loci in E. canadensis	length	%GC	ORF	E. granulosus identity (%)	coverage	E. multilocularis identity (%)	coverage	RNA-seq raw reads
E.canG7_Brep	EgBRep_X67152	SINE	548	378	43.6		0.9897	51.58	82.86	0.5555	yes
E.canG7_rep142	rnd-2_family-142#Unknown	LTR	254	231	50	EcG7_08974_Pol polyprotein (i)	0.913	99.5671	0.9	99.5671	yes
E.canG7_rep1018	rnd-5_family-1018#Unknown	LINE	138	235	49.36		0.844	88.9362	0.829	96.5957
E.canG7_rep443	rnd-5_family-443#Unknown	LINE	62	972	53.55		0.809	99.8971	0.791	95.2675	yes
E.canG7_rep13	rnd-2_family-13#Unknown	LINE	38	1199	51.58		0.809	77.3144	0.848	23.0192	yes
E.canG7_rep308	rnd-5_family-308#Unknown	Retro	38	183	51.64		0.967	98.9071	0.973	99.4536	yes
E.canG7_rep137	rnd-3_family-137#Unknown	LTR	37	228	55.48		0.866	58.3333	0.841	57.0175
E.canG7_rep224	rnd-4_family-224#Unknown	LINE	36	1046	53.73		0.833	36.8069	0.817	35.7553	yes
E.canG7_rep257	rnd-5_family-257#Unknown	LINE	32	591	40.95		0.886	93.0626	0.801	99.154
E.canG7_rep778	rnd-5_family-778#Unknown	LINE	32	259	43.63		0.945	97.2973	0.93	88.417	yes
E.canG7_rep307	rnd-5_family-307#Unknown	LINE	31	1663	44.95		0.939	51.5334	0.934	63.1389	yes
E.canG7_rep119	rnd-4_family-119#Unknown	LINE	24	2447	44.12		0.943	75.235	0.88	77.1148	yes
E.canG7_rep1864	rnd-5_family-1864#SINE/tRNA	SINE	24	229	62.88		0.655	41.1	0.58	66.4
E.canG7_rep39	rnd-3_family-39#LTR/Gypsy	LINE	22	1609	53.6	EcG7_03164_Reverse transcriptase domain (EmuJ_000421100 RNA directed DNA polymerase reverse transcriptase ) (ii)	0.902	98.9434	0.884	99.9378	yes
E.canG7_rep300	rnd-5_family-300#Unknown	LINE	21	433	46.3		0.795	99.7691	0.783	99.0762
E.canG7_rep1072	rnd-5_family-1072#Unknown	Retro	19	1302	42.74		0.948	99.9232	0.878	69.0476	yes
E.canG7_rep1735	rnd-5_family-1735#Unknown	unknown	18	1644	36.98		0.976	25.7299	1	2.49392	yes
E.canG7_rep349	rnd-5_family-349#Unknown	LINE	18	516	40.41		0.877	29.6512	0.827	32.3643	yes
E.canG7_rep718	rnd-5_family-718#Unknown	LINE	17	310	46.29		0.939	99.6774	0.857	93.2258
E.canG7_rep1568	rnd-5_family-1568#Unknown	unknown	16	745	35.1		0.921	92.349	0.858	85.906	yes
E.canG7_rep2821	rnd-5_family-2821#Unknown	LTR	16	256	39.84		0.953	99.6094	0.838	86.3281	yes
E.canG7_rep1784	rnd-5_family-1784#LINE/Jockey	unknown	15	2107	42.05		0.926	47.9829	0.897	98.5762	yes
E.canG7_rep336	rnd-5_family-336#Unknown	DNA	15	2347	40.61		0.952	55.8585	0.872	12.5266	yes
E.canG7_rep458	rnd-4_family-458#Unknown	LINE	15	1759	44.06		0.937	53.5532	0.889	73.2234	yes
E.canG7_rep102	rnd-5_family-102#Unknown	Retro	14	1608	41.51		0.912	37.3756	0.893	4.60199	yes
E.canG7_rep258	rnd-5_family-258#Unknown	Retro	14	824	45.02		0.921	95.0243	0.832	51.2136
E.canG7_rep341	rnd-5_family-341#RC/Helitron	DNA	14	1150	42.74		0.934	53.5652	0.87	46.6087	yes
E.canG7_rep385	rnd-5_family-385#Unknown	LINE	14	502	50.2		0.917	99.2032	0.866	99.4024	yes
E.canG7_rep85	rnd-4_family-85#Unknown	DNA	14	3015	40.27		0.945	99.9668	0.65	26.5	yes
E.canG7_rep956	rnd-5_family-956#Unknown	LINE	14	765	51.9		0.936	99.8693	0.915	99.2157	yes
E.canG7_rep1272	rnd-5_family-1272#Unknown	LTR	13	1896	46.39		0.946	69.3038	0.9	79.0612
E.canG7_rep7	rnd-4_family-7#Unknown	DNA	13	2182	46.56		0.842	95.0962	0.865	6.0495	yes
E.canG7_rep722	rnd-5_family-722#Unknown	LINE	13	1670	41.32		0.924	84.6707	0.909	59.1617
E.canG7_rep726	rnd-5_family-726#Unknown	DNA	13	2770	40		0.906	60.3249	0.883	40.722	yes
E.canG7_rep94	rnd-5_family-94#Unknown	Retro	13	934	37.85		0.926	69.9143	0.57	25.8	yes
E.canG7_rep1	rnd-4_family-1#Unknown	DNA	12	2278	41.35		0.963	23.4416	0.927	86.0404	yes
E.canG7_rep135	rnd-5_family-135#Unknown	LTR	12	3521	41.42		0.928	56.1488	0.862	41.2667	yes
E.canG7_rep299	rnd-4_family-299#snRNA	DNA	12	1635	42.87		0.901	99.9388	0.875	98.2875	yes
E.canG7_rep419	rnd-5_family-419#Unknown	DNA	12	2862	39.94		0.871	36.5129	0.924	99.9651	yes
E.canG7_rep11	rnd-5_family-11#Unknown	LTR	11	1706	46.01		0.896	77.9015	0.871	51.2309	yes
E.canG7_rep2649	rnd-5_family-2649#Unknown	DNA	11	1725	39.59		0.99	5.85507	0.918	93.5652	yes
E.canG7_rep292	rnd-4_family-292#Unknown	DNA	11	1777	42.68		0.873	68.1486	0.906	58.9758	yes
E.canG7_rep431	rnd-4_family-431#LTR/Gypsy	LINE	11	3888	47.72	EcG7_11276_hypothetical protein	0.911	17.2582	0.917	99.8971	yes
E.canG7_rep134	rnd-5_family-134#Unknown	DNA	10	1872	36.81		0.845	67.6282	0.813	81.1966	yes
E.canG7_rep145	rnd-4_family-145#Unknown	LINE	10	1697	50.44		0.867	88.0377	0.807	66.5881	yes
E.canG7_rep262	rnd-5_family-262#Unknown	LTR	10	2286	44.09		0.923	77.6465	0.86	69.5538	yes
E.canG7_rep316	rnd-5_family-316#LTR/Gypsy	DNA	10	1962	46.66		0.915	54.9439	0.936	76.7584	yes
E.canG7_rep502	rnd-5_family-502#Unknown	DNA	10	2675	43.81		0.927	30.0187	0.853	46.5421	yes
E.canG7_rep848	rnd-5_family-848#Unknown	LTR	10	3641	42.3		0.918	99.7803	0.875	15.7374	yes
E.canG7_rep1692	rnd-5_family-1692#Unknown	DNA	9	2039	44.75		0.901	90.6327	0.824	10.8386	yes
E.canG7_rep2	rnd-4_family-2#Unknown	DNA	9	3766	44.18		0.904	34.838	0.928	23.4201	yes
E.canG7_rep2062	rnd-5_family-2062#Unknown	LINE	9	997	49.15		0.933	41.8255	0.924	55.3661	yes
E.canG7_rep302	rnd-5_family-302#Unknown	LINE	9	2314	46.48		0.967	37.7269	0.812	41.8755	yes
E.canG7_rep3087	rnd-5_family-3087#rRNA	LTR	9	2423	56.89		0.942	39.3314	0.934	75.4849	yes
E.canG7_rep374	rnd-5_family-374#Unknown	DNA	9	2289	40.59		0.898	2.53386	0.876	60.6378
E.canG7_rep649	rnd-5_family-649#Unknown	LTR	9	2432	42.78		0.847	43.2566	0.886	12.5822	yes
E.canG7_rep874	rnd-5_family-874#Unknown	LINE	9	1552	46.68		0.867	98.5825	0.835	99.9356	yes
E.canG7_treg	EcanTREG_U67852	DNA	9	378	46.03		0.8567	96.03	no hit	no hit
E.canG7_rep1011	rnd-4_family-1011#Unknown	unknown	8	322	50.78		0.863	99.3789	0.857	99.3789	yes
E.canG7_rep125	rnd-5_family-12#Unknown	LTR	8	1427	41.17		0.919	26.7694	0.897	5.39594	yes
E.canG7_rep1385	rnd-5_family-138#SINE?	LINE	8	1598	49.5		0.912	53.5044	0.831	71.3392
E.canG7_rep247	rnd-4_family-247#LTR/Gypsy	LTR	8	3017	53.07	EcG7_01602_Heat shock protein 70 family	0.866	40.537	0.829	72.8538	yes
E.canG7_rep256	rnd-5_family-256#Unknown	DNA	8	3221	45.47		0.913	69.9472	0.919	36.7277	yes
E.canG7_rep309	rnd-5_family-309#Unknown	DNA	8	5567	40.78		0.934	66.3373	0.883	11.9454	yes
E.canG7_rep476	rnd-5_family-476#Unknown	Retro	8	1594	42.19		0.93	57.591	0.841	38.2058	yes
E.canG7_rep552	rnd-4_family-552#Unknown	LTR	8	2499	41.6		0.916	36.0144	0.88	51.5806	yes
E.canG7_rep584	rnd-5_family-584#Unknown	unknown	8	2580	42.33		0.934	18.5659	0.897	53.1783	yes
E.canG7_rep595	rnd-4_family-595#SINE?	DNA	8	2071	47.51		0.923	70.4008	0.899	15.6929	yes
E.canG7_rep723	rnd-5_family-723#Unknown	Retro	8	1235	40.65		0.963	43.6437	0.923	99.7571	yes
E.canG7_rep724	rnd-5_family-724#Unknown	DNA	8	2805	44.85		0.884	37.7897	0.89	34.4385	yes
E.canG7_rep907	rnd-5_family-907#Unknown	DNA	8	2996	42.07		0.919	58.5781	0.889	45.1268
E.canG7_rep104	rnd-4_family-104#Unknown	DNA	7	1980	45.76		0.946	99.8485	0.887	96.8687	yes
E.canG7_rep1073	rnd-5_family-1073#Unknown	DNA	7	3671	41.8		0.922	48.2702	0.888	48.2702	yes
E.canG7_rep1292	rnd-5_family-1292#Unknown	DNA	7	2906	38.68		0.879	43.1865	0.873	38.0592	yes
E.canG7_rep161	rnd-5_family-161#Unknown	LTR	7	3045	40.56		0.955	28.8998	0.92	98.3908	yes
E.canG7_rep278	rnd-4_family-278#Unknown	Retro	7	188	51.6		0.95	20.7447	0.92	26.0638
E.canG7_rep32	rnd-5_family-32#Unknown	unknown	7	2236	44.21		0.895	34.7048	0.926	31.1717	yes
E.canG7_rep331	rnd-5_family-331#Unknown	DNA	7	2225	42.88		0.881	73.2135	0.853	55.8202
E.canG7_rep377	rnd-4_family-377#Unknown	LINE	7	3274	46.04		0.914	42.2114	0.852	50.5803	yes
E.canG7_rep380	rnd-4_family-380#Unknown	DNA	7	3596	42.48		0.913	68.4093	0.884	53.5039	yes
E.canG7_rep53	rnd-3_family-53#Unknown	unknown	7	1225	49.76		0.855	24.7347	0.847	22.7755	yes
E.canG7_rep5632	rnd-5_family-5632#Unknown	Retro	7	2323	46.08		0.941	39.8622	0.939	33.319	yes
E.canG7_rep725	rnd-5_family-725#Unknown	LINE	7	1335	44.27		0.857	98.9513	0.86	92.2097	yes
E.canG7_rep902	rnd-4_family-902#Unknown	DNA	7	2035	47		0.898	69.9754	0.854	71.8919	yes
E.can_25010_microsatellite	Egr_25010_microsatellite_AY680854	LTR	6	2475	51.82		0.842	72.9697	0.843	72	yes
E.canG7_rep146	rnd-4_family-146#Unknown	LINE	6	1666	50.27		0.926	60.024	0.899	60.5042	yes
E.canG7_rep1632	rnd-5_family-1632#Unknown	DNA	6	2275	32.62		0.955	73.0989	0.911	75.1648	yes
E.canG7_rep29	rnd-5_family-29#Unknown	DNA	6	2991	43.2	EcG7_03678_F-box-containing protein	0.848	41.6917	0.841	41.6917	yes
E.canG7_rep49	rnd-5_family-49#Unknown	DNA	6	3922	44.95		0.919	53.2126	0.868	29.0668	yes
E.canG7_rep719	rnd-5_family-719#Unknown	DNA	6	2305	38.05		0.868	60.0868	0.845	47.3319	yes
E.canG7_rep767	rnd-5_family-767#Unknown	DNA	6	1785	42.02		0.87	77.3109	0.868	63.3613	yes
E.canG7_rep81	rnd-4_family-81#Unknown	DNA	6	3167	42.17		0.826	49.3843	0.889	24.7553	yes
E.canG7_rep827	rnd-5_family-827#Unknown	Retro	6	3946	44.41		0.906	97.7446	0.899	76.8626	yes
E.canG7_rep1118	rnd-5_family-1108#Unknown	DNA	5	1534	43.81		0.855	59.7784	0.85	78.9439	yes
E.canG7_rep1551	rnd-5_family-1551#Unknown	LINE	5	1028	59.58	EcG7_04091_Actin-related	0.869	99.2218	0.868	99.2218	yes
E.canG7_rep254	rnd-4_family-254#Unknown	LTR	5	2547	41.24		0.935	96.7805	0.892	10.4829	yes
E.canG7_rep272	rnd-4_family-272#Unknown	DNA	5	2443	52.58		0.948	61.3999	0.943	52.5174	yes
E.canG7_rep298	rnd-5_family-298#Unknown	LTR	5	3513	39.51		0.902	78.85	0.887	86.9627	yes
E.canG7_rep312	rnd-4_family-312#Unknown	LTR	5	3684	43.34		0.909	40.2823	0.895	13.3279
E.canG7_rep343	rnd-5_family-343#Unknown	unknown	5	6387	43.49		0.919	16.377	0.894	23.3756	yes
E.canG7_rep503	rnd-5_family-503#Unknown	DNA	5	4030	37.48		0.937	48.5608	0.896	29.8263	yes
E.canG7_rep638	rnd-5_family-638#Unknown	LTR	5	3973	44.17		0.871	29.5243	0.828	44.0221	yes
E.canG7_rep75	rnd-5_family-75#Unknown	DNA	5	1866	42.6		0.867	70.9003	0.867	25.2947	yes
E.canG7_rep937	rnd-5_family-937#Unknown	DNA	5	1875	43.6		0.914	22.3467	0.824	22.5067	yes
E.canG7_Drep	EgDRep_X67153	DNA	4	496	42.14		0.9718	50	0.9065	49.59	yes
E.canG7_rep1078	rnd-5_family-1078#Unknown	DNA	4	1640	41.89		0.961	17.0732	0.906	97.8049
E.canG7_rep1142	rnd-5_family-1142#Unknown	Retro	4	2435	43.78		0.931	71.6222	0.865	50.2259	yes
E.canG7_rep1334	rnd-4_family-133#Unknown	DNA	4	3254	46.37	EcG7_05239_hypothetical protein	0.848	54.579	0.837	60.3565	yes
E.canG7_rep1557	rnd-5_family-1557#RNA	LTR	4	1322	45.88		0.914	44.7806	0.887	56.5809	yes
E.canG7_rep1815	rnd-5_family-1815#Unknown	DNA	4	3472	43.81		0.897	98.6463	0.842	10.8871
E.canG7_rep239	rnd-4_family-239#Unknown	DNA	4	2284	47.48		0.846	43.2137	0.8	67.2067
E.canG7_rep246	rnd-4_family-246#LTR/Gypsy	LTR	4	3679	44.86		0.935	38.978	0.905	50.9106	yes
E.canG7_rep435	rnd-5_family-435#Unknown	unknown	4	1855	45.44		0.918	30.8895	0.868	45.283	yes
E.canG7_rep442	rnd-5_family-442#SINE?	DNA	4	3433	46.14		0.877	18.4969	0.867	15.2636	yes
E.canG7_rep556	rnd-4_family-556#Unknown	LTR	4	3525	44.65		0.845	59.773	0.806	45.3901	yes
E.canG7_rep563	rnd-5_family-563#Unknown	Retro	4	138	57.25		0.69	0.99	0.71	100
E.canG7_rep736	rnd-5_family-736#Unknown	LTR	4	3440	41.64		0.911	80.5523	0.882	83.5174	yes
E.canG7_rep867	rnd-5_family-867#Unknown	DNA	4	3313	41.07		0.864	38.9677	0.862	33.4138	yes
E.canG7_rep1772	rnd-5_family-1772#rRNA	unknown	3	2473	46.38		0.972	15.8512	0.934	80.7926	yes
E.canG7_rep182	rnd-5_family-182#Unknown	LTR	3	3075	46.94		0.913	38.5366	0.865	67.0569	yes
E.canG7_rep2045	rnd-5_family-2045#LTR/Copia	DNA	3	887	47.24		0.855	84.7802	0.831	70.575	yes
E.canG7_rep2128	rnd-5_family-2128#Unknown	LTR	3	2225	44.7		0.933	36.8989	0.886	38.2022	yes
E.canG7_rep253	rnd-4_family-253#Unknown	DNA	3	6357	48.41		0.835	82.3187	0.879	33.8839	yes
E.canG7_rep259	rnd-5_family-259#Unknown	LTR	3	3543	42.69		0.917	53.768	0.825	25.4587	yes
E.canG7_rep2855	rnd-5_family-28#Unknown	DNA	3	2309	46.71		0.853	67.1286	0.819	50.5847	yes
E.canG7_rep384	rnd-5_family-384#Unknown	DNA	3	2317	39.79		0.883	26.4135	0.837	37.8075	yes
E.canG7_rep421	rnd-5_family-421#Unknown	Retro	3	1964	48.27		0.861	52.2403	0.859	34.2668
E.canG7_rep501	rnd-5_family-501#Unknown	unknown	3	1196	46.03		0.943	44.9833	0.935	33.2776	yes
E.canG7_rep505	rnd-5_family-505#Unknown	LTR	3	3004	47.75		0.898	70.5726	0.839	99.8336	yes
E.canG7_rep59	rnd-2_family-59#Unknown	DNA	3	205	43.9		0.815	82.9268	0.824	81.4634
E.canG7_rep795	rnd-4_family-795#Unknown	unknown	3	1784	42.99		0.832	84.9776	0.791	66.3117
E.canG7_rep936	rnd-5_family-936#Unknown	LINE	3	1608	46.21		0.882	81.903	0.867	57.5249	yes
E.canG7_24015_microsatellite	Egr_24015_microsatellite_AY680853	LTR	2	238	47.48		0.964	93.6975	0.89	71.8487	yes
E.canG7_25074_microsatellite	Egr_25074_microsatellite_AY680860	LTR	2	295	53.56		0.963	99.661	0.877	54.5763	yes
E.canG7_rep100	rnd-4_family-100#Unknown	LTR	2	216	49.07		0.805	84.7222	0.805	84.7222
E.canG7_rep1032	rnd-5_family-1032#DNA/CMC-EnSpm	LTR	2	2898	49.71	EcG7_04838_RNA recognition motif domain	0.859	75.0863	0.834	80.6763	yes
E.canG7_rep1105	rnd-5_family-1105#Unknown	LINE	2	530	51.42		0.909	53.5849	0.937	35.8491	yes
E.canG7_rep1269	rnd-5_family-1269#Unknown	LINE	2	1032	42.93		0.851	45.7364	0.804	54.0698	yes
E.canG7_rep1512	rnd-5_family-1512#Unknown	DNA	2	2256	41.87		0.862	73.5816	0.836	84.3972	yes
E.canG7_rep16	rnd-4_family-16#Unknown	LINE	2	753	51.06		0.871	97.344	0.859	97.0784	yes
E.canG7_rep1807	rnd-5_family-1807#Unknown	LINE	2	3356	48.26		0.878	51.5793	0.875	47.3778	yes
E.canG7_rep2035	rnd-5_family-2035#Unknown	DNA	2	4083	44.39		0.876	23.1447	0.824	46.7303
E.canG7_rep2342	rnd-5_family-2342#Unknown	unknown	2	1718	42.37		0.878	48.7194	0.875	23.5739	yes
E.canG7_rep3022	rnd-5_family-3022#Unknown	Retro	2	1820	47.36		0.851	43.1319	0.819	43.0769	yes
E.canG7_rep342	rnd-5_family-342#Unknown	DNA	2	2350	46.43		0.936	56.5957	0.89	33.8723	yes
E.canG7_rep506	rnd-5_family-506#Unknown	LINE	2	1255	35.18		0.929	69.9602	1	3.26693	yes
E.canG7_rep630	rnd-5_family-630#Simple_repeat	LTR	2	5132	46.86		0.831	73.1684	0.829	25.4871	yes
E.canG7_rep739	rnd-5_family-739#Unknown	LINE	2	483	48.14		0.818	65.6315	0.817	54.0373
E.canG7_rep743	rnd-5_family-743#Unknown	Retro	2	184	53.8		0.66	59.2	0.74	100
E.canG7_rep765	rnd-5_family-765#Unknown	DNA	2	1363	32.13		0.93	38.518	0.868	39.912	yes
E.canG7_rep780	rnd-5_family-780#Unknown	DNA	2	1879	45.4		0.872	28.5258	0.858	54.2842	yes
E.canG7_rep900	rnd-5_family-900#Unknown	DNA	2	6943	38.51		0.914	46.104	0.872	15.2384	yes
E.canG7_1180_microsatellite	Egr_1180_microsatellite_AY680846	LTR	1	249	53.82		1	71.4859	0.851	71.4859	yes
E.canG7_14052_microsatellite	Egr_14052_microsatellite_AY680847	LINE	1	427	46.84		1	15.9251	0.956	42.3888	yes
E.canG7_16052_microsatellite	Egr_16052_microsatellite_AY680848	LINE	1	318	51.89		0.994	99.6855	0.928	99.6855	yes
E.canG7_18115_microsatellite	Egr_18115_microsatellite_AY680849	LTR	1	219	51.14		1	98.6301	0.958	98.1735
E.canG7_18169_microsatellite	Egr_18169_microsatellite_AY680850	LTR	1	248	51.41		0.995	86.2903	0.93	68.9516	yes
E.canG7_23025_microsatellite	Egr_23025_microsatellite_AY680851	Retro	1	324	50		0.989	83.9506	0.974	81.7901	yes
E.canG7_23051_microsatellite	Egr_23051_microsatellite_AY680852	Retro	1	149	42.95		0.993	99.3289	0.954	87.2483	yes
E.canG7_26077_microsatellite	Egr_26077_microsatellite_AY680855	LTR	1	193	41.97		1	90.1554	0.909	90.1554	yes
E.canG7_28200_microsatellite	Egr_28200_microsatellite_AY680857	LTR	1	315	46.67		0.994	97.4603	0.974	97.4603	yes
E.canG7_922_microsatellite	Egr_922_microsatellite_AY680845	nonLTR	1	310	57.58		0.894	99.6774	0.909	77.4194	yes
E.canG7_rep103	rnd-5_family-103#Unknown	LTR	1	2774	42.2		0.878	81.2906	0.845	56.7051	yes
E.canG7_rep1077	rnd-5_family-1077#Unknown	unknown	1	2333	47.43		0.904	44.5778	0.866	27.1753	yes
E.canG7_rep109	rnd-5_family-109#Unknown	LTR	1	6367	43.29		0.878	49.4896	0.845	52.0496	yes
E.canG7_rep1135	rnd-5_family-1135#Simple_repeat	DNA	1	323	60.22		0.928	21.0526	0.858	41.1765
E.canG7_rep1157	rnd-5_family-1157#Unknown	LTR	1	113	41.15		0.875	75.2212	0.852	75.2212
E.canG7_rep1164	rnd-5_family-1164#Unknown	Retro	1	238	48.11		0.971	13.8655	0.909	18.0672
E.canG7_rep12	rnd-2_family-12#Unknown	LINE	1	1021	48.14		0.819	27.522	0.822	27.522
E.canG7_rep120	rnd-4_family-120#Satellite/5S	LTR	1	3181	44.73		0.828	53.5995	0.912	9.61962	yes
E.canG7_rep126	rnd-5_family-126#Unknown	Retro	1	206	48.54		0.803	92.7184	0.836	55.3398
E.canG7_rep133	rnd-3_family-133#Simple_repeat	LINE	1	759	47.96		0.837	48.7484	0.858	31.0935	yes
E.canG7_rep138	rnd-3_family-138#Unknown	Retro	1	384	55.99		0.888	22.9167	0.888	22.9167
E.canG7_rep1467	rnd-5_family-1467#Unknown	Retro	1	299	46.66		0.968	10.0334	0.64	69.2
E.canG7_rep1507	rnd-5_family-1507#Unknown	DNA	1	212	52.36		0.809	92.9245	0.814	92.9245
E.canG7_rep1877	rnd-5_family-1877#Unknown	LTR	1	281	48.93		0.823	75.8007	0.804	75.8007
E.canG7_rep2061	rnd-5_family-2061#Unknown	Retro	1	617	43.03		0.803	73.5818	0.833	35.8185
E.canG7_rep2315	rnd-5_family-2315#LTR/Gypsy	LTR	1	809	46.54		0.874	26.3288	0.844	25.2163
E.canG7_rep2559	rnd-5_family-2559#Unknown	LTR	1	4583	47.98		0.822	25.8346	0.841	13.2664	yes
E.canG7_rep26	rnd-5_family-26#Unknown	DNA	1	1472	50.34		0.826	70.7201	0.809	63.9266	yes
E.canG7_rep273	rnd-4_family-273#Unknown	LTR	1	4315	44.38		0.829	50.0116	0.819	45.3998
E.canG7_rep28	rnd-4_family-28#LTR/ERV1	DNA	1	3872	42.36		0.861	72.3399	0.858	39.6694	yes
E.canG7_rep2847	rnd-5_family-2847#Unknown	DNA	1	3487	45.71		0.819	51.2475	0.822	25.9535	yes
E.canG7_rep285	rnd-5_family-285#Unknown	LTR	1	329	40.12		0.873	60.4863	0.867	62.0061
E.canG7_rep3	rnd-4_family-3#Unknown	DNA	1	198	46.97		0.9	24.7475	0.9	24.7475
E.canG7_rep34	rnd-3_family-34#Unknown	LTR	1	372	51.34		0.836	31.9892	0.823	32.2581
E.canG7_rep3799	rnd-5_family-3799#Unknown	LTR	1	3118	47.59		0.924	25.9461	0.846	60.263	yes
E.canG7_rep401	rnd-5_family-401#Unknown	LTR	1	4549	45.61		0.838	38.0963	0.847	26.1816	yes
E.canG7_rep4104	rnd-5_family-4104#Unknown	LTR	1	183	45.9		0.804	85.7923	0.879	35.5191
E.canG7_rep50	rnd-4_family-50#DNA/TcMar-Mariner	LINE	1	421	52.14		0.862	77.1971	0.839	76.4846	yes
E.canG7_rep5064	rnd-4_family-506#Unknown	LTR	1	4298	42.37		0.904	76.524	0.826	22.336	yes
E.canG7_rep520	rnd-5_family-520#Unknown	DNA	1	310	48.71		0.855	99.0323	0.855	99.0323
E.canG7_rep530	rnd-5_family-530#Unknown	Retro	1	331	49.55		0.871	63.142	0.857	63.142
E.canG7_rep534	rnd-5_family-534#DNA/TcMar-Mariner	unknown	1	465	42.58		0.893	31.828	0.893	31.828
E.canG7_rep555	rnd-5_family-555#Unknown	LTR	1	4140	43.21		0.841	81.9807	0.806	87.5604	yes
E.canG7_rep562	rnd-5_family-562#Unknown	LTR	1	192	50.52		0.859	68.75	0.848	67.1875
E.canG7_rep578	rnd-4_family-578#Unknown	LINE	1	314	52.23		0.828	62.7389	0.836	44.2675
E.canG7_rep610	rnd-5_family-610#Unknown	LTR	1	5110	46.33		0.885	47.1429	0.845	45.5382	yes
E.canG7_rep619	rnd-5_family-619#Unknown	LINE	1	609	52.3		0.791	72.4138	0.781	72.4138	yes
E.canG7_rep627	rnd-5_family-627#Unknown	DNA	1	318	41.04		0.808	83.9623	0.804	83.6478
E.canG7_rep63	rnd-3_family-63#Unknown	Retro	1	410	46.46		0.8	57.8049	0.854	24.878
E.canG7_rep646	rnd-5_family-646#LTR/Gypsy	LTR	1	9274	47.62		0.834	27.9707	0.838	22.0401	yes
E.canG7_rep697	rnd-5_family-697#Unknown	DNA	1	231	45.45		0.97	13.8528	0.814	62.3377
E.canG7_rep699	rnd-5_family-699#Unknown	DNA	1	364	48.76		0.801	75.8242	0.796	79.3956
E.canG7_rep77	rnd-4_family-77#Unknown	DNA	1	2027	43.91		0.944	23.779	0.896	26.4924	yes
E.canG7_rep842	rnd-5_family-842#Unknown	LTR	1	303	61.88		0.818	51.1551	0.63	55.7
E.canG7_rep886	rnd-5_family-886#Unknown	LINE	1	425	47.88		0.839	63.0588	0.821	63.0588	yes
E.canG7_rep9	rnd-5_family-9#Unknown	LTR	1	3481	44.4		0.901	74.4901	0.882	53.3467	yes
E.canG7_rep901	rnd-4_family-901#Unknown	unknown	1	4621	43.81		0.814	41.7009	0.861	8.67778	yes
E.canG7_rep955	rnd-4_family-955#Unknown	DNA	1	232	51.08		0.871	26.2931	0.871	26.2931
E.canG7_repeat_region	Egr_repeat_region_DQ009619	unknown	1	140	49.29		0.986	99.2857	0.68	70.8	yes
E.canG7_repeat_region2	Egr_repeat_region_DQ157697	unknown	1	269	47.21		0.972	79.5539	1	8.55019	yes
E.canG7_Triple83	Emu_Triple83_AF492849	LTR	1	216	61.57		0.94	99.537	0.991	99.537
ª: DNA: transposon, Retro: Retrotransposon, LTR: retroelement with long terminal repeat ranging from ~100 bp to over 5 kb in size, nonLTRs: long interspersed elements (LINEs) and short interspersed elements (SINEs). SINE or LINE classification is performed only for repeats with lengths below 1800 bp. Class reports are shown as the last category where the three classification methods applied are i…
(i) ORF 2 Kb downstream or upstream in some contigs
(ii) Partial sequence

## Sheet: 1.9 Rep elements coordinates
Repetitive elements. Contig Coordinates for Repetitive DNA found in E.canadensis G7 assembly
E.can_contig_ID	start	end	product
E.canG7_contigs_3694	52053	53070	rnd-2_family-12#Unknown
E.canG7_contigs_1297	122934	327777	rnd-2_family-13#Unknown
E.canG7_contigs_7531	14618	86471	rnd-2_family-13#Unknown
E.canG7_contigs_6149	18847	193698	rnd-2_family-13#Unknown
E.canG7_contigs_3833	29204	68477	rnd-2_family-13#Unknown
E.canG7_contigs_0160	80488	113740	rnd-2_family-13#Unknown
E.canG7_contigs_0957	104493	115663	rnd-2_family-13#Unknown
E.canG7_contigs_7662	94606	369834	rnd-2_family-13#Unknown
E.canG7_contigs_7662	44621	372222	rnd-2_family-13#Unknown
E.canG7_contigs_7107	82595	225366	rnd-2_family-13#Unknown
E.canG7_contigs_7107	38719	217700	rnd-2_family-13#Unknown
E.canG7_contigs_7865	14742	125668	rnd-2_family-13#Unknown
E.canG7_contigs_7865	65715	202955	rnd-2_family-13#Unknown
E.canG7_contigs_3118	2125	49854	rnd-2_family-13#Unknown
E.canG7_contigs_0234	12144	272976	rnd-2_family-13#Unknown
E.canG7_contigs_9043	46783	47980	rnd-2_family-13#Unknown
E.canG7_contigs_0474	33836	234074	rnd-2_family-13#Unknown
E.canG7_contigs_8405	84356	112628	rnd-2_family-13#Unknown
E.canG7_contigs_7703	92766	306574	rnd-2_family-13#Unknown
E.canG7_contigs_7703	24834	240235	rnd-2_family-13#Unknown
E.canG7_contigs_4126	55415	260160	rnd-2_family-13#Unknown
E.canG7_contigs_8353	679	266393	rnd-2_family-13#Unknown
E.canG7_contigs_2076	21358	37411	rnd-2_family-13#Unknown
E.canG7_contigs_0625	12923	87091	rnd-2_family-13#Unknown
E.canG7_contigs_5058	479	113436	rnd-2_family-13#Unknown
E.canG7_contigs_5058	31789	202406	rnd-2_family-13#Unknown
E.canG7_contigs_4548	12635	303976	rnd-2_family-13#Unknown
E.canG7_contigs_4548	155982	305905	rnd-2_family-13#Unknown
E.canG7_contigs_0228	26222	55341	rnd-2_family-13#Unknown
E.canG7_contigs_3478	12420	13604	rnd-2_family-13#Unknown
E.canG7_contigs_1297	39260	319694	rnd-2_family-13#Unknown
E.canG7_contigs_8037	55122	214964	rnd-2_family-13#Unknown
E.canG7_contigs_0235	10686	119616	rnd-2_family-13#Unknown
E.canG7_contigs_5830	98689	147821	rnd-2_family-13#Unknown
E.canG7_contigs_5925	15217	71509	rnd-2_family-13#Unknown
E.canG7_contigs_5511	26263	139277	rnd-2_family-13#Unknown
E.canG7_contigs_1188	28331	161180	rnd-2_family-13#Unknown
E.canG7_contigs_0977	54771	195819	rnd-2_family-13#Unknown
E.canG7_contigs_1733	119726	140724	rnd-2_family-13#Unknown
E.canG7_contigs_1813	37650	37881	rnd-2_family-142#Unknown
E.canG7_contigs_6006	112803	112989	rnd-2_family-142#Unknown
E.canG7_contigs_8549	82192	82422	rnd-2_family-142#Unknown
E.canG7_contigs_6081	304654	304884	rnd-2_family-142#Unknown
E.canG7_contigs_3165	118	348	rnd-2_family-142#Unknown
E.canG7_contigs_7647	42200	42431	rnd-2_family-142#Unknown
E.canG7_contigs_7298	1	163	rnd-2_family-142#Unknown
E.canG7_contigs_0780	649	861	rnd-2_family-142#Unknown
E.canG7_contigs_3960	1	174	rnd-2_family-142#Unknown
E.canG7_contigs_9173	39375	39604	rnd-2_family-142#Unknown
E.canG7_contigs_5749	1282	1492	rnd-2_family-142#Unknown
E.canG7_contigs_8690	30185	30417	rnd-2_family-142#Unknown
E.canG7_contigs_0797	46446	46679	rnd-2_family-142#Unknown
E.canG7_contigs_6158	118	348	rnd-2_family-142#Unknown
E.canG7_contigs_0137	42710	42942	rnd-2_family-142#Unknown
E.canG7_contigs_6825	17170	17400	rnd-2_family-142#Unknown
E.canG7_contigs_8910	66249	66479	rnd-2_family-142#Unknown
E.canG7_contigs_0326	11696	11925	rnd-2_family-142#Unknown
E.canG7_contigs_7359	23086	23316	rnd-2_family-142#Unknown
E.canG7_contigs_4746	135800	136029	rnd-2_family-142#Unknown
E.canG7_contigs_7900	33568	33799	rnd-2_family-142#Unknown
E.canG7_contigs_4728	41071	41300	rnd-2_family-142#Unknown
E.canG7_contigs_3586	1	185	rnd-2_family-142#Unknown
E.canG7_contigs_2829	156747	156976	rnd-2_family-142#Unknown
E.canG7_contigs_2922	18797	19029	rnd-2_family-142#Unknown
E.canG7_contigs_4117	35374	35604	rnd-2_family-142#Unknown
E.canG7_contigs_4117	146657	146887	rnd-2_family-142#Unknown
E.canG7_contigs_3100	38159	38392	rnd-2_family-142#Unknown
E.canG7_contigs_2436	18548	18781	rnd-2_family-142#Unknown
E.canG7_contigs_1807	47469	47701	rnd-2_family-142#Unknown
E.canG7_contigs_8256	982	1194	rnd-2_family-142#Unknown
E.canG7_contigs_1826	62694	62924	rnd-2_family-142#Unknown
E.canG7_contigs_7836	9473	9703	rnd-2_family-142#Unknown
E.canG7_contigs_6723	7610	7840	rnd-2_family-142#Unknown
E.canG7_contigs_7247	31705	31935	rnd-2_family-142#Unknown
E.canG7_contigs_4811	59979	60206	rnd-2_family-142#Unknown
E.canG7_contigs_2145	99198	99428	rnd-2_family-142#Unknown
E.canG7_contigs_7415	748	978	rnd-2_family-142#Unknown
E.canG7_contigs_7575	65300	65531	rnd-2_family-142#Unknown
E.canG7_contigs_7421	27721	27953	rnd-2_family-142#Unknown
E.canG7_contigs_4058	466	696	rnd-2_family-142#Unknown
E.canG7_contigs_3521	1600	1832	rnd-2_family-142#Unknown
E.canG7_contigs_5951	10603	10833	rnd-2_family-142#Unknown
E.canG7_contigs_0957	162	388	rnd-2_family-142#Unknown
E.canG7_contigs_1964	11926	12156	rnd-2_family-142#Unknown
E.canG7_contigs_0749	15814	16044	rnd-2_family-142#Unknown
E.canG7_contigs_5831	649	861	rnd-2_family-142#Unknown
E.canG7_contigs_3012	90673	90848	rnd-2_family-142#Unknown
E.canG7_contigs_3012	156939	157169	rnd-2_family-142#Unknown
E.canG7_contigs_0877	25368	25598	rnd-2_family-142#Unknown
E.canG7_contigs_2811	84372	84604	rnd-2_family-142#Unknown
E.canG7_contigs_2625	27403	27635	rnd-2_family-142#Unknown
E.canG7_contigs_4731	169	400	rnd-2_family-142#Unknown
E.canG7_contigs_6517	119843	120073	rnd-2_family-142#Unknown
E.canG7_contigs_6517	62332	62562	rnd-2_family-142#Unknown
E.canG7_contigs_3996	3118	3322	rnd-2_family-142#Unknown
E.canG7_contigs_6153	1451	1663	rnd-2_family-142#Unknown
E.canG7_contigs_5408	466	676	rnd-2_family-142#Unknown
E.canG7_contigs_5350	79278	79508	rnd-2_family-142#Unknown
E.canG7_contigs_1805	627	858	rnd-2_family-142#Unknown
E.canG7_contigs_9269	46406	46636	rnd-2_family-142#Unknown
E.canG7_contigs_1497	3212	3442	rnd-2_family-142#Unknown
E.canG7_contigs_6308	433	645	rnd-2_family-142#Unknown
E.canG7_contigs_8999	71442	71672	rnd-2_family-142#Unknown
E.canG7_contigs_4155	16564	16749	rnd-2_family-142#Unknown
E.canG7_contigs_0853	858	1087	rnd-2_family-142#Unknown
E.canG7_contigs_4586	2	232	rnd-2_family-142#Unknown
E.canG7_contigs_5571	62	294	rnd-2_family-142#Unknown
E.canG7_contigs_8726	24430	24660	rnd-2_family-142#Unknown
E.canG7_contigs_6121	58935	59163	rnd-2_family-142#Unknown
E.canG7_contigs_4549	160561	160790	rnd-2_family-142#Unknown
E.canG7_contigs_2360	10918	11148	rnd-2_family-142#Unknown
E.canG7_contigs_2761	61507	61737	rnd-2_family-142#Unknown
E.canG7_contigs_5915	25358	25587	rnd-2_family-142#Unknown
E.canG7_contigs_2409	1820	2000	rnd-2_family-142#Unknown
E.canG7_contigs_2191	23997	24224	rnd-2_family-142#Unknown
E.canG7_contigs_3352	42902	43131	rnd-2_family-142#Unknown
E.canG7_contigs_5850	1	219	rnd-2_family-142#Unknown
E.canG7_contigs_0155	5709	5937	rnd-2_family-142#Unknown
E.canG7_contigs_3596	56130	56360	rnd-2_family-142#Unknown
E.canG7_contigs_8593	177	407	rnd-2_family-142#Unknown
E.canG7_contigs_0243	118	348	rnd-2_family-142#Unknown
E.canG7_contigs_2513	70710	70940	rnd-2_family-142#Unknown
E.canG7_contigs_5402	78160	78390	rnd-2_family-142#Unknown
E.canG7_contigs_3512	60328	60558	rnd-2_family-142#Unknown
E.canG7_contigs_3767	183531	183759	rnd-2_family-142#Unknown
E.canG7_contigs_3364	167498	167728	rnd-2_family-142#Unknown
E.canG7_contigs_3562	22736	22968	rnd-2_family-142#Unknown
E.canG7_contigs_6769	1679	1863	rnd-2_family-142#Unknown
E.canG7_contigs_4767	234143	234372	rnd-2_family-142#Unknown
E.canG7_contigs_5130	1451	1663	rnd-2_family-142#Unknown
E.canG7_contigs_4486	40601	44790	rnd-2_family-142#Unknown
E.canG7_contigs_4314	118	348	rnd-2_family-142#Unknown
E.canG7_contigs_9208	19167	19351	rnd-2_family-142#Unknown
E.canG7_contigs_9292	5433	5662	rnd-2_family-142#Unknown
E.canG7_contigs_1860	572	784	rnd-2_family-142#Unknown
E.canG7_contigs_1304	23426	23656	rnd-2_family-142#Unknown
E.canG7_contigs_8545	2171	2401	rnd-2_family-142#Unknown
E.canG7_contigs_4709	4813	5042	rnd-2_family-142#Unknown
E.canG7_contigs_0234	179277	179504	rnd-2_family-142#Unknown
E.canG7_contigs_5835	6074	6258	rnd-2_family-142#Unknown
E.canG7_contigs_8939	5419	5651	rnd-2_family-142#Unknown
E.canG7_contigs_7131	1046	1285	rnd-2_family-142#Unknown
E.canG7_contigs_4933	459	689	rnd-2_family-142#Unknown
E.canG7_contigs_5181	59946	60176	rnd-2_family-142#Unknown
E.canG7_contigs_3482	1102	1332	rnd-2_family-142#Unknown
E.canG7_contigs_7198	75184	75414	rnd-2_family-142#Unknown
E.canG7_contigs_9043	100	330	rnd-2_family-142#Unknown
E.canG7_contigs_4538	2035	2247	rnd-2_family-142#Unknown
E.canG7_contigs_1154	211222	211451	rnd-2_family-142#Unknown
E.canG7_contigs_1132	1195	1425	rnd-2_family-142#Unknown
E.canG7_contigs_6353	36662	36892	rnd-2_family-142#Unknown
E.canG7_contigs_8413	695	925	rnd-2_family-142#Unknown
E.canG7_contigs_2044	34433	34663	rnd-2_family-142#Unknown
E.canG7_contigs_0174	21804	22029	rnd-2_family-142#Unknown
E.canG7_contigs_1813	15747	15976	rnd-2_family-142#Unknown
E.canG7_contigs_3276	4169	4397	rnd-2_family-142#Unknown
E.canG7_contigs_0474	294278	294508	rnd-2_family-142#Unknown
E.canG7_contigs_2204	9999	10231	rnd-2_family-142#Unknown
E.canG7_contigs_7894	466	676	rnd-2_family-142#Unknown
E.canG7_contigs_7990	521	751	rnd-2_family-142#Unknown
E.canG7_contigs_5900	118	348	rnd-2_family-142#Unknown
E.canG7_contigs_8405	26371	26598	rnd-2_family-142#Unknown
E.canG7_contigs_2394	6519	6749	rnd-2_family-142#Unknown
E.canG7_contigs_7771	1	181	rnd-2_family-142#Unknown
E.canG7_contigs_5813	1482	1712	rnd-2_family-142#Unknown
E.canG7_contigs_0043	883	1113	rnd-2_family-142#Unknown
E.canG7_contigs_2425	26935	27163	rnd-2_family-142#Unknown
E.canG7_contigs_0300	80682	80909	rnd-2_family-142#Unknown
E.canG7_contigs_3577	2854	3084	rnd-2_family-142#Unknown
E.canG7_contigs_3513	299430	299660	rnd-2_family-142#Unknown
E.canG7_contigs_9143	85653	85886	rnd-2_family-142#Unknown
E.canG7_contigs_9136	649	861	rnd-2_family-142#Unknown
E.canG7_contigs_2923	4941	5170	rnd-2_family-142#Unknown
E.canG7_contigs_0317	2201	2431	rnd-2_family-142#Unknown
E.canG7_contigs_5995	1	181	rnd-2_family-142#Unknown
E.canG7_contigs_3815	22128	22358	rnd-2_family-142#Unknown
E.canG7_contigs_8631	1726	1923	rnd-2_family-142#Unknown
E.canG7_contigs_5056	1523	1755	rnd-2_family-142#Unknown
E.canG7_contigs_8505	14609	14839	rnd-2_family-142#Unknown
E.canG7_contigs_5106	21444	21673	rnd-2_family-142#Unknown
E.canG7_contigs_7209	36399	36628	rnd-2_family-142#Unknown
E.canG7_contigs_3184	883	1113	rnd-2_family-142#Unknown
E.canG7_contigs_0492	2766	2991	rnd-2_family-142#Unknown
E.canG7_contigs_2182	538	767	rnd-2_family-142#Unknown
E.canG7_contigs_9080	761	991	rnd-2_family-142#Unknown
E.canG7_contigs_5227	14586	14815	rnd-2_family-142#Unknown
E.canG7_contigs_6119	7967	8197	rnd-2_family-142#Unknown
E.canG7_contigs_3475	225451	225680	rnd-2_family-142#Unknown
E.canG7_contigs_0840	1167	1397	rnd-2_family-142#Unknown
E.canG7_contigs_2850	2328	2540	rnd-2_family-142#Unknown
E.canG7_contigs_7558	24582	24815	rnd-2_family-142#Unknown
E.canG7_contigs_2553	79423	79652	rnd-2_family-142#Unknown
E.canG7_contigs_2553	17334	17565	rnd-2_family-142#Unknown
E.canG7_contigs_0945	480	710	rnd-2_family-142#Unknown
E.canG7_contigs_3863	86231	86461	rnd-2_family-142#Unknown
E.canG7_contigs_4380	3360	3590	rnd-2_family-142#Unknown
E.canG7_contigs_6152	160756	160985	rnd-2_family-142#Unknown
E.canG7_contigs_3981	57231	57463	rnd-2_family-142#Unknown
E.canG7_contigs_5288	295	525	rnd-2_family-142#Unknown
E.canG7_contigs_3394	13777	14007	rnd-2_family-142#Unknown
E.canG7_contigs_3963	1064	1279	rnd-2_family-142#Unknown
E.canG7_contigs_0428	649	861	rnd-2_family-142#Unknown
E.canG7_contigs_1559	91947	92174	rnd-2_family-142#Unknown
E.canG7_contigs_5329	2321	2551	rnd-2_family-142#Unknown
E.canG7_contigs_1539	4402	4614	rnd-2_family-142#Unknown
E.canG7_contigs_0399	31703	31883	rnd-2_family-142#Unknown
E.canG7_contigs_6006	32034	32264	rnd-2_family-142#Unknown
E.canG7_contigs_3270	104	328	rnd-2_family-142#Unknown
E.canG7_contigs_6164	70505	70734	rnd-2_family-142#Unknown
E.canG7_contigs_1644	10201	10427	rnd-2_family-142#Unknown
E.canG7_contigs_5058	45256	45488	rnd-2_family-142#Unknown
E.canG7_contigs_6871	64905	65134	rnd-2_family-142#Unknown
E.canG7_contigs_1688	30236	30466	rnd-2_family-142#Unknown
E.canG7_contigs_0168	36773	37000	rnd-2_family-142#Unknown
E.canG7_contigs_2821	682	912	rnd-2_family-142#Unknown
E.canG7_contigs_5992	31000	31228	rnd-2_family-142#Unknown
E.canG7_contigs_6340	11909	12141	rnd-2_family-142#Unknown
E.canG7_contigs_6720	643	855	rnd-2_family-142#Unknown
E.canG7_contigs_3650	43	273	rnd-2_family-142#Unknown
E.canG7_contigs_7425	48803	49035	rnd-2_family-142#Unknown
E.canG7_contigs_6778	3874	4098	rnd-2_family-142#Unknown
E.canG7_contigs_7301	2923	3153	rnd-2_family-142#Unknown
E.canG7_contigs_4599	1451	1663	rnd-2_family-142#Unknown
E.canG7_contigs_3524	5106	5336	rnd-2_family-142#Unknown
E.canG7_contigs_7567	745	975	rnd-2_family-142#Unknown
E.canG7_contigs_3194	672	902	rnd-2_family-142#Unknown
E.canG7_contigs_3909	1322	1555	rnd-2_family-142#Unknown
E.canG7_contigs_5447	3857	4087	rnd-2_family-142#Unknown
E.canG7_contigs_5186	347884	348114	rnd-2_family-142#Unknown
E.canG7_contigs_9036	391	621	rnd-2_family-142#Unknown
E.canG7_contigs_4830	125517	125745	rnd-2_family-142#Unknown
E.canG7_contigs_3117	5564	5797	rnd-2_family-142#Unknown
E.canG7_contigs_6536	10519	10748	rnd-2_family-142#Unknown
E.canG7_contigs_3567	1	185	rnd-2_family-142#Unknown
E.canG7_contigs_3041	15305	15535	rnd-2_family-142#Unknown
E.canG7_contigs_8297	18024	18252	rnd-2_family-142#Unknown
E.canG7_contigs_8549	79361	79591	rnd-2_family-142#Unknown
E.canG7_contigs_0739	67038	67268	rnd-2_family-142#Unknown
E.canG7_contigs_4354	49799	50029	rnd-2_family-142#Unknown
E.canG7_contigs_4354	40197	40427	rnd-2_family-142#Unknown
E.canG7_contigs_3515	60662	60892	rnd-2_family-142#Unknown
E.canG7_contigs_0577	3069	3281	rnd-2_family-142#Unknown
E.canG7_contigs_6081	307523	307753	rnd-2_family-142#Unknown
E.canG7_contigs_5338	1469	1653	rnd-2_family-142#Unknown
E.canG7_contigs_8230	12121	12351	rnd-2_family-142#Unknown
E.canG7_contigs_5439	15735	15965	rnd-2_family-142#Unknown
E.canG7_contigs_1236	26887	27117	rnd-2_family-142#Unknown
E.canG7_contigs_1199	2	188	rnd-2_family-142#Unknown
E.canG7_contigs_8539	139599	139832	rnd-2_family-142#Unknown
E.canG7_contigs_2545	19281	19512	rnd-2_family-142#Unknown
E.canG7_contigs_7303	45736	45965	rnd-2_family-142#Unknown
E.canG7_contigs_3893	346	575	rnd-2_family-142#Unknown
E.canG7_contigs_8841	79601	79828	rnd-2_family-142#Unknown
E.canG7_contigs_0444	64723	64953	rnd-2_family-142#Unknown
E.canG7_contigs_2321	223	454	rnd-2_family-142#Unknown
E.canG7_contigs_2327	560	790	rnd-2_family-142#Unknown
E.canG7_contigs_2281	559	789	rnd-2_family-142#Unknown
E.canG7_contigs_5761	58240	58470	rnd-2_family-142#Unknown
E.canG7_contigs_0063	4566	4796	rnd-2_family-142#Unknown
E.canG7_contigs_8643	1785	2017	rnd-2_family-142#Unknown
E.canG7_contigs_6225	85698	85930	rnd-2_family-142#Unknown
E.canG7_contigs_7201	80575	80770	rnd-2_family-142#Unknown
E.canG7_contigs_3387	30292	30517	rnd-2_family-142#Unknown
E.canG7_contigs_2104	36992	37172	rnd-2_family-142#Unknown
E.canG7_contigs_1317	165040	165262	rnd-2_family-142#Unknown
E.canG7_contigs_5492	5003	5233	rnd-2_family-142#Unknown
E.canG7_contigs_1728	19461	19667	rnd-2_family-142#Unknown
E.canG7_contigs_4021	123065	123295	rnd-2_family-142#Unknown
E.canG7_contigs_7644	111825	112055	rnd-2_family-142#Unknown
E.canG7_contigs_3265	39288	39518	rnd-2_family-142#Unknown
E.canG7_contigs_6344	649	861	rnd-2_family-142#Unknown
E.canG7_contigs_4537	649	861	rnd-2_family-142#Unknown
E.canG7_contigs_1691	718	948	rnd-2_family-142#Unknown
E.canG7_contigs_1748	39973	40202	rnd-2_family-142#Unknown
E.canG7_contigs_3712	20431	20663	rnd-2_family-142#Unknown
E.canG7_contigs_7130	10887	46886	rnd-2_family-142#Unknown
E.canG7_contigs_8744	92867	93094	rnd-2_family-142#Unknown
E.canG7_contigs_6787	263	486	rnd-2_family-142#Unknown
E.canG7_contigs_3070	2548	2775	rnd-2_family-142#Unknown
E.canG7_contigs_4500	81286	81516	rnd-2_family-142#Unknown
E.canG7_contigs_6733	134282	134512	rnd-2_family-142#Unknown
E.canG7_contigs_1653	30683	30916	rnd-2_family-142#Unknown
E.canG7_contigs_0307	46200	46430	rnd-2_family-142#Unknown
E.canG7_contigs_6168	55	285	rnd-2_family-142#Unknown
E.canG7_contigs_4927	649	861	rnd-2_family-142#Unknown
E.canG7_contigs_6384	97210	97443	rnd-2_family-142#Unknown
E.canG7_contigs_1405	1	185	rnd-2_family-142#Unknown
E.canG7_contigs_1225	212	424	rnd-2_family-142#Unknown
E.canG7_contigs_8747	44209	44441	rnd-2_family-142#Unknown
E.canG7_contigs_0119	87175	87392	rnd-2_family-142#Unknown
E.canG7_contigs_7173	63319	63549	rnd-2_family-142#Unknown
E.canG7_contigs_1733	178136	178366	rnd-2_family-142#Unknown
E.canG7_contigs_7293	672	902	rnd-2_family-142#Unknown
E.canG7_contigs_3236	1	1831	Egr_25010_microsatellite_AY680854
E.canG7_contigs_5720	6	2459	Egr_25010_microsatellite_AY680854
E.canG7_contigs_6353	24739	27125	Egr_25010_microsatellite_AY680854
E.canG7_contigs_7310	1	2021	Egr_25010_microsatellite_AY680854
E.canG7_contigs_1308	31783	33622	Egr_25010_microsatellite_AY680854
E.canG7_contigs_1199	5234	7547	Egr_25010_microsatellite_AY680854
E.canG7_contigs_2344	13435	13642	rnd-2_family-59#Unknown
E.canG7_contigs_2238	88795	89001	rnd-2_family-59#Unknown
E.canG7_contigs_5432	28137	28337	rnd-2_family-59#Unknown
E.canG7_contigs_2822	41275	41511	rnd-3_family-137#Unknown
E.canG7_contigs_3887	116873	117078	rnd-3_family-137#Unknown
E.canG7_contigs_4825	128263	128491	rnd-3_family-137#Unknown
E.canG7_contigs_1946	8168	8395	rnd-3_family-137#Unknown
E.canG7_contigs_7821	5914	6135	rnd-3_family-137#Unknown
E.canG7_contigs_8253	102311	102529	rnd-3_family-137#Unknown
E.canG7_contigs_7662	5559	5778	rnd-3_family-137#Unknown
E.canG7_contigs_2720	6055	6923	rnd-3_family-137#Unknown
E.canG7_contigs_6517	119852	171516	rnd-3_family-137#Unknown
E.canG7_contigs_0915	178891	179116	rnd-3_family-137#Unknown
E.canG7_contigs_8158	48000	48227	rnd-3_family-137#Unknown
E.canG7_contigs_4420	31546	31774	rnd-3_family-137#Unknown
E.canG7_contigs_5760	73372	73599	rnd-3_family-137#Unknown
E.canG7_contigs_0815	31642	31868	rnd-3_family-137#Unknown
E.canG7_contigs_8866	24080	24312	rnd-3_family-137#Unknown
E.canG7_contigs_2695	105052	105277	rnd-3_family-137#Unknown
E.canG7_contigs_7599	32489	32716	rnd-3_family-137#Unknown
E.canG7_contigs_2954	11270	11500	rnd-3_family-137#Unknown
E.canG7_contigs_8913	47836	48051	rnd-3_family-137#Unknown
E.canG7_contigs_7891	6923	7147	rnd-3_family-137#Unknown
E.canG7_contigs_4247	395	615	rnd-3_family-137#Unknown
E.canG7_contigs_4548	117173	117399	rnd-3_family-137#Unknown
E.canG7_contigs_2378	162235	162466	rnd-3_family-137#Unknown
E.canG7_contigs_3128	8484	8709	rnd-3_family-137#Unknown
E.canG7_contigs_2822	40157	40385	rnd-3_family-137#Unknown
E.canG7_contigs_7283	139169	139392	rnd-3_family-137#Unknown
E.canG7_contigs_8811	252673	252902	rnd-3_family-137#Unknown
E.canG7_contigs_8037	174412	174636	rnd-3_family-137#Unknown
E.canG7_contigs_7649	10104	10327	rnd-3_family-137#Unknown
E.canG7_contigs_5830	96344	116430	rnd-3_family-137#Unknown
E.canG7_contigs_0621	13236	13462	rnd-3_family-137#Unknown
E.canG7_contigs_5602	95804	96017	rnd-3_family-137#Unknown
E.canG7_contigs_7142	22988	23219	rnd-3_family-137#Unknown
E.canG7_contigs_7201	106677	106894	rnd-3_family-137#Unknown
E.canG7_contigs_2104	7128	7351	rnd-3_family-137#Unknown
E.canG7_contigs_0307	115856	116075	rnd-3_family-137#Unknown
E.canG7_contigs_0307	73315	118832	rnd-3_family-137#Unknown
E.canG7_contigs_0108	53425	53815	rnd-3_family-138#Unknown
E.canG7_contigs_5098	74062	74435	rnd-3_family-34#Unknown
E.canG7_contigs_2436	18783	20286	rnd-3_family-39#LTR/Gypsy
E.canG7_contigs_7498	745	2351	rnd-3_family-39#LTR/Gypsy
E.canG7_contigs_2539	875	2174	rnd-3_family-39#LTR/Gypsy
E.canG7_contigs_3521	2	1599	rnd-3_family-39#LTR/Gypsy
E.canG7_contigs_6839	1445	3039	rnd-3_family-39#LTR/Gypsy
E.canG7_contigs_4188	1	1146	rnd-3_family-39#LTR/Gypsy
E.canG7_contigs_7702	2	1120	rnd-3_family-39#LTR/Gypsy
E.canG7_contigs_5714	1926	3071	rnd-3_family-39#LTR/Gypsy
E.canG7_contigs_3512	157909	159503	rnd-3_family-39#LTR/Gypsy
E.canG7_contigs_2832	1	1146	rnd-3_family-39#LTR/Gypsy
E.canG7_contigs_5315	396960	398548	rnd-3_family-39#LTR/Gypsy
E.canG7_contigs_0370	2	1127	rnd-3_family-39#LTR/Gypsy
E.canG7_contigs_4267	355	1961	rnd-3_family-39#LTR/Gypsy
E.canG7_contigs_2443	1014	2158	rnd-3_family-39#LTR/Gypsy
E.canG7_contigs_1309	1	1146	rnd-3_family-39#LTR/Gypsy
E.canG7_contigs_1387	68439	70041	rnd-3_family-39#LTR/Gypsy
E.canG7_contigs_8013	112	1693	rnd-3_family-39#LTR/Gypsy
E.canG7_contigs_8199	44773	46331	rnd-3_family-39#LTR/Gypsy
E.canG7_contigs_8649	2463	3744	rnd-3_family-39#LTR/Gypsy
E.canG7_contigs_6476	11231	12818	rnd-3_family-39#LTR/Gypsy
E.canG7_contigs_8550	31105	32702	rnd-3_family-39#LTR/Gypsy
E.canG7_contigs_5852	421	2027	rnd-3_family-39#LTR/Gypsy
E.canG7_contigs_3833	37220	55110	rnd-3_family-53#Unknown
E.canG7_contigs_0957	104492	115716	rnd-3_family-53#Unknown
E.canG7_contigs_7107	38725	242837	rnd-3_family-53#Unknown
E.canG7_contigs_0474	33835	267337	rnd-3_family-53#Unknown
E.canG7_contigs_7757	79111	126273	rnd-3_family-53#Unknown
E.canG7_contigs_1297	32387	321737	rnd-3_family-53#Unknown
E.canG7_contigs_0600	42025	43172	rnd-3_family-53#Unknown
E.canG7_contigs_9248	10285	10697	rnd-3_family-63#Unknown
E.canG7_contigs_7650	2	2279	rnd-4_family-1#Unknown
E.canG7_contigs_4926	1	2278	rnd-4_family-1#Unknown
E.canG7_contigs_8320	2	1631	rnd-4_family-1#Unknown
E.canG7_contigs_0585	1520	3796	rnd-4_family-1#Unknown
E.canG7_contigs_6004	1	2278	rnd-4_family-1#Unknown
E.canG7_contigs_9276	1	2276	rnd-4_family-1#Unknown
E.canG7_contigs_5954	1	2277	rnd-4_family-1#Unknown
E.canG7_contigs_8388	2	2276	rnd-4_family-1#Unknown
E.canG7_contigs_3214	2	2278	rnd-4_family-1#Unknown
E.canG7_contigs_1427	1	2278	rnd-4_family-1#Unknown
E.canG7_contigs_3392	2	2262	rnd-4_family-1#Unknown
E.canG7_contigs_6626	2	2278	rnd-4_family-1#Unknown
E.canG7_contigs_2121	2	2278	rnd-4_family-1#Unknown
E.canG7_contigs_2145	124370	124591	rnd-4_family-100#Unknown
E.canG7_contigs_4210	99071	99286	rnd-4_family-100#Unknown
E.canG7_contigs_4804	35025	35366	rnd-4_family-1011#Unknown
E.canG7_contigs_4804	29535	29865	rnd-4_family-1011#Unknown
E.canG7_contigs_4804	32641	32990	rnd-4_family-1011#Unknown
E.canG7_contigs_4804	40101	40434	rnd-4_family-1011#Unknown
E.canG7_contigs_0119	223271	223586	rnd-4_family-1011#Unknown
E.canG7_contigs_4804	31304	31625	rnd-4_family-1011#Unknown
E.canG7_contigs_4804	19539	19865	rnd-4_family-1011#Unknown
E.canG7_contigs_0119	219397	219759	rnd-4_family-1011#Unknown
E.canG7_contigs_2945	2	1986	rnd-4_family-104#Unknown
E.canG7_contigs_0016	1	1109	rnd-4_family-104#Unknown
E.canG7_contigs_1279	1085	2169	rnd-4_family-104#Unknown
E.canG7_contigs_8920	2	1986	rnd-4_family-104#Unknown
E.canG7_contigs_2134	566	1675	rnd-4_family-104#Unknown
E.canG7_contigs_8392	1	1086	rnd-4_family-104#Unknown
E.canG7_contigs_7542	1	1106	rnd-4_family-104#Unknown
E.canG7_contigs_7767	358	2019	rnd-4_family-119#Unknown
E.canG7_contigs_7726	1	1503	rnd-4_family-119#Unknown
E.canG7_contigs_1382	1	1662	rnd-4_family-119#Unknown
E.canG7_contigs_8201	308	1801	rnd-4_family-119#Unknown
E.canG7_contigs_8975	1	1662	rnd-4_family-119#Unknown
E.canG7_contigs_7759	732	2563	rnd-4_family-119#Unknown
E.canG7_contigs_0528	1044	2873	rnd-4_family-119#Unknown
E.canG7_contigs_5779	358	2416	rnd-4_family-119#Unknown
E.canG7_contigs_8481	1	1722	rnd-4_family-119#Unknown
E.canG7_contigs_5376	308	1809	rnd-4_family-119#Unknown
E.canG7_contigs_8151	1	1973	rnd-4_family-119#Unknown
E.canG7_contigs_9075	1189	2731	rnd-4_family-119#Unknown
E.canG7_contigs_8185	1	1662	rnd-4_family-119#Unknown
E.canG7_contigs_8095	1	1728	rnd-4_family-119#Unknown
E.canG7_contigs_9212	462	2519	rnd-4_family-119#Unknown
E.canG7_contigs_3081	1778	3835	rnd-4_family-119#Unknown
E.canG7_contigs_2312	1	1541	rnd-4_family-119#Unknown
E.canG7_contigs_4089	1044	2876	rnd-4_family-119#Unknown
E.canG7_contigs_3716	1	1791	rnd-4_family-119#Unknown
E.canG7_contigs_4756	1189	2731	rnd-4_family-119#Unknown
E.canG7_contigs_4371	1	1833	rnd-4_family-119#Unknown
E.canG7_contigs_1981	1341	2843	rnd-4_family-119#Unknown
E.canG7_contigs_1637	1044	2876	rnd-4_family-119#Unknown
E.canG7_contigs_7413	1	1541	rnd-4_family-119#Unknown
E.canG7_contigs_2233	16540	19770	rnd-4_family-133#Unknown
E.canG7_contigs_3968	64	2204	rnd-4_family-133#Unknown
E.canG7_contigs_6814	3807	6378	rnd-4_family-133#Unknown
E.canG7_contigs_0963	1	2788	rnd-4_family-133#Unknown
E.canG7_contigs_0011	1	1139	rnd-4_family-145#Unknown
E.canG7_contigs_7841	2075	3742	rnd-4_family-145#Unknown
E.canG7_contigs_4663	2	1695	rnd-4_family-145#Unknown
E.canG7_contigs_0885	1	1149	rnd-4_family-145#Unknown
E.canG7_contigs_5744	1487	3142	rnd-4_family-145#Unknown
E.canG7_contigs_8348	1	1139	rnd-4_family-145#Unknown
E.canG7_contigs_1904	681	1916	rnd-4_family-145#Unknown
E.canG7_contigs_9170	2	1695	rnd-4_family-145#Unknown
E.canG7_contigs_2638	6827	8174	rnd-4_family-145#Unknown
E.canG7_contigs_7769	3132	4702	rnd-4_family-145#Unknown
E.canG7_contigs_5246	3	1674	rnd-4_family-146#Unknown
E.canG7_contigs_7200	142	1813	rnd-4_family-146#Unknown
E.canG7_contigs_0083	618	1743	rnd-4_family-146#Unknown
E.canG7_contigs_5200	7	1170	rnd-4_family-146#Unknown
E.canG7_contigs_6831	106	1185	rnd-4_family-146#Unknown
E.canG7_contigs_4622	174	1253	rnd-4_family-146#Unknown
E.canG7_contigs_3733	26175	26925	rnd-4_family-16#Unknown
E.canG7_contigs_0998	37490	38182	rnd-4_family-16#Unknown
E.canG7_contigs_1274	2	3451	rnd-4_family-2#Unknown
E.canG7_contigs_1329	1066	3279	rnd-4_family-2#Unknown
E.canG7_contigs_4336	2	2661	rnd-4_family-2#Unknown
E.canG7_contigs_2882	1066	3725	rnd-4_family-2#Unknown
E.canG7_contigs_0122	1066	3725	rnd-4_family-2#Unknown
E.canG7_contigs_1254	1571	4230	rnd-4_family-2#Unknown
E.canG7_contigs_6334	2	2661	rnd-4_family-2#Unknown
E.canG7_contigs_2267	2	3787	rnd-4_family-2#Unknown
E.canG7_contigs_2887	956	3552	rnd-4_family-2#Unknown
E.canG7_contigs_6486	74291	108464	rnd-4_family-224#Unknown
E.canG7_contigs_1138	87904	195013	rnd-4_family-224#Unknown
E.canG7_contigs_4117	89373	138853	rnd-4_family-224#Unknown
E.canG7_contigs_3230	56684	174016	rnd-4_family-224#Unknown
E.canG7_contigs_3833	17799	68433	rnd-4_family-224#Unknown
E.canG7_contigs_0160	80578	114568	rnd-4_family-224#Unknown
E.canG7_contigs_0957	33092	115655	rnd-4_family-224#Unknown
E.canG7_contigs_7107	38737	217676	rnd-4_family-224#Unknown
E.canG7_contigs_9221	22915	43352	rnd-4_family-224#Unknown
E.canG7_contigs_5760	156519	273874	rnd-4_family-224#Unknown
E.canG7_contigs_7865	18588	164809	rnd-4_family-224#Unknown
E.canG7_contigs_1882	14840	102675	rnd-4_family-224#Unknown
E.canG7_contigs_0844	3916	21513	rnd-4_family-224#Unknown
E.canG7_contigs_0474	33848	234074	rnd-4_family-224#Unknown
E.canG7_contigs_7703	84153	306533	rnd-4_family-224#Unknown
E.canG7_contigs_7703	27123	177530	rnd-4_family-224#Unknown
E.canG7_contigs_4126	88341	260147	rnd-4_family-224#Unknown
E.canG7_contigs_2553	60899	132349	rnd-4_family-224#Unknown
E.canG7_contigs_2076	31641	55775	rnd-4_family-224#Unknown
E.canG7_contigs_0625	2486	87045	rnd-4_family-224#Unknown
E.canG7_contigs_4548	167161	295020	rnd-4_family-224#Unknown
E.canG7_contigs_4548	156000	298785	rnd-4_family-224#Unknown
E.canG7_contigs_5702	5802	31262	rnd-4_family-224#Unknown
E.canG7_contigs_1297	32408	319666	rnd-4_family-224#Unknown
E.canG7_contigs_6104	2427	7878	rnd-4_family-224#Unknown
E.canG7_contigs_8037	127874	214952	rnd-4_family-224#Unknown
E.canG7_contigs_2238	43186	44231	rnd-4_family-224#Unknown
E.canG7_contigs_5925	9541	28671	rnd-4_family-224#Unknown
E.canG7_contigs_4468	79241	108817	rnd-4_family-224#Unknown
E.canG7_contigs_1852	23945	80319	rnd-4_family-224#Unknown
E.canG7_contigs_1188	28378	162040	rnd-4_family-224#Unknown
E.canG7_contigs_0977	54837	200212	rnd-4_family-224#Unknown
E.canG7_contigs_1317	46291	156746	rnd-4_family-224#Unknown
E.canG7_contigs_0490	8635	95430	rnd-4_family-224#Unknown
E.canG7_contigs_1733	6473	157116	rnd-4_family-224#Unknown
E.canG7_contigs_1733	56931	121899	rnd-4_family-224#Unknown
E.canG7_contigs_4516	3	1615	rnd-4_family-239#Unknown
E.canG7_contigs_4130	3	2247	rnd-4_family-239#Unknown
E.canG7_contigs_0819	1	1632	rnd-4_family-239#Unknown
E.canG7_contigs_8653	3	1635	rnd-4_family-239#Unknown
E.canG7_contigs_0058	2	3629	rnd-4_family-246#LTR/Gypsy
E.canG7_contigs_2919	64	3105	rnd-4_family-246#LTR/Gypsy
E.canG7_contigs_5083	2964	6666	rnd-4_family-246#LTR/Gypsy
E.canG7_contigs_3524	2	3651	rnd-4_family-246#LTR/Gypsy
E.canG7_contigs_4609	46082	48636	rnd-4_family-247#LTR/Gypsy
E.canG7_contigs_6427	27303	30327	rnd-4_family-247#LTR/Gypsy
E.canG7_contigs_7793	10265	12852	rnd-4_family-247#LTR/Gypsy
E.canG7_contigs_6670	33848	36264	rnd-4_family-247#LTR/Gypsy
E.canG7_contigs_2502	2230	4906	rnd-4_family-247#LTR/Gypsy
E.canG7_contigs_1207	64242	67228	rnd-4_family-247#LTR/Gypsy
E.canG7_contigs_7541	1612	4633	rnd-4_family-247#LTR/Gypsy
E.canG7_contigs_3980	21965	24503	rnd-4_family-247#LTR/Gypsy
E.canG7_contigs_1921	72	1788	rnd-4_family-254#Unknown
E.canG7_contigs_0612	1	1582	rnd-4_family-254#Unknown
E.canG7_contigs_8970	72	1778	rnd-4_family-254#Unknown
E.canG7_contigs_8068	3268	51582	rnd-4_family-254#Unknown
E.canG7_contigs_8150	1	1509	rnd-4_family-254#Unknown
E.canG7_contigs_8850	294	1708	rnd-4_family-272#Unknown
E.canG7_contigs_1699	356	1753	rnd-4_family-272#Unknown
E.canG7_contigs_0253	1	1465	rnd-4_family-272#Unknown
E.canG7_contigs_6686	2040	3504	rnd-4_family-272#Unknown
E.canG7_contigs_6676	445	2387	rnd-4_family-272#Unknown
E.canG7_contigs_7191	4812	9134	rnd-4_family-273#Unknown
E.canG7_contigs_7006	30058	30245	rnd-4_family-278#Unknown
E.canG7_contigs_2627	66244	66426	rnd-4_family-278#Unknown
E.canG7_contigs_6517	191119	191293	rnd-4_family-278#Unknown
E.canG7_contigs_9030	31123	31304	rnd-4_family-278#Unknown
E.canG7_contigs_5550	6477	7484	rnd-4_family-278#Unknown
E.canG7_contigs_4758	2211	81840	rnd-4_family-278#Unknown
E.canG7_contigs_7130	131461	131643	rnd-4_family-278#Unknown
E.canG7_contigs_0241	4105	6883	rnd-4_family-28#LTR/ERV1
E.canG7_contigs_1116	1	1092	rnd-4_family-292#Unknown
E.canG7_contigs_3692	1	1093	rnd-4_family-292#Unknown
E.canG7_contigs_1851	1368	2813	rnd-4_family-292#Unknown
E.canG7_contigs_4684	1	1093	rnd-4_family-292#Unknown
E.canG7_contigs_1043	1	1165	rnd-4_family-292#Unknown
E.canG7_contigs_6317	96	1188	rnd-4_family-292#Unknown
E.canG7_contigs_7451	42	1134	rnd-4_family-292#Unknown
E.canG7_contigs_5730	2	1772	rnd-4_family-292#Unknown
E.canG7_contigs_3040	1	1093	rnd-4_family-292#Unknown
E.canG7_contigs_2381	42	1133	rnd-4_family-292#Unknown
E.canG7_contigs_0609	1	1093	rnd-4_family-292#Unknown
E.canG7_contigs_3989	1	1037	rnd-4_family-299#snRNA
E.canG7_contigs_2671	633	1935	rnd-4_family-299#snRNA
E.canG7_contigs_5714	57	1690	rnd-4_family-299#snRNA
E.canG7_contigs_2586	1	1140	rnd-4_family-299#snRNA
E.canG7_contigs_0443	1203	2192	rnd-4_family-299#snRNA
E.canG7_contigs_6439	633	1796	rnd-4_family-299#snRNA
E.canG7_contigs_1309	1382	3016	rnd-4_family-299#snRNA
E.canG7_contigs_6033	792	2464	rnd-4_family-299#snRNA
E.canG7_contigs_5683	633	1555	rnd-4_family-299#snRNA
E.canG7_contigs_8100	862	2489	rnd-4_family-299#snRNA
E.canG7_contigs_3717	1	1299	rnd-4_family-299#snRNA
E.canG7_contigs_3163	1	1145	rnd-4_family-299#snRNA
E.canG7_contigs_3196	15733	15931	rnd-4_family-3#Unknown
E.canG7_contigs_0410	1	2642	rnd-4_family-312#Unknown
E.canG7_contigs_2988	1	2641	rnd-4_family-312#Unknown
E.canG7_contigs_1228	3	3684	rnd-4_family-312#Unknown
E.canG7_contigs_8252	37	2735	rnd-4_family-312#Unknown
E.canG7_contigs_2363	1	3681	rnd-4_family-312#Unknown
E.canG7_contigs_0100	1	2674	rnd-4_family-377#Unknown
E.canG7_contigs_7387	2	3232	rnd-4_family-377#Unknown
E.canG7_contigs_5664	1	2768	rnd-4_family-377#Unknown
E.canG7_contigs_1730	2918	6170	rnd-4_family-377#Unknown
E.canG7_contigs_2399	1	2461	rnd-4_family-377#Unknown
E.canG7_contigs_5551	1	2222	rnd-4_family-377#Unknown
E.canG7_contigs_7211	2061	4821	rnd-4_family-377#Unknown
E.canG7_contigs_6892	3	3591	rnd-4_family-380#Unknown
E.canG7_contigs_4271	1	3321	rnd-4_family-380#Unknown
E.canG7_contigs_4536	4	2223	rnd-4_family-380#Unknown
E.canG7_contigs_3600	4	2223	rnd-4_family-380#Unknown
E.canG7_contigs_5816	4040	7659	rnd-4_family-380#Unknown
E.canG7_contigs_6857	1	2220	rnd-4_family-380#Unknown
E.canG7_contigs_6483	1077	3589	rnd-4_family-380#Unknown
E.canG7_contigs_7792	1	2598	rnd-4_family-431#LTR/Gypsy
E.canG7_contigs_5435	188	2902	rnd-4_family-431#LTR/Gypsy
E.canG7_contigs_0249	1	2745	rnd-4_family-431#LTR/Gypsy
E.canG7_contigs_4129	128	2759	rnd-4_family-431#LTR/Gypsy
E.canG7_contigs_0565	2	3874	rnd-4_family-431#LTR/Gypsy
E.canG7_contigs_5077	128	2759	rnd-4_family-431#LTR/Gypsy
E.canG7_contigs_3243	1	2253	rnd-4_family-431#LTR/Gypsy
E.canG7_contigs_0881	1	2509	rnd-4_family-431#LTR/Gypsy
E.canG7_contigs_0220	33	2656	rnd-4_family-431#LTR/Gypsy
E.canG7_contigs_4490	33	2648	rnd-4_family-431#LTR/Gypsy
E.canG7_contigs_7389	1	3011	rnd-4_family-431#LTR/Gypsy
E.canG7_contigs_9001	1	1378	rnd-4_family-458#Unknown
E.canG7_contigs_3278	2466	4520	rnd-4_family-458#Unknown
E.canG7_contigs_2013	3609	4673	rnd-4_family-458#Unknown
E.canG7_contigs_6034	101	1662	rnd-4_family-458#Unknown
E.canG7_contigs_5902	1	1394	rnd-4_family-458#Unknown
E.canG7_contigs_4596	1	1284	rnd-4_family-458#Unknown
E.canG7_contigs_5404	2	1758	rnd-4_family-458#Unknown
E.canG7_contigs_8383	1	1561	rnd-4_family-458#Unknown
E.canG7_contigs_1441	1	1180	rnd-4_family-458#Unknown
E.canG7_contigs_7530	1	1066	rnd-4_family-458#Unknown
E.canG7_contigs_0208	2	1758	rnd-4_family-458#Unknown
E.canG7_contigs_8411	637	1951	rnd-4_family-458#Unknown
E.canG7_contigs_1240	2061	3455	rnd-4_family-458#Unknown
E.canG7_contigs_0726	1	1123	rnd-4_family-458#Unknown
E.canG7_contigs_4859	1	1557	rnd-4_family-458#Unknown
E.canG7_contigs_3196	3771	17695	rnd-4_family-50#DNA/TcMar-Mariner
E.canG7_contigs_5180	805	4929	rnd-4_family-506#Unknown
E.canG7_contigs_8046	317	2251	rnd-4_family-552#Unknown
E.canG7_contigs_5176	2047	3836	rnd-4_family-552#Unknown
E.canG7_contigs_4962	1	1631	rnd-4_family-552#Unknown
E.canG7_contigs_0699	471	2222	rnd-4_family-552#Unknown
E.canG7_contigs_1960	2	1791	rnd-4_family-552#Unknown
E.canG7_contigs_6509	220	2009	rnd-4_family-552#Unknown
E.canG7_contigs_8109	321	2110	rnd-4_family-552#Unknown
E.canG7_contigs_0022	328	2082	rnd-4_family-552#Unknown
E.canG7_contigs_4176	2	3517	rnd-4_family-556#Unknown
E.canG7_contigs_8817	382	3085	rnd-4_family-556#Unknown
E.canG7_contigs_1661	1611	4268	rnd-4_family-556#Unknown
E.canG7_contigs_5930	636	4151	rnd-4_family-556#Unknown
E.canG7_contigs_7643	19566	19878	rnd-4_family-578#Unknown
E.canG7_contigs_7148	1	1978	rnd-4_family-595#SINE?
E.canG7_contigs_2759	92	1563	rnd-4_family-595#SINE?
E.canG7_contigs_5975	1	1978	rnd-4_family-595#SINE?
E.canG7_contigs_1630	1	1978	rnd-4_family-595#SINE?
E.canG7_contigs_1972	2	2072	rnd-4_family-595#SINE?
E.canG7_contigs_3768	1	1567	rnd-4_family-595#SINE?
E.canG7_contigs_2205	1	1472	rnd-4_family-595#SINE?
E.canG7_contigs_2876	1	1660	rnd-4_family-595#SINE?
E.canG7_contigs_4060	1	2096	rnd-4_family-7#Unknown
E.canG7_contigs_5814	1622	3795	rnd-4_family-7#Unknown
E.canG7_contigs_4562	2	1471	rnd-4_family-7#Unknown
E.canG7_contigs_8531	1	1472	rnd-4_family-7#Unknown
E.canG7_contigs_4034	1	2096	rnd-4_family-7#Unknown
E.canG7_contigs_6100	2	2094	rnd-4_family-7#Unknown
E.canG7_contigs_6309	20602	22578	rnd-4_family-7#Unknown
E.canG7_contigs_7308	1	1237	rnd-4_family-7#Unknown
E.canG7_contigs_4473	7	2180	rnd-4_family-7#Unknown
E.canG7_contigs_4751	7	2180	rnd-4_family-7#Unknown
E.canG7_contigs_5728	1671	3842	rnd-4_family-7#Unknown
E.canG7_contigs_8767	1	1472	rnd-4_family-7#Unknown
E.canG7_contigs_4734	1	2094	rnd-4_family-7#Unknown
E.canG7_contigs_1341	2	2010	rnd-4_family-77#Unknown
E.canG7_contigs_2906	881	2407	rnd-4_family-795#Unknown
E.canG7_contigs_6951	624	2263	rnd-4_family-795#Unknown
E.canG7_contigs_3101	8	1783	rnd-4_family-795#Unknown
E.canG7_contigs_3998	659	3348	rnd-4_family-81#Unknown
E.canG7_contigs_0742	3	2583	rnd-4_family-81#Unknown
E.canG7_contigs_7061	3	3164	rnd-4_family-81#Unknown
E.canG7_contigs_2336	3	1873	rnd-4_family-81#Unknown
E.canG7_contigs_1229	3	2581	rnd-4_family-81#Unknown
E.canG7_contigs_1546	3	1849	rnd-4_family-81#Unknown
E.canG7_contigs_3933	1103	3077	rnd-4_family-85#Unknown
E.canG7_contigs_1799	1	2499	rnd-4_family-85#Unknown
E.canG7_contigs_8017	1562	3530	rnd-4_family-85#Unknown
E.canG7_contigs_8642	1	1977	rnd-4_family-85#Unknown
E.canG7_contigs_6265	2	2500	rnd-4_family-85#Unknown
E.canG7_contigs_8396	1	2499	rnd-4_family-85#Unknown
E.canG7_contigs_6883	1617	3591	rnd-4_family-85#Unknown
E.canG7_contigs_8957	1	1976	rnd-4_family-85#Unknown
E.canG7_contigs_3275	1	1888	rnd-4_family-85#Unknown
E.canG7_contigs_4128	2	3010	rnd-4_family-85#Unknown
E.canG7_contigs_0171	1	2499	rnd-4_family-85#Unknown
E.canG7_contigs_1157	1	1873	rnd-4_family-85#Unknown
E.canG7_contigs_4212	1815	3790	rnd-4_family-85#Unknown
E.canG7_contigs_4450	1	1976	rnd-4_family-85#Unknown
E.canG7_contigs_6309	12225	20897	rnd-4_family-901#Unknown
E.canG7_contigs_0841	2	2034	rnd-4_family-902#Unknown
E.canG7_contigs_4607	1	1354	rnd-4_family-902#Unknown
E.canG7_contigs_3167	1	1354	rnd-4_family-902#Unknown
E.canG7_contigs_0526	864	2896	rnd-4_family-902#Unknown
E.canG7_contigs_1041	2	2033	rnd-4_family-902#Unknown
E.canG7_contigs_4082	1	1920	rnd-4_family-902#Unknown
E.canG7_contigs_6361	1	1933	rnd-4_family-902#Unknown
E.canG7_contigs_3230	31025	31259	rnd-4_family-955#Unknown
E.canG7_contigs_7662	364150	364383	rnd-5_family-1018#Unknown
E.canG7_contigs_6517	221468	221904	rnd-5_family-1018#Unknown
E.canG7_contigs_1308	31543	31782	rnd-5_family-1018#Unknown
E.canG7_contigs_2327	4404	4639	rnd-5_family-1018#Unknown
E.canG7_contigs_6476	20135	20368	rnd-5_family-1018#Unknown
E.canG7_contigs_6985	5886	6127	rnd-5_family-1018#Unknown
E.canG7_contigs_4524	1997	2233	rnd-5_family-1018#Unknown
E.canG7_contigs_3144	1506	1743	rnd-5_family-1018#Unknown
E.canG7_contigs_8991	211278	211507	rnd-5_family-1018#Unknown
E.canG7_contigs_5549	18531	18768	rnd-5_family-1018#Unknown
E.canG7_contigs_1005	45068	45308	rnd-5_family-1018#Unknown
E.canG7_contigs_6955	41963	42199	rnd-5_family-1018#Unknown
E.canG7_contigs_1138	195384	195626	rnd-5_family-1018#Unknown
E.canG7_contigs_6071	45319	45555	rnd-5_family-1018#Unknown
E.canG7_contigs_3586	201799	202038	rnd-5_family-1018#Unknown
E.canG7_contigs_4117	139311	139546	rnd-5_family-1018#Unknown
E.canG7_contigs_2579	26704	26950	rnd-5_family-1018#Unknown
E.canG7_contigs_3100	97427	97655	rnd-5_family-1018#Unknown
E.canG7_contigs_2436	18067	18301	rnd-5_family-1018#Unknown
E.canG7_contigs_1561	970	1211	rnd-5_family-1018#Unknown
E.canG7_contigs_7247	1534	31936	rnd-5_family-1018#Unknown
E.canG7_contigs_0634	27985	28220	rnd-5_family-1018#Unknown
E.canG7_contigs_8735	3404	3641	rnd-5_family-1018#Unknown
E.canG7_contigs_7964	59956	60197	rnd-5_family-1018#Unknown
E.canG7_contigs_3230	180125	180366	rnd-5_family-1018#Unknown
E.canG7_contigs_5117	1037	1272	rnd-5_family-1018#Unknown
E.canG7_contigs_3012	14814	68953	rnd-5_family-1018#Unknown
E.canG7_contigs_5163	3793	4032	rnd-5_family-1018#Unknown
E.canG7_contigs_7662	158059	158296	rnd-5_family-1018#Unknown
E.canG7_contigs_6839	1208	1443	rnd-5_family-1018#Unknown
E.canG7_contigs_6517	15104	15339	rnd-5_family-1018#Unknown
E.canG7_contigs_3578	136	372	rnd-5_family-1018#Unknown
E.canG7_contigs_2031	405	639	rnd-5_family-1018#Unknown
E.canG7_contigs_7184	1339	1576	rnd-5_family-1018#Unknown
E.canG7_contigs_3201	23801	24036	rnd-5_family-1018#Unknown
E.canG7_contigs_7038	125227	125463	rnd-5_family-1018#Unknown
E.canG7_contigs_8572	23166	23401	rnd-5_family-1018#Unknown
E.canG7_contigs_4549	47865	48101	rnd-5_family-1018#Unknown
E.canG7_contigs_3116	25231	25466	rnd-5_family-1018#Unknown
E.canG7_contigs_4649	33214	33450	rnd-5_family-1018#Unknown
E.canG7_contigs_5915	68017	68253	rnd-5_family-1018#Unknown
E.canG7_contigs_4915	10730	10961	rnd-5_family-1018#Unknown
E.canG7_contigs_2191	34103	34342	rnd-5_family-1018#Unknown
E.canG7_contigs_8593	216918	217155	rnd-5_family-1018#Unknown
E.canG7_contigs_3329	44711	44948	rnd-5_family-1018#Unknown
E.canG7_contigs_1882	2718	2953	rnd-5_family-1018#Unknown
E.canG7_contigs_4486	40600	40835	rnd-5_family-1018#Unknown
E.canG7_contigs_5159	346	584	rnd-5_family-1018#Unknown
E.canG7_contigs_0902	9286	9513	rnd-5_family-1018#Unknown
E.canG7_contigs_0234	208530	212765	rnd-5_family-1018#Unknown
E.canG7_contigs_8866	14038	14276	rnd-5_family-1018#Unknown
E.canG7_contigs_5181	54528	60178	rnd-5_family-1018#Unknown
E.canG7_contigs_3795	57743	57976	rnd-5_family-1018#Unknown
E.canG7_contigs_0206	3462	3698	rnd-5_family-1018#Unknown
E.canG7_contigs_1066	208539	208773	rnd-5_family-1018#Unknown
E.canG7_contigs_1428	43727	43961	rnd-5_family-1018#Unknown
E.canG7_contigs_5096	8554	8789	rnd-5_family-1018#Unknown
E.canG7_contigs_1655	62631	62866	rnd-5_family-1018#Unknown
E.canG7_contigs_2195	76474	76703	rnd-5_family-1018#Unknown
E.canG7_contigs_2044	59678	59896	rnd-5_family-1018#Unknown
E.canG7_contigs_1813	1756	1992	rnd-5_family-1018#Unknown
E.canG7_contigs_5325	86143	86378	rnd-5_family-1018#Unknown
E.canG7_contigs_0474	294277	294940	rnd-5_family-1018#Unknown
E.canG7_contigs_2204	10669	10904	rnd-5_family-1018#Unknown
E.canG7_contigs_9225	34117	34350	rnd-5_family-1018#Unknown
E.canG7_contigs_9026	12347	12583	rnd-5_family-1018#Unknown
E.canG7_contigs_9318	14838	15077	rnd-5_family-1018#Unknown
E.canG7_contigs_5936	150125	150351	rnd-5_family-1018#Unknown
E.canG7_contigs_3513	286040	286279	rnd-5_family-1018#Unknown
E.canG7_contigs_9143	87473	87712	rnd-5_family-1018#Unknown
E.canG7_contigs_1798	11565	11801	rnd-5_family-1018#Unknown
E.canG7_contigs_2695	62735	62975	rnd-5_family-1018#Unknown
E.canG7_contigs_4414	37283	37517	rnd-5_family-1018#Unknown
E.canG7_contigs_9027	118685	118917	rnd-5_family-1018#Unknown
E.canG7_contigs_6125	8074	8257	rnd-5_family-1018#Unknown
E.canG7_contigs_5857	5971	6207	rnd-5_family-1018#Unknown
E.canG7_contigs_5056	3217	3456	rnd-5_family-1018#Unknown
E.canG7_contigs_0903	17259	17496	rnd-5_family-1018#Unknown
E.canG7_contigs_0616	62730	62966	rnd-5_family-1018#Unknown
E.canG7_contigs_0439	5920	6155	rnd-5_family-1018#Unknown
E.canG7_contigs_4688	14410	14644	rnd-5_family-1018#Unknown
E.canG7_contigs_7094	10137	10576	rnd-5_family-1018#Unknown
E.canG7_contigs_5334	983	1217	rnd-5_family-1018#Unknown
E.canG7_contigs_5938	67023	67260	rnd-5_family-1018#Unknown
E.canG7_contigs_3032	80146	80379	rnd-5_family-1018#Unknown
E.canG7_contigs_7335	126596	126831	rnd-5_family-1018#Unknown
E.canG7_contigs_0578	454	684	rnd-5_family-1018#Unknown
E.canG7_contigs_6645	37240	37483	rnd-5_family-1018#Unknown
E.canG7_contigs_9280	24174	24403	rnd-5_family-1018#Unknown
E.canG7_contigs_0535	68441	68680	rnd-5_family-1018#Unknown
E.canG7_contigs_1387	15523	15759	rnd-5_family-1018#Unknown
E.canG7_contigs_8693	31938	32174	rnd-5_family-1018#Unknown
E.canG7_contigs_4785	962	1201	rnd-5_family-1018#Unknown
E.canG7_contigs_5921	30516	30752	rnd-5_family-1018#Unknown
E.canG7_contigs_1938	28688	28922	rnd-5_family-1018#Unknown
E.canG7_contigs_1938	155998	156228	rnd-5_family-1018#Unknown
E.canG7_contigs_1644	7844	8082	rnd-5_family-1018#Unknown
E.canG7_contigs_7223	30085	30319	rnd-5_family-1018#Unknown
E.canG7_contigs_0215	40686	40918	rnd-5_family-1018#Unknown
E.canG7_contigs_7425	85368	85603	rnd-5_family-1018#Unknown
E.canG7_contigs_4210	123951	124119	rnd-5_family-1018#Unknown
E.canG7_contigs_1992	8422	8658	rnd-5_family-1018#Unknown
E.canG7_contigs_3289	41053	41288	rnd-5_family-1018#Unknown
E.canG7_contigs_4807	15639	15876	rnd-5_family-1018#Unknown
E.canG7_contigs_8951	4065	4281	rnd-5_family-1018#Unknown
E.canG7_contigs_4830	6953	7193	rnd-5_family-1018#Unknown
E.canG7_contigs_0001	62	299	rnd-5_family-1018#Unknown
E.canG7_contigs_5084	17068	17304	rnd-5_family-1018#Unknown
E.canG7_contigs_6081	536095	536330	rnd-5_family-1018#Unknown
E.canG7_contigs_7803	12792	13023	rnd-5_family-1018#Unknown
E.canG7_contigs_0455	4189	4373	rnd-5_family-1018#Unknown
E.canG7_contigs_1308	34791	35025	rnd-5_family-1018#Unknown
E.canG7_contigs_8397	20645	20876	rnd-5_family-1018#Unknown
E.canG7_contigs_8539	189236	189472	rnd-5_family-1018#Unknown
E.canG7_contigs_2545	7158	7394	rnd-5_family-1018#Unknown
E.canG7_contigs_2327	1047	1281	rnd-5_family-1018#Unknown
E.canG7_contigs_5761	58238	102114	rnd-5_family-1018#Unknown
E.canG7_contigs_5761	57926	58161	rnd-5_family-1018#Unknown
E.canG7_contigs_6476	11020	15293	rnd-5_family-1018#Unknown
E.canG7_contigs_4468	78720	117230	rnd-5_family-1018#Unknown
E.canG7_contigs_4468	65191	65425	rnd-5_family-1018#Unknown
E.canG7_contigs_1852	45842	46082	rnd-5_family-1018#Unknown
E.canG7_contigs_3916	24649	24885	rnd-5_family-1018#Unknown
E.canG7_contigs_7170	205084	205314	rnd-5_family-1018#Unknown
E.canG7_contigs_0490	66454	66688	rnd-5_family-1018#Unknown
E.canG7_contigs_4021	88535	88766	rnd-5_family-1018#Unknown
E.canG7_contigs_2408	220628	220863	rnd-5_family-1018#Unknown
E.canG7_contigs_3265	39038	39274	rnd-5_family-1018#Unknown
E.canG7_contigs_3696	1355	1540	rnd-5_family-1018#Unknown
E.canG7_contigs_7809	90469	90705	rnd-5_family-1018#Unknown
E.canG7_contigs_0845	74880	75115	rnd-5_family-1018#Unknown
E.canG7_contigs_7130	220556	220790	rnd-5_family-1018#Unknown
E.canG7_contigs_6733	134281	137359	rnd-5_family-1018#Unknown
E.canG7_contigs_0307	92371	92600	rnd-5_family-1018#Unknown
E.canG7_contigs_6384	97209	105854	rnd-5_family-1018#Unknown
E.canG7_contigs_6384	104948	105184	rnd-5_family-1018#Unknown
E.canG7_contigs_8747	44622	44860	rnd-5_family-1018#Unknown
E.canG7_contigs_5432	6285	6521	rnd-5_family-1018#Unknown
E.canG7_contigs_0631	1	1090	rnd-5_family-102#Unknown
E.canG7_contigs_4667	1	1332	rnd-5_family-102#Unknown
E.canG7_contigs_3069	89	1122	rnd-5_family-102#Unknown
E.canG7_contigs_7603	2	1517	rnd-5_family-102#Unknown
E.canG7_contigs_8025	2	1093	rnd-5_family-102#Unknown
E.canG7_contigs_5345	1	1417	rnd-5_family-102#Unknown
E.canG7_contigs_0681	1	1333	rnd-5_family-102#Unknown
E.canG7_contigs_2314	35	1068	rnd-5_family-102#Unknown
E.canG7_contigs_2463	1	1034	rnd-5_family-102#Unknown
E.canG7_contigs_8902	1	1092	rnd-5_family-102#Unknown
E.canG7_contigs_9009	2	1608	rnd-5_family-102#Unknown
E.canG7_contigs_0280	1	1034	rnd-5_family-102#Unknown
E.canG7_contigs_3226	1	1417	rnd-5_family-102#Unknown
E.canG7_contigs_4154	1	1333	rnd-5_family-102#Unknown
E.canG7_contigs_2559	5923	8842	rnd-5_family-1032#DNA/CMC-EnSpm
E.canG7_contigs_8453	3038	5476	rnd-5_family-1032#DNA/CMC-EnSpm
E.canG7_contigs_3460	1	830	rnd-5_family-1072#Unknown
E.canG7_contigs_5912	1	1044	rnd-5_family-1072#Unknown
E.canG7_contigs_7711	204	1141	rnd-5_family-1072#Unknown
E.canG7_contigs_4436	491	1582	rnd-5_family-1072#Unknown
E.canG7_contigs_5914	2	1120	rnd-5_family-1072#Unknown
E.canG7_contigs_4706	1	858	rnd-5_family-1072#Unknown
E.canG7_contigs_5991	1171	1952	rnd-5_family-1072#Unknown
E.canG7_contigs_2889	239	1521	rnd-5_family-1072#Unknown
E.canG7_contigs_1910	2	1120	rnd-5_family-1072#Unknown
E.canG7_contigs_0150	239	1020	rnd-5_family-1072#Unknown
E.canG7_contigs_0598	1	782	rnd-5_family-1072#Unknown
E.canG7_contigs_4104	1173	2110	rnd-5_family-1072#Unknown
E.canG7_contigs_5412	211	1220	rnd-5_family-1072#Unknown
E.canG7_contigs_4065	1	1010	rnd-5_family-1072#Unknown
E.canG7_contigs_8251	2859	4177	rnd-5_family-1072#Unknown
E.canG7_contigs_7189	60	1360	rnd-5_family-1072#Unknown
E.canG7_contigs_3881	1448	2229	rnd-5_family-1072#Unknown
E.canG7_contigs_0630	1	831	rnd-5_family-1072#Unknown
E.canG7_contigs_2848	239	1014	rnd-5_family-1072#Unknown
E.canG7_contigs_3821	1	3671	rnd-5_family-1073#Unknown
E.canG7_contigs_5922	2	1877	rnd-5_family-1073#Unknown
E.canG7_contigs_1219	2	3671	rnd-5_family-1073#Unknown
E.canG7_contigs_8616	1	3670	rnd-5_family-1073#Unknown
E.canG7_contigs_5614	2	3671	rnd-5_family-1073#Unknown
E.canG7_contigs_9014	1	3671	rnd-5_family-1073#Unknown
E.canG7_contigs_1278	1	2638	rnd-5_family-1073#Unknown
E.canG7_contigs_1685	13119	15517	rnd-5_family-1077#Unknown
E.canG7_contigs_0264	859	2491	rnd-5_family-1078#Unknown
E.canG7_contigs_6806	859	2491	rnd-5_family-1078#Unknown
E.canG7_contigs_6018	1655	3288	rnd-5_family-1078#Unknown
E.canG7_contigs_9010	2041	3243	rnd-5_family-1078#Unknown
E.canG7_contigs_2891	11126	17387	rnd-5_family-109#Unknown
E.canG7_contigs_3393	2	1116	rnd-5_family-11#Unknown
E.canG7_contigs_6286	678	1792	rnd-5_family-11#Unknown
E.canG7_contigs_8548	657	2023	rnd-5_family-11#Unknown
E.canG7_contigs_4096	7	1079	rnd-5_family-11#Unknown
E.canG7_contigs_0866	1	1073	rnd-5_family-11#Unknown
E.canG7_contigs_0042	4516	5568	rnd-5_family-11#Unknown
E.canG7_contigs_0704	321	1435	rnd-5_family-11#Unknown
E.canG7_contigs_9302	8260	9596	rnd-5_family-11#Unknown
E.canG7_contigs_3967	462	1514	rnd-5_family-11#Unknown
E.canG7_contigs_7035	7	1345	rnd-5_family-11#Unknown
E.canG7_contigs_2065	363	1702	rnd-5_family-11#Unknown
E.canG7_contigs_0803	2	473	rnd-5_family-1105#Unknown
E.canG7_contigs_8503	2	534	rnd-5_family-1105#Unknown
E.canG7_contigs_1432	1750	2631	rnd-5_family-1108#Unknown
E.canG7_contigs_7642	2	1530	rnd-5_family-1108#Unknown
E.canG7_contigs_8038	1	903	rnd-5_family-1108#Unknown
E.canG7_contigs_3618	1	899	rnd-5_family-1108#Unknown
E.canG7_contigs_5784	1	1014	rnd-5_family-1108#Unknown
E.canG7_contigs_6072	2248	2581	rnd-5_family-1135#Simple_repeat
E.canG7_contigs_1412	2	1494	rnd-5_family-1142#Unknown
E.canG7_contigs_0284	2	1494	rnd-5_family-1142#Unknown
E.canG7_contigs_2128	1387	3396	rnd-5_family-1142#Unknown
E.canG7_contigs_7519	2	2435	rnd-5_family-1142#Unknown
E.canG7_contigs_3512	8588	8700	rnd-5_family-1157#Unknown
E.canG7_contigs_0849	14968	15203	rnd-5_family-1164#Unknown
E.canG7_contigs_2699	1	1094	rnd-5_family-12#Unknown
E.canG7_contigs_8575	1	1226	rnd-5_family-12#Unknown
E.canG7_contigs_6273	27	1313	rnd-5_family-12#Unknown
E.canG7_contigs_8960	27	1002	rnd-5_family-12#Unknown
E.canG7_contigs_3141	6	1282	rnd-5_family-12#Unknown
E.canG7_contigs_5116	1	1071	rnd-5_family-12#Unknown
E.canG7_contigs_6877	1	953	rnd-5_family-12#Unknown
E.canG7_contigs_4685	3	1433	rnd-5_family-12#Unknown
E.canG7_contigs_1634	34090	34296	rnd-5_family-126#Unknown
E.canG7_contigs_6830	32	845	rnd-5_family-1269#Unknown
E.canG7_contigs_7954	3947	4762	rnd-5_family-1269#Unknown
E.canG7_contigs_2471	8698	10640	rnd-5_family-1272#Unknown
E.canG7_contigs_4629	1	1370	rnd-5_family-1272#Unknown
E.canG7_contigs_8470	1	1351	rnd-5_family-1272#Unknown
E.canG7_contigs_8454	1232	2582	rnd-5_family-1272#Unknown
E.canG7_contigs_4337	818	2711	rnd-5_family-1272#Unknown
E.canG7_contigs_5122	1	1344	rnd-5_family-1272#Unknown
E.canG7_contigs_7427	1	1367	rnd-5_family-1272#Unknown
E.canG7_contigs_4743	3	1345	rnd-5_family-1272#Unknown
E.canG7_contigs_5947	1	1192	rnd-5_family-1272#Unknown
E.canG7_contigs_6057	1	1782	rnd-5_family-1272#Unknown
E.canG7_contigs_8346	1	1782	rnd-5_family-1272#Unknown
E.canG7_contigs_7939	818	2652	rnd-5_family-1272#Unknown
E.canG7_contigs_8016	818	2617	rnd-5_family-1272#Unknown
E.canG7_contigs_5371	532	2069	rnd-5_family-134#Unknown
E.canG7_contigs_3220	3	1543	rnd-5_family-134#Unknown
E.canG7_contigs_6293	425	1962	rnd-5_family-134#Unknown
E.canG7_contigs_6117	11421	12967	rnd-5_family-134#Unknown
E.canG7_contigs_7409	1892	3408	rnd-5_family-134#Unknown
E.canG7_contigs_2110	1	1444	rnd-5_family-134#Unknown
E.canG7_contigs_4840	425	1962	rnd-5_family-134#Unknown
E.canG7_contigs_1724	425	1962	rnd-5_family-134#Unknown
E.canG7_contigs_8708	1199	2736	rnd-5_family-134#Unknown
E.canG7_contigs_0520	533	2070	rnd-5_family-134#Unknown
E.canG7_contigs_7941	2	2437	rnd-5_family-135#Unknown
E.canG7_contigs_5428	12	2785	rnd-5_family-135#Unknown
E.canG7_contigs_1012	1	2222	rnd-5_family-135#Unknown
E.canG7_contigs_8914	1	2437	rnd-5_family-135#Unknown
E.canG7_contigs_4712	1	2438	rnd-5_family-135#Unknown
E.canG7_contigs_8525	2	3493	rnd-5_family-135#Unknown
E.canG7_contigs_5594	2556	6053	rnd-5_family-135#Unknown
E.canG7_contigs_7123	19692	21999	rnd-5_family-135#Unknown
E.canG7_contigs_6916	2	3498	rnd-5_family-135#Unknown
E.canG7_contigs_8465	1	2437	rnd-5_family-135#Unknown
E.canG7_contigs_4478	2	2419	rnd-5_family-135#Unknown
E.canG7_contigs_2836	2	2438	rnd-5_family-135#Unknown
E.canG7_contigs_7818	1	1165	rnd-5_family-138#SINE?
E.canG7_contigs_9069	1	1144	rnd-5_family-138#SINE?
E.canG7_contigs_4132	470	1786	rnd-5_family-138#SINE?
E.canG7_contigs_3302	686	1632	rnd-5_family-138#SINE?
E.canG7_contigs_3443	470	1920	rnd-5_family-138#SINE?
E.canG7_contigs_5566	3	1447	rnd-5_family-138#SINE?
E.canG7_contigs_7137	126	1723	rnd-5_family-138#SINE?
E.canG7_contigs_6684	1	1044	rnd-5_family-138#SINE?
E.canG7_contigs_2616	9166	9457	rnd-5_family-1467#Unknown
E.canG7_contigs_3331	42728	42937	rnd-5_family-1507#Unknown
E.canG7_contigs_8901	7386	9602	rnd-5_family-1512#Unknown
E.canG7_contigs_9002	2949	5200	rnd-5_family-1512#Unknown
E.canG7_contigs_5577	1334	2342	rnd-5_family-1551#Unknown
E.canG7_contigs_4412	2000	3021	rnd-5_family-1551#Unknown
E.canG7_contigs_5906	36659	37687	rnd-5_family-1551#Unknown
E.canG7_contigs_7485	26508	27533	rnd-5_family-1551#Unknown
E.canG7_contigs_3442	2	1010	rnd-5_family-1551#Unknown
E.canG7_contigs_6335	1	751	rnd-5_family-1557#RNA
E.canG7_contigs_1105	1	1312	rnd-5_family-1557#RNA
E.canG7_contigs_7601	4	1325	rnd-5_family-1557#RNA
E.canG7_contigs_1476	1	1061	rnd-5_family-1557#RNA
E.canG7_contigs_6200	1550	2233	rnd-5_family-1568#Unknown
E.canG7_contigs_2994	539	1020	rnd-5_family-1568#Unknown
E.canG7_contigs_3753	1	684	rnd-5_family-1568#Unknown
E.canG7_contigs_1681	567	1265	rnd-5_family-1568#Unknown
E.canG7_contigs_7429	1	684	rnd-5_family-1568#Unknown
E.canG7_contigs_5854	2718	3353	rnd-5_family-1568#Unknown
E.canG7_contigs_3706	1	684	rnd-5_family-1568#Unknown
E.canG7_contigs_8731	1339	2037	rnd-5_family-1568#Unknown
E.canG7_contigs_5474	695	1389	rnd-5_family-1568#Unknown
E.canG7_contigs_0269	691	1136	rnd-5_family-1568#Unknown
E.canG7_contigs_7331	1	682	rnd-5_family-1568#Unknown
E.canG7_contigs_2561	1508	2205	rnd-5_family-1568#Unknown
E.canG7_contigs_5722	1339	2033	rnd-5_family-1568#Unknown
E.canG7_contigs_2308	721	1415	rnd-5_family-1568#Unknown
E.canG7_contigs_2021	1	642	rnd-5_family-1568#Unknown
E.canG7_contigs_0757	1	644	rnd-5_family-1568#Unknown
E.canG7_contigs_9192	1	2251	rnd-5_family-161#Unknown
E.canG7_contigs_4625	5	2963	rnd-5_family-161#Unknown
E.canG7_contigs_0549	1	2898	rnd-5_family-161#Unknown
E.canG7_contigs_2127	1	2898	rnd-5_family-161#Unknown
E.canG7_contigs_4372	1	1962	rnd-5_family-161#Unknown
E.canG7_contigs_1539	1	1702	rnd-5_family-161#Unknown
E.canG7_contigs_2783	1585	3309	rnd-5_family-161#Unknown
E.canG7_contigs_1515	660	2378	rnd-5_family-1632#Unknown
E.canG7_contigs_1132	1	1706	rnd-5_family-1632#Unknown
E.canG7_contigs_2737	594	2312	rnd-5_family-1632#Unknown
E.canG7_contigs_8833	557	2275	rnd-5_family-1632#Unknown
E.canG7_contigs_5184	557	2275	rnd-5_family-1632#Unknown
E.canG7_contigs_4817	1	1466	rnd-5_family-1632#Unknown
E.canG7_contigs_3933	1	1100	rnd-5_family-1692#Unknown
E.canG7_contigs_1124	1	1239	rnd-5_family-1692#Unknown
E.canG7_contigs_8017	1	1560	rnd-5_family-1692#Unknown
E.canG7_contigs_3473	1	1605	rnd-5_family-1692#Unknown
E.canG7_contigs_6883	1	1614	rnd-5_family-1692#Unknown
E.canG7_contigs_8957	1978	4017	rnd-5_family-1692#Unknown
E.canG7_contigs_3843	1	1236	rnd-5_family-1692#Unknown
E.canG7_contigs_7522	1526	2895	rnd-5_family-1692#Unknown
E.canG7_contigs_4212	1	1813	rnd-5_family-1692#Unknown
E.canG7_contigs_8761	121	1504	rnd-5_family-1735#Unknown
E.canG7_contigs_0386	121	1504	rnd-5_family-1735#Unknown
E.canG7_contigs_7587	268	1653	rnd-5_family-1735#Unknown
E.canG7_contigs_2495	121	1504	rnd-5_family-1735#Unknown
E.canG7_contigs_4036	282	1665	rnd-5_family-1735#Unknown
E.canG7_contigs_7406	1254	2637	rnd-5_family-1735#Unknown
E.canG7_contigs_8553	354	1739	rnd-5_family-1735#Unknown
E.canG7_contigs_6812	1268	2653	rnd-5_family-1735#Unknown
E.canG7_contigs_4745	1	1211	rnd-5_family-1735#Unknown
E.canG7_contigs_6809	269	1652	rnd-5_family-1735#Unknown
E.canG7_contigs_9180	1	1216	rnd-5_family-1735#Unknown
E.canG7_contigs_1203	121	1504	rnd-5_family-1735#Unknown
E.canG7_contigs_6775	354	1739	rnd-5_family-1735#Unknown
E.canG7_contigs_1827	1	1078	rnd-5_family-1735#Unknown
E.canG7_contigs_5226	121	1504	rnd-5_family-1735#Unknown
E.canG7_contigs_6501	121	1503	rnd-5_family-1735#Unknown
E.canG7_contigs_0293	121	1495	rnd-5_family-1735#Unknown
E.canG7_contigs_0901	121	1495	rnd-5_family-1735#Unknown
E.canG7_contigs_2798	2	1532	rnd-5_family-1772#rRNA
E.canG7_contigs_7505	112	1575	rnd-5_family-1772#rRNA
E.canG7_contigs_2788	2	1975	rnd-5_family-1772#rRNA
E.canG7_contigs_2311	1	1402	rnd-5_family-1784#LINE/Jockey
E.canG7_contigs_4942	1	1310	rnd-5_family-1784#LINE/Jockey
E.canG7_contigs_2230	1265	3077	rnd-5_family-1784#LINE/Jockey
E.canG7_contigs_3178	1265	3077	rnd-5_family-1784#LINE/Jockey
E.canG7_contigs_3533	1	1543	rnd-5_family-1784#LINE/Jockey
E.canG7_contigs_0335	245	1785	rnd-5_family-1784#LINE/Jockey
E.canG7_contigs_7419	1	1403	rnd-5_family-1784#LINE/Jockey
E.canG7_contigs_6016	1	1817	rnd-5_family-1784#LINE/Jockey
E.canG7_contigs_8814	1	1290	rnd-5_family-1784#LINE/Jockey
E.canG7_contigs_8684	245	2057	rnd-5_family-1784#LINE/Jockey
E.canG7_contigs_4643	1	1400	rnd-5_family-1784#LINE/Jockey
E.canG7_contigs_7168	1	1402	rnd-5_family-1784#LINE/Jockey
E.canG7_contigs_5763	1119	2931	rnd-5_family-1784#LINE/Jockey
E.canG7_contigs_7549	18	1376	rnd-5_family-1784#LINE/Jockey
E.canG7_contigs_5467	1	1426	rnd-5_family-1784#LINE/Jockey
E.canG7_contigs_8458	49976	53268	rnd-5_family-1807#Unknown
E.canG7_contigs_7369	1920	5170	rnd-5_family-1807#Unknown
E.canG7_contigs_8861	5	3474	rnd-5_family-1815#Unknown
E.canG7_contigs_7693	1	1973	rnd-5_family-1815#Unknown
E.canG7_contigs_8313	1	1973	rnd-5_family-1815#Unknown
E.canG7_contigs_2769	2	1974	rnd-5_family-1815#Unknown
E.canG7_contigs_2212	2185	4333	rnd-5_family-182#Unknown
E.canG7_contigs_0501	4347	6471	rnd-5_family-182#Unknown
E.canG7_contigs_8223	7	3072	rnd-5_family-182#Unknown
E.canG7_contigs_0900	862	1085	rnd-5_family-1864#SINE/tRNA
E.canG7_contigs_7547	292	513	rnd-5_family-1864#SINE/tRNA
E.canG7_contigs_5196	441	665	rnd-5_family-1864#SINE/tRNA
E.canG7_contigs_0913	575	797	rnd-5_family-1864#SINE/tRNA
E.canG7_contigs_0913	861	1084	rnd-5_family-1864#SINE/tRNA
E.canG7_contigs_2746	493	721	rnd-5_family-1864#SINE/tRNA
E.canG7_contigs_7452	567	783	rnd-5_family-1864#SINE/tRNA
E.canG7_contigs_0451	458	681	rnd-5_family-1864#SINE/tRNA
E.canG7_contigs_0148	571	799	rnd-5_family-1864#SINE/tRNA
E.canG7_contigs_2059	499	728	rnd-5_family-1864#SINE/tRNA
E.canG7_contigs_1459	576	785	rnd-5_family-1864#SINE/tRNA
E.canG7_contigs_0900	491	719	rnd-5_family-1864#SINE/tRNA
E.canG7_contigs_7638	2775	3005	rnd-5_family-1864#SINE/tRNA
E.canG7_contigs_0286	590	817	rnd-5_family-1864#SINE/tRNA
E.canG7_contigs_3527	187	383	rnd-5_family-1864#SINE/tRNA
E.canG7_contigs_2298	459	682	rnd-5_family-1864#SINE/tRNA
E.canG7_contigs_9163	446	678	rnd-5_family-1864#SINE/tRNA
E.canG7_contigs_5984	430	649	rnd-5_family-1864#SINE/tRNA
E.canG7_contigs_6369	543	764	rnd-5_family-1864#SINE/tRNA
E.canG7_contigs_8205	617	843	rnd-5_family-1864#SINE/tRNA
E.canG7_contigs_1769	134	337	rnd-5_family-1864#SINE/tRNA
E.canG7_contigs_4674	221	455	rnd-5_family-1864#SINE/tRNA
E.canG7_contigs_1375	800	1022	rnd-5_family-1864#SINE/tRNA
E.canG7_contigs_5740	557	778	rnd-5_family-1864#SINE/tRNA
E.canG7_contigs_6981	42383	42684	rnd-5_family-1877#Unknown
E.canG7_contigs_8068	13991	16459	rnd-5_family-2035#Unknown
E.canG7_contigs_7540	4357	7470	rnd-5_family-2035#Unknown
E.canG7_contigs_4488	65202	65984	rnd-5_family-2045#LTR/Copia
E.canG7_contigs_8176	1393	2175	rnd-5_family-2045#LTR/Copia
E.canG7_contigs_0590	259	1039	rnd-5_family-2045#LTR/Copia
E.canG7_contigs_5418	3732	4313	rnd-5_family-2061#Unknown
E.canG7_contigs_0528	45	1042	rnd-5_family-2062#Unknown
E.canG7_contigs_3411	624	1222	rnd-5_family-2062#Unknown
E.canG7_contigs_3081	936	1775	rnd-5_family-2062#Unknown
E.canG7_contigs_4089	45	1042	rnd-5_family-2062#Unknown
E.canG7_contigs_2557	1	659	rnd-5_family-2062#Unknown
E.canG7_contigs_6757	187	1184	rnd-5_family-2062#Unknown
E.canG7_contigs_4371	1835	2832	rnd-5_family-2062#Unknown
E.canG7_contigs_1637	45	1042	rnd-5_family-2062#Unknown
E.canG7_contigs_9118	443	1100	rnd-5_family-2062#Unknown
E.canG7_contigs_0374	2	2221	rnd-5_family-2128#Unknown
E.canG7_contigs_9047	811	3036	rnd-5_family-2128#Unknown
E.canG7_contigs_0055	2	2221	rnd-5_family-2128#Unknown
E.canG7_contigs_7153	4823	5598	rnd-5_family-2315#LTR/Gypsy
E.canG7_contigs_4901	5229	6747	rnd-5_family-2342#Unknown
E.canG7_contigs_3867	1128	2818	rnd-5_family-2342#Unknown
E.canG7_contigs_6889	1	2502	rnd-5_family-256#Unknown
E.canG7_contigs_7023	1	2501	rnd-5_family-256#Unknown
E.canG7_contigs_4966	104	3318	rnd-5_family-256#Unknown
E.canG7_contigs_4101	2	2500	rnd-5_family-256#Unknown
E.canG7_contigs_4682	1	2107	rnd-5_family-256#Unknown
E.canG7_contigs_5910	104	3319	rnd-5_family-256#Unknown
E.canG7_contigs_1954	1	1924	rnd-5_family-256#Unknown
E.canG7_contigs_3829	1	1931	rnd-5_family-256#Unknown
E.canG7_contigs_3269	248	871	rnd-5_family-257#Unknown
E.canG7_contigs_5651	777	1383	rnd-5_family-257#Unknown
E.canG7_contigs_8753	816	1288	rnd-5_family-257#Unknown
E.canG7_contigs_4629	1706	2312	rnd-5_family-257#Unknown
E.canG7_contigs_3325	4	590	rnd-5_family-257#Unknown
E.canG7_contigs_1087	2	590	rnd-5_family-257#Unknown
E.canG7_contigs_6209	813	1436	rnd-5_family-257#Unknown
E.canG7_contigs_9023	215	818	rnd-5_family-257#Unknown
E.canG7_contigs_4337	3023	3606	rnd-5_family-257#Unknown
E.canG7_contigs_8330	2461	3083	rnd-5_family-257#Unknown
E.canG7_contigs_8364	1	602	rnd-5_family-257#Unknown
E.canG7_contigs_2835	1	563	rnd-5_family-257#Unknown
E.canG7_contigs_4799	813	1375	rnd-5_family-257#Unknown
E.canG7_contigs_7840	2389	2861	rnd-5_family-257#Unknown
E.canG7_contigs_6745	7168	7806	rnd-5_family-257#Unknown
E.canG7_contigs_5248	2356	2943	rnd-5_family-257#Unknown
E.canG7_contigs_3079	2716	3306	rnd-5_family-257#Unknown
E.canG7_contigs_5118	215	798	rnd-5_family-257#Unknown
E.canG7_contigs_0741	1	602	rnd-5_family-257#Unknown
E.canG7_contigs_1963	4	590	rnd-5_family-257#Unknown
E.canG7_contigs_2122	1	602	rnd-5_family-257#Unknown
E.canG7_contigs_7722	96	568	rnd-5_family-257#Unknown
E.canG7_contigs_5947	1491	2074	rnd-5_family-257#Unknown
E.canG7_contigs_2348	4	590	rnd-5_family-257#Unknown
E.canG7_contigs_2874	96	568	rnd-5_family-257#Unknown
E.canG7_contigs_0929	174	757	rnd-5_family-257#Unknown
E.canG7_contigs_8437	146	775	rnd-5_family-257#Unknown
E.canG7_contigs_2816	4	590	rnd-5_family-257#Unknown
E.canG7_contigs_7939	2993	3619	rnd-5_family-257#Unknown
E.canG7_contigs_4268	7989	8616	rnd-5_family-257#Unknown
E.canG7_contigs_8654	2387	2975	rnd-5_family-257#Unknown
E.canG7_contigs_5240	2388	2860	rnd-5_family-257#Unknown
E.canG7_contigs_0165	386	1168	rnd-5_family-258#Unknown
E.canG7_contigs_1327	1	529	rnd-5_family-258#Unknown
E.canG7_contigs_6209	1	529	rnd-5_family-258#Unknown
E.canG7_contigs_8330	1509	2279	rnd-5_family-258#Unknown
E.canG7_contigs_8364	886	1707	rnd-5_family-258#Unknown
E.canG7_contigs_2835	847	1375	rnd-5_family-258#Unknown
E.canG7_contigs_4799	1	529	rnd-5_family-258#Unknown
E.canG7_contigs_1907	660	1184	rnd-5_family-258#Unknown
E.canG7_contigs_6745	6054	6870	rnd-5_family-258#Unknown
E.canG7_contigs_2237	714	1242	rnd-5_family-258#Unknown
E.canG7_contigs_0741	886	1442	rnd-5_family-258#Unknown
E.canG7_contigs_2122	886	1468	rnd-5_family-258#Unknown
E.canG7_contigs_7719	1	529	rnd-5_family-258#Unknown
E.canG7_contigs_1517	8315	8871	rnd-5_family-258#Unknown
E.canG7_contigs_3964	2	3533	rnd-5_family-259#Unknown
E.canG7_contigs_7329	1	2751	rnd-5_family-259#Unknown
E.canG7_contigs_0817	1	2032	rnd-5_family-259#Unknown
E.canG7_contigs_4497	4807	6219	rnd-5_family-26#Unknown
E.canG7_contigs_3924	1	1374	rnd-5_family-262#Unknown
E.canG7_contigs_7884	1027	3004	rnd-5_family-262#Unknown
E.canG7_contigs_4784	6	1726	rnd-5_family-262#Unknown
E.canG7_contigs_1084	4693	6812	rnd-5_family-262#Unknown
E.canG7_contigs_4552	989	2854	rnd-5_family-262#Unknown
E.canG7_contigs_5839	1426	3410	rnd-5_family-262#Unknown
E.canG7_contigs_6474	22	2112	rnd-5_family-262#Unknown
E.canG7_contigs_1038	2	1999	rnd-5_family-262#Unknown
E.canG7_contigs_6545	899	2883	rnd-5_family-262#Unknown
E.canG7_contigs_7186	899	3144	rnd-5_family-262#Unknown
E.canG7_contigs_6303	2	1593	rnd-5_family-2649#Unknown
E.canG7_contigs_7265	2	1501	rnd-5_family-2649#Unknown
E.canG7_contigs_5215	623	2339	rnd-5_family-2649#Unknown
E.canG7_contigs_1171	2	1528	rnd-5_family-2649#Unknown
E.canG7_contigs_7320	304	2018	rnd-5_family-2649#Unknown
E.canG7_contigs_2197	1	1527	rnd-5_family-2649#Unknown
E.canG7_contigs_3304	1	1254	rnd-5_family-2649#Unknown
E.canG7_contigs_5809	561	1938	rnd-5_family-2649#Unknown
E.canG7_contigs_7753	1	1378	rnd-5_family-2649#Unknown
E.canG7_contigs_3284	1	1332	rnd-5_family-2649#Unknown
E.canG7_contigs_7686	1	1253	rnd-5_family-2649#Unknown
E.canG7_contigs_6427	31391	35303	rnd-5_family-28#Unknown
E.canG7_contigs_8167	1	1634	rnd-5_family-28#Unknown
E.canG7_contigs_3980	18966	21020	rnd-5_family-28#Unknown
E.canG7_contigs_6814	7084	7339	rnd-5_family-2821#Unknown
E.canG7_contigs_9092	7423	7678	rnd-5_family-2821#Unknown
E.canG7_contigs_3718	823	963	rnd-5_family-2821#Unknown
E.canG7_contigs_0313	639	779	rnd-5_family-2821#Unknown
E.canG7_contigs_3099	6875	7033	rnd-5_family-2821#Unknown
E.canG7_contigs_2765	1013	1268	rnd-5_family-2821#Unknown
E.canG7_contigs_1610	792	1046	rnd-5_family-2821#Unknown
E.canG7_contigs_7266	1533	1787	rnd-5_family-2821#Unknown
E.canG7_contigs_4628	18173	18426	rnd-5_family-2821#Unknown
E.canG7_contigs_5322	1099	1264	rnd-5_family-2821#Unknown
E.canG7_contigs_9284	455	710	rnd-5_family-2821#Unknown
E.canG7_contigs_7123	10251	10496	rnd-5_family-2821#Unknown
E.canG7_contigs_9116	587	839	rnd-5_family-2821#Unknown
E.canG7_contigs_4116	639	893	rnd-5_family-2821#Unknown
E.canG7_contigs_2102	639	893	rnd-5_family-2821#Unknown
E.canG7_contigs_7386	888	1143	rnd-5_family-2821#Unknown
E.canG7_contigs_4656	721	3459	rnd-5_family-2847#Unknown
E.canG7_contigs_3949	94351	94695	rnd-5_family-285#Unknown
E.canG7_contigs_4917	1	2199	rnd-5_family-29#Unknown
E.canG7_contigs_4741	823	2960	rnd-5_family-29#Unknown
E.canG7_contigs_5013	277	2385	rnd-5_family-29#Unknown
E.canG7_contigs_0857	1	2001	rnd-5_family-29#Unknown
E.canG7_contigs_4820	1	2197	rnd-5_family-29#Unknown
E.canG7_contigs_8455	1	1851	rnd-5_family-29#Unknown
E.canG7_contigs_1870	741	2993	rnd-5_family-298#Unknown
E.canG7_contigs_8447	1	2371	rnd-5_family-298#Unknown
E.canG7_contigs_0768	1305	3472	rnd-5_family-298#Unknown
E.canG7_contigs_4334	7747	11360	rnd-5_family-298#Unknown
E.canG7_contigs_3938	5532	8454	rnd-5_family-298#Unknown
E.canG7_contigs_2469	392	730	rnd-5_family-300#Unknown
E.canG7_contigs_2004	502	899	rnd-5_family-300#Unknown
E.canG7_contigs_7570	971	1408	rnd-5_family-300#Unknown
E.canG7_contigs_0644	32	468	rnd-5_family-300#Unknown
E.canG7_contigs_7653	620	1057	rnd-5_family-300#Unknown
E.canG7_contigs_6756	936	1372	rnd-5_family-300#Unknown
E.canG7_contigs_1163	881	1224	rnd-5_family-300#Unknown
E.canG7_contigs_4421	109	545	rnd-5_family-300#Unknown
E.canG7_contigs_8990	7570	7989	rnd-5_family-300#Unknown
E.canG7_contigs_7237	779	1198	rnd-5_family-300#Unknown
E.canG7_contigs_0302	67	504	rnd-5_family-300#Unknown
E.canG7_contigs_0753	32	468	rnd-5_family-300#Unknown
E.canG7_contigs_9177	716	1107	rnd-5_family-300#Unknown
E.canG7_contigs_5572	112	528	rnd-5_family-300#Unknown
E.canG7_contigs_8282	1485	1928	rnd-5_family-300#Unknown
E.canG7_contigs_3464	716	1152	rnd-5_family-300#Unknown
E.canG7_contigs_7828	4086	4520	rnd-5_family-300#Unknown
E.canG7_contigs_6881	319	753	rnd-5_family-300#Unknown
E.canG7_contigs_4687	99	536	rnd-5_family-300#Unknown
E.canG7_contigs_2429	766	1203	rnd-5_family-300#Unknown
E.canG7_contigs_7351	65	502	rnd-5_family-300#Unknown
E.canG7_contigs_0723	1	2150	rnd-5_family-302#Unknown
E.canG7_contigs_0721	630	2697	rnd-5_family-302#Unknown
E.canG7_contigs_5152	1	2152	rnd-5_family-302#Unknown
E.canG7_contigs_7730	198	2349	rnd-5_family-302#Unknown
E.canG7_contigs_6112	1	2313	rnd-5_family-302#Unknown
E.canG7_contigs_6967	206	1743	rnd-5_family-302#Unknown
E.canG7_contigs_2661	4	2316	rnd-5_family-302#Unknown
E.canG7_contigs_7192	206	1697	rnd-5_family-302#Unknown
E.canG7_contigs_5102	1	2152	rnd-5_family-302#Unknown
E.canG7_contigs_8263	1538	2584	rnd-5_family-307#Unknown
E.canG7_contigs_0316	726	1774	rnd-5_family-307#Unknown
E.canG7_contigs_4140	768	1817	rnd-5_family-307#Unknown
E.canG7_contigs_2092	3198	4246	rnd-5_family-307#Unknown
E.canG7_contigs_2407	2	1051	rnd-5_family-307#Unknown
E.canG7_contigs_8956	726	1775	rnd-5_family-307#Unknown
E.canG7_contigs_5449	768	1817	rnd-5_family-307#Unknown
E.canG7_contigs_2183	726	1774	rnd-5_family-307#Unknown
E.canG7_contigs_4636	3225	4273	rnd-5_family-307#Unknown
E.canG7_contigs_5095	271	2306	rnd-5_family-307#Unknown
E.canG7_contigs_8806	1198	2246	rnd-5_family-307#Unknown
E.canG7_contigs_0013	2	1050	rnd-5_family-307#Unknown
E.canG7_contigs_0327	2	1051	rnd-5_family-307#Unknown
E.canG7_contigs_6142	768	1817	rnd-5_family-307#Unknown
E.canG7_contigs_0437	3224	4272	rnd-5_family-307#Unknown
E.canG7_contigs_4827	422	1470	rnd-5_family-307#Unknown
E.canG7_contigs_6443	726	1775	rnd-5_family-307#Unknown
E.canG7_contigs_1284	384	1433	rnd-5_family-307#Unknown
E.canG7_contigs_2741	673	1721	rnd-5_family-307#Unknown
E.canG7_contigs_6632	2	1051	rnd-5_family-307#Unknown
E.canG7_contigs_3539	3681	5400	rnd-5_family-307#Unknown
E.canG7_contigs_3635	726	1772	rnd-5_family-307#Unknown
E.canG7_contigs_3900	314	1362	rnd-5_family-307#Unknown
E.canG7_contigs_5062	2	1051	rnd-5_family-307#Unknown
E.canG7_contigs_1035	261	1076	rnd-5_family-307#Unknown
E.canG7_contigs_9290	2	1051	rnd-5_family-307#Unknown
E.canG7_contigs_0010	422	1470	rnd-5_family-307#Unknown
E.canG7_contigs_2776	2	1049	rnd-5_family-307#Unknown
E.canG7_contigs_4238	422	1470	rnd-5_family-307#Unknown
E.canG7_contigs_0734	256	1305	rnd-5_family-307#Unknown
E.canG7_contigs_6481	768	1816	rnd-5_family-307#Unknown
E.canG7_contigs_8263	1	161	rnd-5_family-308#Unknown
E.canG7_contigs_0316	1	169	rnd-5_family-308#Unknown
E.canG7_contigs_4140	31	212	rnd-5_family-308#Unknown
E.canG7_contigs_4611	1989	2105	rnd-5_family-308#Unknown
E.canG7_contigs_2092	1964	2148	rnd-5_family-308#Unknown
E.canG7_contigs_2407	1607	1788	rnd-5_family-308#Unknown
E.canG7_contigs_8956	1	169	rnd-5_family-308#Unknown
E.canG7_contigs_5449	31	212	rnd-5_family-308#Unknown
E.canG7_contigs_2183	1	169	rnd-5_family-308#Unknown
E.canG7_contigs_4636	1990	2175	rnd-5_family-308#Unknown
E.canG7_contigs_9328	650	831	rnd-5_family-308#Unknown
E.canG7_contigs_1515	206	388	rnd-5_family-308#Unknown
E.canG7_contigs_0013	2437	2619	rnd-5_family-308#Unknown
E.canG7_contigs_0327	2428	2588	rnd-5_family-308#Unknown
E.canG7_contigs_1601	450	628	rnd-5_family-308#Unknown
E.canG7_contigs_6142	31	212	rnd-5_family-308#Unknown
E.canG7_contigs_0437	1990	2174	rnd-5_family-308#Unknown
E.canG7_contigs_4827	2026	2186	rnd-5_family-308#Unknown
E.canG7_contigs_2737	138	320	rnd-5_family-308#Unknown
E.canG7_contigs_6443	1	169	rnd-5_family-308#Unknown
E.canG7_contigs_1284	1989	2170	rnd-5_family-308#Unknown
E.canG7_contigs_2961	650	831	rnd-5_family-308#Unknown
E.canG7_contigs_8833	2548	2730	rnd-5_family-308#Unknown
E.canG7_contigs_2741	2277	2458	rnd-5_family-308#Unknown
E.canG7_contigs_5184	2548	2730	rnd-5_family-308#Unknown
E.canG7_contigs_6995	650	831	rnd-5_family-308#Unknown
E.canG7_contigs_3727	4830	5012	rnd-5_family-308#Unknown
E.canG7_contigs_1137	2981	3163	rnd-5_family-308#Unknown
E.canG7_contigs_6632	2428	2588	rnd-5_family-308#Unknown
E.canG7_contigs_9055	1474	1652	rnd-5_family-308#Unknown
E.canG7_contigs_3635	1	169	rnd-5_family-308#Unknown
E.canG7_contigs_3653	10385	10566	rnd-5_family-308#Unknown
E.canG7_contigs_3900	2749	2931	rnd-5_family-308#Unknown
E.canG7_contigs_5062	2428	2588	rnd-5_family-308#Unknown
E.canG7_contigs_9290	2428	2588	rnd-5_family-308#Unknown
E.canG7_contigs_2776	2426	2608	rnd-5_family-308#Unknown
E.canG7_contigs_0734	1861	2042	rnd-5_family-308#Unknown
E.canG7_contigs_6481	31	212	rnd-5_family-308#Unknown
E.canG7_contigs_8101	2	2042	rnd-5_family-3087#rRNA
E.canG7_contigs_1509	1	1655	rnd-5_family-3087#rRNA
E.canG7_contigs_3811	2	2414	rnd-5_family-3087#rRNA
E.canG7_contigs_4894	1	1477	rnd-5_family-3087#rRNA
E.canG7_contigs_5444	2	2042	rnd-5_family-3087#rRNA
E.canG7_contigs_1376	1	1653	rnd-5_family-3087#rRNA
E.canG7_contigs_1026	2	2414	rnd-5_family-3087#rRNA
E.canG7_contigs_6799	2	2396	rnd-5_family-3087#rRNA
E.canG7_contigs_3320	1	1478	rnd-5_family-3087#rRNA
E.canG7_contigs_1846	544	5601	rnd-5_family-309#Unknown
E.canG7_contigs_2977	1	3507	rnd-5_family-309#Unknown
E.canG7_contigs_4570	1	5039	rnd-5_family-309#Unknown
E.canG7_contigs_7868	1	4351	rnd-5_family-309#Unknown
E.canG7_contigs_8626	544	5568	rnd-5_family-309#Unknown
E.canG7_contigs_4369	1	3597	rnd-5_family-309#Unknown
E.canG7_contigs_9031	544	5602	rnd-5_family-309#Unknown
E.canG7_contigs_2691	1	3173	rnd-5_family-309#Unknown
E.canG7_contigs_0098	12	1098	rnd-5_family-316#LTR/Gypsy
E.canG7_contigs_6882	1	1037	rnd-5_family-316#LTR/Gypsy
E.canG7_contigs_1535	93	1590	rnd-5_family-316#LTR/Gypsy
E.canG7_contigs_8024	1	1137	rnd-5_family-316#LTR/Gypsy
E.canG7_contigs_2289	463	1541	rnd-5_family-316#LTR/Gypsy
E.canG7_contigs_2028	359	1495	rnd-5_family-316#LTR/Gypsy
E.canG7_contigs_8018	548	1632	rnd-5_family-316#LTR/Gypsy
E.canG7_contigs_5742	463	1960	rnd-5_family-316#LTR/Gypsy
E.canG7_contigs_6460	1	1087	rnd-5_family-316#LTR/Gypsy
E.canG7_contigs_2393	1	1085	rnd-5_family-316#LTR/Gypsy
E.canG7_contigs_0833	2	2212	rnd-5_family-32#Unknown
E.canG7_contigs_1822	2410	3719	rnd-5_family-32#Unknown
E.canG7_contigs_6938	8346	10084	rnd-5_family-32#Unknown
E.canG7_contigs_6986	4	2004	rnd-5_family-32#Unknown
E.canG7_contigs_2632	1	1533	rnd-5_family-32#Unknown
E.canG7_contigs_7011	4	1702	rnd-5_family-32#Unknown
E.canG7_contigs_0787	4	1991	rnd-5_family-32#Unknown
E.canG7_contigs_7391	2	1266	rnd-5_family-331#Unknown
E.canG7_contigs_6154	2259	3927	rnd-5_family-331#Unknown
E.canG7_contigs_3661	3801	5163	rnd-5_family-331#Unknown
E.canG7_contigs_4360	1	1455	rnd-5_family-331#Unknown
E.canG7_contigs_4515	1	1125	rnd-5_family-331#Unknown
E.canG7_contigs_0239	388	2213	rnd-5_family-331#Unknown
E.canG7_contigs_5711	1	1124	rnd-5_family-331#Unknown
E.canG7_contigs_5583	258	1581	rnd-5_family-336#Unknown
E.canG7_contigs_4415	258	1581	rnd-5_family-336#Unknown
E.canG7_contigs_8071	2	1325	rnd-5_family-336#Unknown
E.canG7_contigs_5621	1024	2347	rnd-5_family-336#Unknown
E.canG7_contigs_0907	2	1325	rnd-5_family-336#Unknown
E.canG7_contigs_1103	2	1325	rnd-5_family-336#Unknown
E.canG7_contigs_3285	258	1581	rnd-5_family-336#Unknown
E.canG7_contigs_8036	1024	2347	rnd-5_family-336#Unknown
E.canG7_contigs_3755	2	1325	rnd-5_family-336#Unknown
E.canG7_contigs_6068	2	1325	rnd-5_family-336#Unknown
E.canG7_contigs_6597	2	1325	rnd-5_family-336#Unknown
E.canG7_contigs_8656	1024	2347	rnd-5_family-336#Unknown
E.canG7_contigs_3785	1024	2347	rnd-5_family-336#Unknown
E.canG7_contigs_0746	1024	2347	rnd-5_family-336#Unknown
E.canG7_contigs_6659	1024	2347	rnd-5_family-336#Unknown
E.canG7_contigs_0355	281	1400	rnd-5_family-341#RC/Helitron
E.canG7_contigs_5364	2	1142	rnd-5_family-341#RC/Helitron
E.canG7_contigs_7289	1001	2140	rnd-5_family-341#RC/Helitron
E.canG7_contigs_7059	1	965	rnd-5_family-341#RC/Helitron
E.canG7_contigs_5374	145	1285	rnd-5_family-341#RC/Helitron
E.canG7_contigs_1899	641	1639	rnd-5_family-341#RC/Helitron
E.canG7_contigs_2026	145	1285	rnd-5_family-341#RC/Helitron
E.canG7_contigs_0703	1	965	rnd-5_family-341#RC/Helitron
E.canG7_contigs_6496	1374	2338	rnd-5_family-341#RC/Helitron
E.canG7_contigs_4653	1	963	rnd-5_family-341#RC/Helitron
E.canG7_contigs_7304	807	1771	rnd-5_family-341#RC/Helitron
E.canG7_contigs_5649	2	1142	rnd-5_family-341#RC/Helitron
E.canG7_contigs_6922	749	1713	rnd-5_family-341#RC/Helitron
E.canG7_contigs_7081	4302	5443	rnd-5_family-341#RC/Helitron
E.canG7_contigs_4331	1	1816	rnd-5_family-342#Unknown
E.canG7_contigs_3083	4	2351	rnd-5_family-342#Unknown
E.canG7_contigs_4967	2	3272	rnd-5_family-343#Unknown
E.canG7_contigs_4601	2	3272	rnd-5_family-343#Unknown
E.canG7_contigs_8523	727	3997	rnd-5_family-343#Unknown
E.canG7_contigs_0424	3114	6384	rnd-5_family-343#Unknown
E.canG7_contigs_9095	2	3272	rnd-5_family-343#Unknown
E.canG7_contigs_4901	2866	3416	rnd-5_family-349#Unknown
E.canG7_contigs_1382	2020	2542	rnd-5_family-349#Unknown
E.canG7_contigs_5042	777	1292	rnd-5_family-349#Unknown
E.canG7_contigs_9242	777	1292	rnd-5_family-349#Unknown
E.canG7_contigs_9075	672	1187	rnd-5_family-349#Unknown
E.canG7_contigs_6629	591	1100	rnd-5_family-349#Unknown
E.canG7_contigs_5466	1825	2340	rnd-5_family-349#Unknown
E.canG7_contigs_0573	2749	3217	rnd-5_family-349#Unknown
E.canG7_contigs_7810	777	1292	rnd-5_family-349#Unknown
E.canG7_contigs_2940	777	1292	rnd-5_family-349#Unknown
E.canG7_contigs_4366	777	1292	rnd-5_family-349#Unknown
E.canG7_contigs_2312	1543	2058	rnd-5_family-349#Unknown
E.canG7_contigs_0049	777	1292	rnd-5_family-349#Unknown
E.canG7_contigs_4835	777	1292	rnd-5_family-349#Unknown
E.canG7_contigs_8429	777	1292	rnd-5_family-349#Unknown
E.canG7_contigs_4756	672	1187	rnd-5_family-349#Unknown
E.canG7_contigs_7769	7555	8094	rnd-5_family-349#Unknown
E.canG7_contigs_7413	1543	2058	rnd-5_family-349#Unknown
E.canG7_contigs_0717	4	1424	rnd-5_family-374#Unknown
E.canG7_contigs_5273	3	2309	rnd-5_family-374#Unknown
E.canG7_contigs_1013	1	1421	rnd-5_family-374#Unknown
E.canG7_contigs_8849	1331	2751	rnd-5_family-374#Unknown
E.canG7_contigs_0544	1	1421	rnd-5_family-374#Unknown
E.canG7_contigs_0880	1348	2768	rnd-5_family-374#Unknown
E.canG7_contigs_7395	1	1421	rnd-5_family-374#Unknown
E.canG7_contigs_7706	1	1421	rnd-5_family-374#Unknown
E.canG7_contigs_1616	4	1423	rnd-5_family-374#Unknown
E.canG7_contigs_8330	10417	12318	rnd-5_family-3799#Unknown
E.canG7_contigs_8971	646	1147	rnd-5_family-385#Unknown
E.canG7_contigs_2712	6421	6914	rnd-5_family-385#Unknown
E.canG7_contigs_4423	424	922	rnd-5_family-385#Unknown
E.canG7_contigs_2573	430	931	rnd-5_family-385#Unknown
E.canG7_contigs_5876	2032	2573	rnd-5_family-385#Unknown
E.canG7_contigs_1874	646	1144	rnd-5_family-385#Unknown
E.canG7_contigs_1145	441	948	rnd-5_family-385#Unknown
E.canG7_contigs_0474	251638	252178	rnd-5_family-385#Unknown
E.canG7_contigs_6309	19167	19701	rnd-5_family-385#Unknown
E.canG7_contigs_5744	3359	3899	rnd-5_family-385#Unknown
E.canG7_contigs_4608	646	1147	rnd-5_family-385#Unknown
E.canG7_contigs_8348	1350	1868	rnd-5_family-385#Unknown
E.canG7_contigs_1744	646	1147	rnd-5_family-385#Unknown
E.canG7_contigs_5786	1010	1511	rnd-5_family-385#Unknown
E.canG7_contigs_4249	127	3482	rnd-5_family-401#Unknown
E.canG7_contigs_3341	15572	15759	rnd-5_family-4104#Unknown
E.canG7_contigs_5450	875	2666	rnd-5_family-419#Unknown
E.canG7_contigs_8585	6	1773	rnd-5_family-419#Unknown
E.canG7_contigs_7718	1	1458	rnd-5_family-419#Unknown
E.canG7_contigs_2467	1062	2828	rnd-5_family-419#Unknown
E.canG7_contigs_6129	6	1772	rnd-5_family-419#Unknown
E.canG7_contigs_4257	4	1773	rnd-5_family-419#Unknown
E.canG7_contigs_8705	875	2664	rnd-5_family-419#Unknown
E.canG7_contigs_3739	875	2665	rnd-5_family-419#Unknown
E.canG7_contigs_8871	6	1772	rnd-5_family-419#Unknown
E.canG7_contigs_3214	2507	4295	rnd-5_family-419#Unknown
E.canG7_contigs_1588	1	1755	rnd-5_family-419#Unknown
E.canG7_contigs_6626	2507	4297	rnd-5_family-419#Unknown
E.canG7_contigs_8613	1	1232	rnd-5_family-421#Unknown
E.canG7_contigs_0075	556	1855	rnd-5_family-421#Unknown
E.canG7_contigs_8827	3	1960	rnd-5_family-421#Unknown
E.canG7_contigs_4896	40	1650	rnd-5_family-435#Unknown
E.canG7_contigs_5612	1	1503	rnd-5_family-435#Unknown
E.canG7_contigs_7988	1	1503	rnd-5_family-435#Unknown
E.canG7_contigs_3599	98	1812	rnd-5_family-435#Unknown
E.canG7_contigs_0107	1	2281	rnd-5_family-442#SINE?
E.canG7_contigs_3988	2	3414	rnd-5_family-442#SINE?
E.canG7_contigs_9121	2	3414	rnd-5_family-442#SINE?
E.canG7_contigs_2978	623	2951	rnd-5_family-442#SINE?
E.canG7_contigs_7107	38914	178916	rnd-5_family-443#Unknown
E.canG7_contigs_0474	34019	234069	rnd-5_family-443#Unknown
E.canG7_contigs_1297	111900	169509	rnd-5_family-443#Unknown
E.canG7_contigs_2196	13093	38570	rnd-5_family-443#Unknown
E.canG7_contigs_7531	14710	86433	rnd-5_family-443#Unknown
E.canG7_contigs_1138	72329	134289	rnd-5_family-443#Unknown
E.canG7_contigs_4477	7774	103285	rnd-5_family-443#Unknown
E.canG7_contigs_4117	2152	155314	rnd-5_family-443#Unknown
E.canG7_contigs_3230	116560	309605	rnd-5_family-443#Unknown
E.canG7_contigs_3833	17799	65445	rnd-5_family-443#Unknown
E.canG7_contigs_0160	2184	114465	rnd-5_family-443#Unknown
E.canG7_contigs_0957	47015	115649	rnd-5_family-443#Unknown
E.canG7_contigs_7662	94875	369739	rnd-5_family-443#Unknown
E.canG7_contigs_7107	66703	217676	rnd-5_family-443#Unknown
E.canG7_contigs_9221	22907	43346	rnd-5_family-443#Unknown
E.canG7_contigs_8779	31419	69432	rnd-5_family-443#Unknown
E.canG7_contigs_7865	65772	138160	rnd-5_family-443#Unknown
E.canG7_contigs_3118	9444	49821	rnd-5_family-443#Unknown
E.canG7_contigs_2745	24419	27424	rnd-5_family-443#Unknown
E.canG7_contigs_0234	18710	293300	rnd-5_family-443#Unknown
E.canG7_contigs_0234	14552	269014	rnd-5_family-443#Unknown
E.canG7_contigs_0844	3058	96621	rnd-5_family-443#Unknown
E.canG7_contigs_1066	123875	124842	rnd-5_family-443#Unknown
E.canG7_contigs_0474	106740	308403	rnd-5_family-443#Unknown
E.canG7_contigs_7703	21304	306533	rnd-5_family-443#Unknown
E.canG7_contigs_6569	27917	51749	rnd-5_family-443#Unknown
E.canG7_contigs_4126	116866	259229	rnd-5_family-443#Unknown
E.canG7_contigs_5023	79519	158371	rnd-5_family-443#Unknown
E.canG7_contigs_3863	14128	20011	rnd-5_family-443#Unknown
E.canG7_contigs_5531	16343	17401	rnd-5_family-443#Unknown
E.canG7_contigs_0625	2493	85032	rnd-5_family-443#Unknown
E.canG7_contigs_4548	58298	305862	rnd-5_family-443#Unknown
E.canG7_contigs_4548	12698	304658	rnd-5_family-443#Unknown
E.canG7_contigs_0228	54245	55325	rnd-5_family-443#Unknown
E.canG7_contigs_2378	8255	166717	rnd-5_family-443#Unknown
E.canG7_contigs_3478	12520	13524	rnd-5_family-443#Unknown
E.canG7_contigs_1297	127269	321667	rnd-5_family-443#Unknown
E.canG7_contigs_7680	78063	101940	rnd-5_family-443#Unknown
E.canG7_contigs_6104	2438	97965	rnd-5_family-443#Unknown
E.canG7_contigs_9036	40626	93745	rnd-5_family-443#Unknown
E.canG7_contigs_1534	1328	52536	rnd-5_family-443#Unknown
E.canG7_contigs_6558	55930	83684	rnd-5_family-443#Unknown
E.canG7_contigs_8811	55970	243326	rnd-5_family-443#Unknown
E.canG7_contigs_5001	8992	100198	rnd-5_family-443#Unknown
E.canG7_contigs_8037	101374	214959	rnd-5_family-443#Unknown
E.canG7_contigs_0235	32203	116311	rnd-5_family-443#Unknown
E.canG7_contigs_4502	19453	74930	rnd-5_family-443#Unknown
E.canG7_contigs_5925	9536	28669	rnd-5_family-443#Unknown
E.canG7_contigs_7142	3944	21656	rnd-5_family-443#Unknown
E.canG7_contigs_1852	14867	47642	rnd-5_family-443#Unknown
E.canG7_contigs_1852	23950	58523	rnd-5_family-443#Unknown
E.canG7_contigs_2104	1486	12912	rnd-5_family-443#Unknown
E.canG7_contigs_2104	8813	19361	rnd-5_family-443#Unknown
E.canG7_contigs_5511	58940	172234	rnd-5_family-443#Unknown
E.canG7_contigs_5511	50819	168584	rnd-5_family-443#Unknown
E.canG7_contigs_1188	28380	161979	rnd-5_family-443#Unknown
E.canG7_contigs_0977	54838	347359	rnd-5_family-443#Unknown
E.canG7_contigs_1317	46300	91237	rnd-5_family-443#Unknown
E.canG7_contigs_0490	40946	122359	rnd-5_family-443#Unknown
E.canG7_contigs_8562	91179	191250	rnd-5_family-443#Unknown
E.canG7_contigs_1733	23844	140689	rnd-5_family-443#Unknown
E.canG7_contigs_1733	6473	82487	rnd-5_family-443#Unknown
E.canG7_contigs_8099	78	1669	rnd-5_family-476#Unknown
E.canG7_contigs_8047	17	1487	rnd-5_family-476#Unknown
E.canG7_contigs_3124	2	1593	rnd-5_family-476#Unknown
E.canG7_contigs_8076	78	1669	rnd-5_family-476#Unknown
E.canG7_contigs_3544	2	1071	rnd-5_family-476#Unknown
E.canG7_contigs_1362	2	1593	rnd-5_family-476#Unknown
E.canG7_contigs_4576	2	1592	rnd-5_family-476#Unknown
E.canG7_contigs_3868	78	1669	rnd-5_family-476#Unknown
E.canG7_contigs_0523	1	2240	rnd-5_family-49#Unknown
E.canG7_contigs_1919	144	3376	rnd-5_family-49#Unknown
E.canG7_contigs_0522	6	3331	rnd-5_family-49#Unknown
E.canG7_contigs_2569	6	3331	rnd-5_family-49#Unknown
E.canG7_contigs_1348	580	3904	rnd-5_family-49#Unknown
E.canG7_contigs_3210	3	2652	rnd-5_family-49#Unknown
E.canG7_contigs_5664	2770	3308	rnd-5_family-501#Unknown
E.canG7_contigs_0664	1289	1827	rnd-5_family-501#Unknown
E.canG7_contigs_7211	1521	2059	rnd-5_family-501#Unknown
E.canG7_contigs_0626	578	3251	rnd-5_family-502#Unknown
E.canG7_contigs_7860	723	3395	rnd-5_family-502#Unknown
E.canG7_contigs_5530	1	1519	rnd-5_family-502#Unknown
E.canG7_contigs_3343	568	3241	rnd-5_family-502#Unknown
E.canG7_contigs_8588	1	1404	rnd-5_family-502#Unknown
E.canG7_contigs_5820	1200	3873	rnd-5_family-502#Unknown
E.canG7_contigs_2646	3	2502	rnd-5_family-502#Unknown
E.canG7_contigs_0611	2	2677	rnd-5_family-502#Unknown
E.canG7_contigs_1461	3	1833	rnd-5_family-502#Unknown
E.canG7_contigs_5340	1	1740	rnd-5_family-502#Unknown
E.canG7_contigs_2397	1	2357	rnd-5_family-503#Unknown
E.canG7_contigs_4233	6	3459	rnd-5_family-503#Unknown
E.canG7_contigs_6366	817	2871	rnd-5_family-503#Unknown
E.canG7_contigs_6300	6	3441	rnd-5_family-503#Unknown
E.canG7_contigs_9313	817	3173	rnd-5_family-503#Unknown
E.canG7_contigs_9047	1	3037	rnd-5_family-505#Unknown
E.canG7_contigs_8949	1	1813	rnd-5_family-505#Unknown
E.canG7_contigs_3572	1542	4546	rnd-5_family-505#Unknown
E.canG7_contigs_7785	688	1638	rnd-5_family-506#Unknown
E.canG7_contigs_7999	688	1637	rnd-5_family-506#Unknown
E.canG7_contigs_2154	24	335	rnd-5_family-520#Unknown
E.canG7_contigs_1066	125384	125710	rnd-5_family-530#Unknown
E.canG7_contigs_5306	43901	44298	rnd-5_family-534#DNA/TcMar-Mariner
E.canG7_contigs_5607	1	2679	rnd-5_family-555#Unknown
E.canG7_contigs_4620	2036	2231	rnd-5_family-562#Unknown
E.canG7_contigs_7993	2804	5105	rnd-5_family-5632#Unknown
E.canG7_contigs_3898	2804	5105	rnd-5_family-5632#Unknown
E.canG7_contigs_8883	2375	4595	rnd-5_family-5632#Unknown
E.canG7_contigs_3918	1949	4250	rnd-5_family-5632#Unknown
E.canG7_contigs_0871	1	1385	rnd-5_family-584#Unknown
E.canG7_contigs_2346	365	1825	rnd-5_family-584#Unknown
E.canG7_contigs_0202	1	1385	rnd-5_family-584#Unknown
E.canG7_contigs_1998	1	1385	rnd-5_family-584#Unknown
E.canG7_contigs_6783	1	1385	rnd-5_family-584#Unknown
E.canG7_contigs_8842	1	1385	rnd-5_family-584#Unknown
E.canG7_contigs_0505	1	1385	rnd-5_family-584#Unknown
E.canG7_contigs_6117	767	5845	rnd-5_family-610#Unknown
E.canG7_contigs_0474	217059	217667	rnd-5_family-619#Unknown
E.canG7_contigs_6808	112963	113257	rnd-5_family-627#Unknown
E.canG7_contigs_4778	1	2944	rnd-5_family-638#Unknown
E.canG7_contigs_6428	2	3387	rnd-5_family-638#Unknown
E.canG7_contigs_1729	2	2942	rnd-5_family-638#Unknown
E.canG7_contigs_0068	1	3244	rnd-5_family-638#Unknown
E.canG7_contigs_4683	2	3954	rnd-5_family-638#Unknown
E.canG7_contigs_4565	18156	26874	rnd-5_family-646#LTR/Gypsy
E.canG7_contigs_9159	309	1941	rnd-5_family-649#Unknown
E.canG7_contigs_6408	559	2196	rnd-5_family-649#Unknown
E.canG7_contigs_3705	3	1568	rnd-5_family-649#Unknown
E.canG7_contigs_8029	1	2215	rnd-5_family-649#Unknown
E.canG7_contigs_8144	11	2440	rnd-5_family-649#Unknown
E.canG7_contigs_3566	3	1569	rnd-5_family-649#Unknown
E.canG7_contigs_8234	810	2062	rnd-5_family-649#Unknown
E.canG7_contigs_7135	308	1946	rnd-5_family-649#Unknown
E.canG7_contigs_8996	1	1319	rnd-5_family-649#Unknown
E.canG7_contigs_6680	31191	31424	rnd-5_family-697#Unknown
E.canG7_contigs_2196	8154	8501	rnd-5_family-699#Unknown
E.canG7_contigs_8821	202	517	rnd-5_family-718#Unknown
E.canG7_contigs_3325	1543	1852	rnd-5_family-718#Unknown
E.canG7_contigs_3728	413	722	rnd-5_family-718#Unknown
E.canG7_contigs_3494	1037	1346	rnd-5_family-718#Unknown
E.canG7_contigs_6209	1430	1747	rnd-5_family-718#Unknown
E.canG7_contigs_4503	4957	5348	rnd-5_family-718#Unknown
E.canG7_contigs_2320	654	1047	rnd-5_family-718#Unknown
E.canG7_contigs_7840	1094	1403	rnd-5_family-718#Unknown
E.canG7_contigs_5248	1094	1403	rnd-5_family-718#Unknown
E.canG7_contigs_1963	1543	1852	rnd-5_family-718#Unknown
E.canG7_contigs_7722	1521	1830	rnd-5_family-718#Unknown
E.canG7_contigs_2348	1538	1847	rnd-5_family-718#Unknown
E.canG7_contigs_2874	1554	1863	rnd-5_family-718#Unknown
E.canG7_contigs_6904	202	517	rnd-5_family-718#Unknown
E.canG7_contigs_2816	1543	1852	rnd-5_family-718#Unknown
E.canG7_contigs_8654	1093	1402	rnd-5_family-718#Unknown
E.canG7_contigs_5240	1093	1402	rnd-5_family-718#Unknown
E.canG7_contigs_3729	16828	18997	rnd-5_family-719#Unknown
E.canG7_contigs_6860	330	1957	rnd-5_family-719#Unknown
E.canG7_contigs_5164	1	1974	rnd-5_family-719#Unknown
E.canG7_contigs_1906	2	1359	rnd-5_family-719#Unknown
E.canG7_contigs_3313	1	1974	rnd-5_family-719#Unknown
E.canG7_contigs_4934	2	1382	rnd-5_family-719#Unknown
E.canG7_contigs_3255	7595	8992	rnd-5_family-722#Unknown
E.canG7_contigs_0214	4	1668	rnd-5_family-722#Unknown
E.canG7_contigs_2856	2563	4202	rnd-5_family-722#Unknown
E.canG7_contigs_7428	1	1226	rnd-5_family-722#Unknown
E.canG7_contigs_3709	4	1668	rnd-5_family-722#Unknown
E.canG7_contigs_0932	507	2171	rnd-5_family-722#Unknown
E.canG7_contigs_3851	1292	2956	rnd-5_family-722#Unknown
E.canG7_contigs_1712	1292	2149	rnd-5_family-722#Unknown
E.canG7_contigs_5933	1292	2517	rnd-5_family-722#Unknown
E.canG7_contigs_7667	313	1977	rnd-5_family-722#Unknown
E.canG7_contigs_7987	313	1977	rnd-5_family-722#Unknown
E.canG7_contigs_2387	1	863	rnd-5_family-722#Unknown
E.canG7_contigs_6975	313	1977	rnd-5_family-722#Unknown
E.canG7_contigs_2914	2	1235	rnd-5_family-723#Unknown
E.canG7_contigs_8090	1	1172	rnd-5_family-723#Unknown
E.canG7_contigs_8008	1	1172	rnd-5_family-723#Unknown
E.canG7_contigs_3983	2	1235	rnd-5_family-723#Unknown
E.canG7_contigs_0203	2	1111	rnd-5_family-723#Unknown
E.canG7_contigs_7058	2	1173	rnd-5_family-723#Unknown
E.canG7_contigs_7692	2	1111	rnd-5_family-723#Unknown
E.canG7_contigs_1853	2	1233	rnd-5_family-723#Unknown
E.canG7_contigs_0404	2479	4610	rnd-5_family-724#Unknown
E.canG7_contigs_5663	2	2773	rnd-5_family-724#Unknown
E.canG7_contigs_4996	1	2600	rnd-5_family-724#Unknown
E.canG7_contigs_7934	2	2782	rnd-5_family-724#Unknown
E.canG7_contigs_4364	2	2174	rnd-5_family-724#Unknown
E.canG7_contigs_4520	2	2762	rnd-5_family-724#Unknown
E.canG7_contigs_1478	453	2624	rnd-5_family-724#Unknown
E.canG7_contigs_3745	1	1951	rnd-5_family-724#Unknown
E.canG7_contigs_3400	595	1649	rnd-5_family-725#Unknown
E.canG7_contigs_3705	1568	2496	rnd-5_family-725#Unknown
E.canG7_contigs_1455	202	1479	rnd-5_family-725#Unknown
E.canG7_contigs_7793	2155	3498	rnd-5_family-725#Unknown
E.canG7_contigs_8382	1	1031	rnd-5_family-725#Unknown
E.canG7_contigs_3334	1	1031	rnd-5_family-725#Unknown
E.canG7_contigs_6014	5799	6859	rnd-5_family-725#Unknown
E.canG7_contigs_2549	64	1618	rnd-5_family-726#Unknown
E.canG7_contigs_6094	31	2732	rnd-5_family-726#Unknown
E.canG7_contigs_5521	64	1618	rnd-5_family-726#Unknown
E.canG7_contigs_6996	64	2765	rnd-5_family-726#Unknown
E.canG7_contigs_4092	64	2832	rnd-5_family-726#Unknown
E.canG7_contigs_7424	2	2771	rnd-5_family-726#Unknown
E.canG7_contigs_9148	562	4453	rnd-5_family-726#Unknown
E.canG7_contigs_9172	1	2222	rnd-5_family-726#Unknown
E.canG7_contigs_3004	1	1630	rnd-5_family-726#Unknown
E.canG7_contigs_6007	2	2771	rnd-5_family-726#Unknown
E.canG7_contigs_2213	1	2222	rnd-5_family-726#Unknown
E.canG7_contigs_6467	1	1555	rnd-5_family-726#Unknown
E.canG7_contigs_9175	1	1998	rnd-5_family-726#Unknown
E.canG7_contigs_5415	2	3405	rnd-5_family-736#Unknown
E.canG7_contigs_8094	1	2428	rnd-5_family-736#Unknown
E.canG7_contigs_3691	2	3405	rnd-5_family-736#Unknown
E.canG7_contigs_6700	1	2461	rnd-5_family-736#Unknown
E.canG7_contigs_7314	51133	51614	rnd-5_family-739#Unknown
E.canG7_contigs_2756	10712	11198	rnd-5_family-739#Unknown
E.canG7_contigs_2378	29258	29440	rnd-5_family-743#Unknown
E.canG7_contigs_5830	103019	103187	rnd-5_family-743#Unknown
E.canG7_contigs_8179	219	2085	rnd-5_family-75#Unknown
E.canG7_contigs_5052	219	2084	rnd-5_family-75#Unknown
E.canG7_contigs_4573	1	1649	rnd-5_family-75#Unknown
E.canG7_contigs_2729	831	2201	rnd-5_family-75#Unknown
E.canG7_contigs_6829	3	1869	rnd-5_family-75#Unknown
E.canG7_contigs_0077	592	1517	rnd-5_family-765#Unknown
E.canG7_contigs_0476	592	1577	rnd-5_family-765#Unknown
E.canG7_contigs_4652	921	2277	rnd-5_family-767#Unknown
E.canG7_contigs_3278	5214	6490	rnd-5_family-767#Unknown
E.canG7_contigs_1204	2	1777	rnd-5_family-767#Unknown
E.canG7_contigs_7098	1	1169	rnd-5_family-767#Unknown
E.canG7_contigs_1251	1	1224	rnd-5_family-767#Unknown
E.canG7_contigs_4657	1	1170	rnd-5_family-767#Unknown
E.canG7_contigs_5090	653	912	rnd-5_family-778#Unknown
E.canG7_contigs_3035	919	1178	rnd-5_family-778#Unknown
E.canG7_contigs_6200	406	664	rnd-5_family-778#Unknown
E.canG7_contigs_3319	211	469	rnd-5_family-778#Unknown
E.canG7_contigs_1497	5549	5803	rnd-5_family-778#Unknown
E.canG7_contigs_6974	659	914	rnd-5_family-778#Unknown
E.canG7_contigs_8963	393	648	rnd-5_family-778#Unknown
E.canG7_contigs_3676	1315	1573	rnd-5_family-778#Unknown
E.canG7_contigs_2426	603	857	rnd-5_family-778#Unknown
E.canG7_contigs_3753	1571	1831	rnd-5_family-778#Unknown
E.canG7_contigs_5011	660	915	rnd-5_family-778#Unknown
E.canG7_contigs_2626	818	1076	rnd-5_family-778#Unknown
E.canG7_contigs_7429	1571	1831	rnd-5_family-778#Unknown
E.canG7_contigs_5854	1570	1828	rnd-5_family-778#Unknown
E.canG7_contigs_3706	1571	1831	rnd-5_family-778#Unknown
E.canG7_contigs_8731	211	470	rnd-5_family-778#Unknown
E.canG7_contigs_5474	2258	2517	rnd-5_family-778#Unknown
E.canG7_contigs_8215	211	470	rnd-5_family-778#Unknown
E.canG7_contigs_3722	409	664	rnd-5_family-778#Unknown
E.canG7_contigs_3010	1143	1402	rnd-5_family-778#Unknown
E.canG7_contigs_3136	211	470	rnd-5_family-778#Unknown
E.canG7_contigs_5860	917	1170	rnd-5_family-778#Unknown
E.canG7_contigs_7331	1569	1825	rnd-5_family-778#Unknown
E.canG7_contigs_7897	680	938	rnd-5_family-778#Unknown
E.canG7_contigs_2561	361	621	rnd-5_family-778#Unknown
E.canG7_contigs_5722	211	470	rnd-5_family-778#Unknown
E.canG7_contigs_2308	2284	2543	rnd-5_family-778#Unknown
E.canG7_contigs_2107	680	935	rnd-5_family-778#Unknown
E.canG7_contigs_7222	1142	1401	rnd-5_family-778#Unknown
E.canG7_contigs_2021	1532	1791	rnd-5_family-778#Unknown
E.canG7_contigs_2921	305	563	rnd-5_family-778#Unknown
E.canG7_contigs_6285	9	258	rnd-5_family-778#Unknown
E.canG7_contigs_6296	1	2278	rnd-5_family-827#Unknown
E.canG7_contigs_7921	1	2531	rnd-5_family-827#Unknown
E.canG7_contigs_0360	1	2531	rnd-5_family-827#Unknown
E.canG7_contigs_2581	1	2531	rnd-5_family-827#Unknown
E.canG7_contigs_7280	2	2988	rnd-5_family-827#Unknown
E.canG7_contigs_6170	199	2564	rnd-5_family-827#Unknown
E.canG7_contigs_4826	75355	75657	rnd-5_family-842#Unknown
E.canG7_contigs_3149	837	4485	rnd-5_family-848#Unknown
E.canG7_contigs_5317	91	2311	rnd-5_family-848#Unknown
E.canG7_contigs_8528	1	2224	rnd-5_family-848#Unknown
E.canG7_contigs_7559	1	2287	rnd-5_family-848#Unknown
E.canG7_contigs_0920	1	2287	rnd-5_family-848#Unknown
E.canG7_contigs_7373	2	3638	rnd-5_family-848#Unknown
E.canG7_contigs_6160	1	2287	rnd-5_family-848#Unknown
E.canG7_contigs_6667	1	2220	rnd-5_family-848#Unknown
E.canG7_contigs_3420	1	2221	rnd-5_family-848#Unknown
E.canG7_contigs_2139	910	3130	rnd-5_family-848#Unknown
E.canG7_contigs_6146	1	2027	rnd-5_family-867#Unknown
E.canG7_contigs_6214	2	3291	rnd-5_family-867#Unknown
E.canG7_contigs_3669	1	2414	rnd-5_family-867#Unknown
E.canG7_contigs_8239	5	3329	rnd-5_family-867#Unknown
E.canG7_contigs_0759	42	1205	rnd-5_family-874#Unknown
E.canG7_contigs_0766	3838	5328	rnd-5_family-874#Unknown
E.canG7_contigs_0768	4747	6281	rnd-5_family-874#Unknown
E.canG7_contigs_1059	1	1236	rnd-5_family-874#Unknown
E.canG7_contigs_9215	5418	6950	rnd-5_family-874#Unknown
E.canG7_contigs_6053	42	1205	rnd-5_family-874#Unknown
E.canG7_contigs_5212	13899	15435	rnd-5_family-874#Unknown
E.canG7_contigs_7938	1	1160	rnd-5_family-874#Unknown
E.canG7_contigs_5905	6280	7798	rnd-5_family-874#Unknown
E.canG7_contigs_6824	107405	107822	rnd-5_family-886#Unknown
E.canG7_contigs_0820	204	3361	rnd-5_family-9#Unknown
E.canG7_contigs_5050	1	5421	rnd-5_family-900#Unknown
E.canG7_contigs_5597	2620	9529	rnd-5_family-900#Unknown
E.canG7_contigs_4464	2	2406	rnd-5_family-907#Unknown
E.canG7_contigs_4146	1	2228	rnd-5_family-907#Unknown
E.canG7_contigs_6969	1	1739	rnd-5_family-907#Unknown
E.canG7_contigs_5287	252	2090	rnd-5_family-907#Unknown
E.canG7_contigs_0460	1	1649	rnd-5_family-907#Unknown
E.canG7_contigs_6416	252	2454	rnd-5_family-907#Unknown
E.canG7_contigs_4798	1	1740	rnd-5_family-907#Unknown
E.canG7_contigs_4149	2	2992	rnd-5_family-907#Unknown
E.canG7_contigs_1215	1	1501	rnd-5_family-936#Unknown
E.canG7_contigs_1881	955	2455	rnd-5_family-936#Unknown
E.canG7_contigs_9024	829	2402	rnd-5_family-936#Unknown
E.canG7_contigs_4540	2	1876	rnd-5_family-937#Unknown
E.canG7_contigs_7215	3	1305	rnd-5_family-937#Unknown
E.canG7_contigs_8752	231	1444	rnd-5_family-937#Unknown
E.canG7_contigs_6349	180	1588	rnd-5_family-937#Unknown
E.canG7_contigs_8048	3	1411	rnd-5_family-937#Unknown
E.canG7_contigs_1711	1281	2130	rnd-5_family-94#Unknown
E.canG7_contigs_1495	12181	12764	rnd-5_family-94#Unknown
E.canG7_contigs_8079	1296	2215	rnd-5_family-94#Unknown
E.canG7_contigs_5191	339	1257	rnd-5_family-94#Unknown
E.canG7_contigs_2869	7	952	rnd-5_family-94#Unknown
E.canG7_contigs_6269	1281	2200	rnd-5_family-94#Unknown
E.canG7_contigs_0329	3704	5309	rnd-5_family-94#Unknown
E.canG7_contigs_5563	2	897	rnd-5_family-94#Unknown
E.canG7_contigs_1380	1	565	rnd-5_family-94#Unknown
E.canG7_contigs_0848	75	1020	rnd-5_family-94#Unknown
E.canG7_contigs_0679	339	1258	rnd-5_family-94#Unknown
E.canG7_contigs_9054	52	1655	rnd-5_family-94#Unknown
E.canG7_contigs_2072	1281	2176	rnd-5_family-94#Unknown
E.canG7_contigs_5246	1673	2145	rnd-5_family-956#Unknown
E.canG7_contigs_1779	142	771	rnd-5_family-956#Unknown
E.canG7_contigs_7200	1812	2284	rnd-5_family-956#Unknown
E.canG7_contigs_1822	1	483	rnd-5_family-956#Unknown
E.canG7_contigs_3664	5	769	rnd-5_family-956#Unknown
E.canG7_contigs_3872	282	1007	rnd-5_family-956#Unknown
E.canG7_contigs_0083	147	619	rnd-5_family-956#Unknown
E.canG7_contigs_3888	728	1215	rnd-5_family-956#Unknown
E.canG7_contigs_5129	74	822	rnd-5_family-956#Unknown
E.canG7_contigs_3775	345	1109	rnd-5_family-956#Unknown
E.canG7_contigs_3180	1	596	rnd-5_family-956#Unknown
E.canG7_contigs_1950	1	465	rnd-5_family-956#Unknown
E.canG7_contigs_3660	5	745	rnd-5_family-956#Unknown
E.canG7_contigs_7754	153	625	rnd-5_family-956#Unknown
E.canG7_contigs_4051	19711	19913	Egr_922_microsatellite_AY680845
E.canG7_contigs_3646	26821	27002	Egr_1180_microsatellite_AY680846
E.canG7_contigs_7798	8586	8988	Egr_14052_microsatellite_AY680847
E.canG7_contigs_7649	7005	7301	Egr_16052_microsatellite_AY680848
E.canG7_contigs_8869	10648	10864	Egr_18115_microsatellite_AY680849
E.canG7_contigs_0845	131515	131721	Egr_18169_microsatellite_AY680850
E.canG7_contigs_5796	28602	28883	Egr_23025_microsatellite_AY680851
E.canG7_contigs_4555	22508	22655	Egr_23051_microsatellite_AY680852
E.canG7_contigs_2639	1	164	Egr_24015_microsatellite_AY680853
E.canG7_contigs_4455	161	374	Egr_24015_microsatellite_AY680853
E.canG7_contigs_3131	100201	100365	Egr_26077_microsatellite_AY680855
E.canG7_contigs_1848	17490	17795	Egr_28200_microsatellite_AY680857
E.canG7_contigs_4185	1	242	Egr_25074_microsatellite_AY680860
E.canG7_contigs_8826	1301	1565	Egr_25074_microsatellite_AY680860
E.canG7_contigs_5926	2051	2190	Egr_repeat_region_DQ009619
E.canG7_contigs_5926	2002	2269	Egr_repeat_region_DQ157697
E.canG7_contigs_4728	349	836	rnd-3_family-133#Simple_repeat
E.canG7_contigs_3001	245	1	EgBRep repetitive DNA element_X67152
E.canG7_contigs_8360	249	52	EgBRep repetitive DNA element_X67152
E.canG7_contigs_3430	49	250	EgBRep repetitive DNA element_X67152
E.canG7_contigs_6925	252	52	EgBRep repetitive DNA element_X67152
E.canG7_contigs_1138	52	245	EgBRep repetitive DNA element_X67152
E.canG7_contigs_6202	245	52	EgBRep repetitive DNA element_X67152
E.canG7_contigs_3804	250	52	EgBRep repetitive DNA element_X67152
E.canG7_contigs_3748	52	247	EgBRep repetitive DNA element_X67152
E.canG7_contigs_7654	52	245	EgBRep repetitive DNA element_X67152
E.canG7_contigs_5479	52	246	EgBRep repetitive DNA element_X67152
E.canG7_contigs_7743	250	52	EgBRep repetitive DNA element_X67152
E.canG7_contigs_4758	245	52	EgBRep repetitive DNA element_X67152
E.canG7_contigs_7252	245	52	EgBRep repetitive DNA element_X67152
E.canG7_contigs_5602	52	247	EgBRep repetitive DNA element_X67152
E.canG7_contigs_1868	52	250	EgBRep repetitive DNA element_X67152
E.canG7_contigs_5593	250	52	EgBRep repetitive DNA element_X67152
E.canG7_contigs_1024	250	52	EgBRep repetitive DNA element_X67152
E.canG7_contigs_9225	245	47	EgBRep repetitive DNA element_X67152
E.canG7_contigs_5813	52	250	EgBRep repetitive DNA element_X67152
E.canG7_contigs_7335	250	52	EgBRep repetitive DNA element_X67152
E.canG7_contigs_7416	252	52	EgBRep repetitive DNA element_X67152
E.canG7_contigs_1108	248	50	EgBRep repetitive DNA element_X67152
E.canG7_contigs_5194	49	249	EgBRep repetitive DNA element_X67152
E.canG7_contigs_3117	52	245	EgBRep repetitive DNA element_X67152
E.canG7_contigs_5602	252	52	EgBRep repetitive DNA element_X67152
E.canG7_contigs_7993	249	52	EgBRep repetitive DNA element_X67152
E.canG7_contigs_7359	247	52	EgBRep repetitive DNA element_X67152
E.canG7_contigs_2811	249	52	EgBRep repetitive DNA element_X67152
E.canG7_contigs_1270	52	245	EgBRep repetitive DNA element_X67152
E.canG7_contigs_3898	249	52	EgBRep repetitive DNA element_X67152
E.canG7_contigs_8405	55	252	EgBRep repetitive DNA element_X67152
E.canG7_contigs_8353	52	245	EgBRep repetitive DNA element_X67152
E.canG7_contigs_6159	245	52	EgBRep repetitive DNA element_X67152
E.canG7_contigs_0228	52	247	EgBRep repetitive DNA element_X67152
E.canG7_contigs_6081	52	251	EgBRep repetitive DNA element_X67152
E.canG7_contigs_5432	52	249	EgBRep repetitive DNA element_X67152
E.canG7_contigs_5271	248	52	EgBRep repetitive DNA element_X67152
E.canG7_contigs_7933	54	245	EgBRep repetitive DNA element_X67152
E.canG7_contigs_1161	245	52	EgBRep repetitive DNA element_X67152
E.canG7_contigs_0511	245	49	EgBRep repetitive DNA element_X67152
E.canG7_contigs_4549	52	248	EgBRep repetitive DNA element_X67152
E.canG7_contigs_1416	247	52	EgBRep repetitive DNA element_X67152
E.canG7_contigs_7992	50	245	EgBRep repetitive DNA element_X67152
E.canG7_contigs_7992	245	50	EgBRep repetitive DNA element_X67152
E.canG7_contigs_0625	250	52	EgBRep repetitive DNA element_X67152
E.canG7_contigs_3727	245	52	EgBRep repetitive DNA element_X67152
E.canG7_contigs_7891	245	51	EgBRep repetitive DNA element_X67152
E.canG7_contigs_4548	52	250	EgBRep repetitive DNA element_X67152
E.canG7_contigs_3140	245	52	EgBRep repetitive DNA element_X67152
E.canG7_contigs_0146	52	250	EgBRep repetitive DNA element_X67152
E.canG7_contigs_4021	52	250	EgBRep repetitive DNA element_X67152
E.canG7_contigs_8562	250	52	EgBRep repetitive DNA element_X67152
E.canG7_contigs_6925	52	249	EgBRep repetitive DNA element_X67152
E.canG7_contigs_0797	245	52	EgBRep repetitive DNA element_X67152
E.canG7_contigs_1138	52	247	EgBRep repetitive DNA element_X67152
E.canG7_contigs_6367	52	247	EgBRep repetitive DNA element_X67152
E.canG7_contigs_7591	247	52	EgBRep repetitive DNA element_X67152
E.canG7_contigs_4237	245	50	EgBRep repetitive DNA element_X67152
E.canG7_contigs_7572	52	245	EgBRep repetitive DNA element_X67152
E.canG7_contigs_6127	245	52	EgBRep repetitive DNA element_X67152
E.canG7_contigs_2394	52	247	EgBRep repetitive DNA element_X67152
E.canG7_contigs_9206	247	52	EgBRep repetitive DNA element_X67152
E.canG7_contigs_1292	52	247	EgBRep repetitive DNA element_X67152
E.canG7_contigs_3378	52	249	EgBRep repetitive DNA element_X67152
E.canG7_contigs_5058	241	48	EgBRep repetitive DNA element_X67152
E.canG7_contigs_4614	52	247	EgBRep repetitive DNA element_X67152
E.canG7_contigs_6578	247	52	EgBRep repetitive DNA element_X67152
E.canG7_contigs_1818	245	52	EgBRep repetitive DNA element_X67152
E.canG7_contigs_4976	250	52	EgBRep repetitive DNA element_X67152
E.canG7_contigs_6376	52	249	EgBRep repetitive DNA element_X67152
E.canG7_contigs_6252	54	245	EgBRep repetitive DNA element_X67152
E.canG7_contigs_5869	245	52	EgBRep repetitive DNA element_X67152
E.canG7_contigs_3975	52	247	EgBRep repetitive DNA element_X67152
E.canG7_contigs_3712	245	51	EgBRep repetitive DNA element_X67152
E.canG7_contigs_2644	246	52	EgBRep repetitive DNA element_X67152
E.canG7_contigs_7032	246	52	EgBRep repetitive DNA element_X67152
E.canG7_contigs_4974	52	245	EgBRep repetitive DNA element_X67152
E.canG7_contigs_1868	52	247	EgBRep repetitive DNA element_X67152
E.canG7_contigs_8991	52	246	EgBRep repetitive DNA element_X67152
E.canG7_contigs_0775	52	245	EgBRep repetitive DNA element_X67152
E.canG7_contigs_6032	247	52	EgBRep repetitive DNA element_X67152
E.canG7_contigs_4117	56	245	EgBRep repetitive DNA element_X67152
E.canG7_contigs_2579	52	245	EgBRep repetitive DNA element_X67152
E.canG7_contigs_7700	246	52	EgBRep repetitive DNA element_X67152
E.canG7_contigs_5851	246	52	EgBRep repetitive DNA element_X67152
E.canG7_contigs_6708	245	51	EgBRep repetitive DNA element_X67152
E.canG7_contigs_6391	246	52	EgBRep repetitive DNA element_X67152
E.canG7_contigs_5163	248	52	EgBRep repetitive DNA element_X67152
E.canG7_contigs_7786	246	52	EgBRep repetitive DNA element_X67152
E.canG7_contigs_2313	52	248	EgBRep repetitive DNA element_X67152
E.canG7_contigs_1848	245	52	EgBRep repetitive DNA element_X67152
E.canG7_contigs_9030	246	52	EgBRep repetitive DNA element_X67152
E.canG7_contigs_3095	245	52	EgBRep repetitive DNA element_X67152
E.canG7_contigs_8593	245	52	EgBRep repetitive DNA element_X67152
E.canG7_contigs_4486	245	52	EgBRep repetitive DNA element_X67152
E.canG7_contigs_1154	52	245	EgBRep repetitive DNA element_X67152
E.canG7_contigs_2635	245	54	EgBRep repetitive DNA element_X67152
E.canG7_contigs_0667	247	52	EgBRep repetitive DNA element_X67152
E.canG7_contigs_2643	52	246	EgBRep repetitive DNA element_X67152
E.canG7_contigs_2923	246	52	EgBRep repetitive DNA element_X67152
E.canG7_contigs_1523	245	52	EgBRep repetitive DNA element_X67152
E.canG7_contigs_7886	52	245	EgBRep repetitive DNA element_X67152
E.canG7_contigs_5224	248	52	EgBRep repetitive DNA element_X67152
E.canG7_contigs_5531	52	245	EgBRep repetitive DNA element_X67152
E.canG7_contigs_3939	248	52	EgBRep repetitive DNA element_X67152
E.canG7_contigs_6164	245	52	EgBRep repetitive DNA element_X67152
E.canG7_contigs_0228	245	52	EgBRep repetitive DNA element_X67152
E.canG7_contigs_1108	245	52	EgBRep repetitive DNA element_X67152
E.canG7_contigs_6719	52	245	EgBRep repetitive DNA element_X67152
E.canG7_contigs_2514	52	246	EgBRep repetitive DNA element_X67152
E.canG7_contigs_5186	245	52	EgBRep repetitive DNA element_X67152
E.canG7_contigs_5186	52	245	EgBRep repetitive DNA element_X67152
E.canG7_contigs_4793	245	52	EgBRep repetitive DNA element_X67152
E.canG7_contigs_6680	52	246	EgBRep repetitive DNA element_X67152
E.canG7_contigs_4830	246	52	EgBRep repetitive DNA element_X67152
E.canG7_contigs_6081	246	52	EgBRep repetitive DNA element_X67152
E.canG7_contigs_4277	245	52	EgBRep repetitive DNA element_X67152
E.canG7_contigs_6029	245	52	EgBRep repetitive DNA element_X67152
E.canG7_contigs_2844	245	52	EgBRep repetitive DNA element_X67152
E.canG7_contigs_2844	52	247	EgBRep repetitive DNA element_X67152
E.canG7_contigs_0977	52	246	EgBRep repetitive DNA element_X67152
E.canG7_contigs_0977	246	52	EgBRep repetitive DNA element_X67152
E.canG7_contigs_4021	248	52	EgBRep repetitive DNA element_X67152
E.canG7_contigs_7809	248	52	EgBRep repetitive DNA element_X67152
E.canG7_contigs_2344	244	49	EgBRep repetitive DNA element_X67152
E.canG7_contigs_1288	52	245	EgBRep repetitive DNA element_X67152
E.canG7_contigs_9028	245	52	EgBRep repetitive DNA element_X67152
E.canG7_contigs_1627	245	52	EgBRep repetitive DNA element_X67152
E.canG7_contigs_5821	246	52	EgBRep repetitive DNA element_X67152
E.canG7_contigs_8187	245	52	EgBRep repetitive DNA element_X67152
E.canG7_contigs_4974	245	52	EgBRep repetitive DNA element_X67152
E.canG7_contigs_6330	52	245	EgBRep repetitive DNA element_X67152
E.canG7_contigs_7263	52	245	EgBRep repetitive DNA element_X67152
E.canG7_contigs_8991	52	245	EgBRep repetitive DNA element_X67152
E.canG7_contigs_3026	245	52	EgBRep repetitive DNA element_X67152
E.canG7_contigs_8940	54	246	EgBRep repetitive DNA element_X67152
E.canG7_contigs_0326	245	52	EgBRep repetitive DNA element_X67152
E.canG7_contigs_4728	246	56	EgBRep repetitive DNA element_X67152
E.canG7_contigs_4477	52	245	EgBRep repetitive DNA element_X67152
E.canG7_contigs_2922	52	245	EgBRep repetitive DNA element_X67152
E.canG7_contigs_8497	245	52	EgBRep repetitive DNA element_X67152
E.canG7_contigs_5706	52	245	EgBRep repetitive DNA element_X67152
E.canG7_contigs_6279	245	52	EgBRep repetitive DNA element_X67152
E.canG7_contigs_2436	245	52	EgBRep repetitive DNA element_X67152
E.canG7_contigs_3207	53	245	EgBRep repetitive DNA element_X67152
E.canG7_contigs_6149	247	52	EgBRep repetitive DNA element_X67152
E.canG7_contigs_6723	245	52	EgBRep repetitive DNA element_X67152
E.canG7_contigs_0634	52	245	EgBRep repetitive DNA element_X67152
E.canG7_contigs_1419	245	52	EgBRep repetitive DNA element_X67152
E.canG7_contigs_9000	53	245	EgBRep repetitive DNA element_X67152
E.canG7_contigs_0081	245	52	EgBRep repetitive DNA element_X67152
E.canG7_contigs_7609	245	52	EgBRep repetitive DNA element_X67152
E.canG7_contigs_8467	52	245	EgBRep repetitive DNA element_X67152
E.canG7_contigs_8467	52	245	EgBRep repetitive DNA element_X67152
E.canG7_contigs_2927	245	52	EgBRep repetitive DNA element_X67152
E.canG7_contigs_8399	52	245	EgBRep repetitive DNA element_X67152
E.canG7_contigs_5350	245	52	EgBRep repetitive DNA element_X67152
E.canG7_contigs_8158	245	52	EgBRep repetitive DNA element_X67152
E.canG7_contigs_7038	52	245	EgBRep repetitive DNA element_X67152
E.canG7_contigs_9223	52	245	EgBRep repetitive DNA element_X67152
E.canG7_contigs_4549	245	52	EgBRep repetitive DNA element_X67152
E.canG7_contigs_5438	52	247	EgBRep repetitive DNA element_X67152
E.canG7_contigs_7572	245	52	EgBRep repetitive DNA element_X67152
E.canG7_contigs_1912	52	244	EgBRep repetitive DNA element_X67152
E.canG7_contigs_8593	247	52	EgBRep repetitive DNA element_X67152
E.canG7_contigs_9304	52	245	EgBRep repetitive DNA element_X67152
E.canG7_contigs_6075	245	52	EgBRep repetitive DNA element_X67152
E.canG7_contigs_5315	52	245	EgBRep repetitive DNA element_X67152
E.canG7_contigs_1304	52	245	EgBRep repetitive DNA element_X67152
E.canG7_contigs_1304	52	245	EgBRep repetitive DNA element_X67152
E.canG7_contigs_8161	245	52	EgBRep repetitive DNA element_X67152
E.canG7_contigs_5671	245	52	EgBRep repetitive DNA element_X67152
E.canG7_contigs_3795	52	244	EgBRep repetitive DNA element_X67152
E.canG7_contigs_2248	52	245	EgBRep repetitive DNA element_X67152
E.canG7_contigs_1066	52	245	EgBRep repetitive DNA element_X67152
E.canG7_contigs_7794	245	52	EgBRep repetitive DNA element_X67152
E.canG7_contigs_1655	52	245	EgBRep repetitive DNA element_X67152
E.canG7_contigs_2195	52	245	EgBRep repetitive DNA element_X67152
E.canG7_contigs_7990	52	245	EgBRep repetitive DNA element_X67152
E.canG7_contigs_8405	52	245	EgBRep repetitive DNA element_X67152
E.canG7_contigs_7739	51	245	EgBRep repetitive DNA element_X67152
E.canG7_contigs_3992	52	245	EgBRep repetitive DNA element_X67152
E.canG7_contigs_7703	245	52	EgBRep repetitive DNA element_X67152
E.canG7_contigs_6307	245	52	EgBRep repetitive DNA element_X67152
E.canG7_contigs_3764	52	245	EgBRep repetitive DNA element_X67152
E.canG7_contigs_0516	246	52	EgBRep repetitive DNA element_X67152
E.canG7_contigs_3513	52	245	EgBRep repetitive DNA element_X67152
E.canG7_contigs_4941	52	247	EgBRep repetitive DNA element_X67152
E.canG7_contigs_2256	247	52	EgBRep repetitive DNA element_X67152
E.canG7_contigs_3815	245	52	EgBRep repetitive DNA element_X67152
E.canG7_contigs_7648	52	245	EgBRep repetitive DNA element_X67152
E.canG7_contigs_6381	442	246	EgBRep repetitive DNA element_X67152
E.canG7_contigs_7094	52	245	EgBRep repetitive DNA element_X67152
E.canG7_contigs_3408	245	53	EgBRep repetitive DNA element_X67152
E.canG7_contigs_3475	52	245	EgBRep repetitive DNA element_X67152
E.canG7_contigs_0751	52	245	EgBRep repetitive DNA element_X67152
E.canG7_contigs_8466	52	245	EgBRep repetitive DNA element_X67152
E.canG7_contigs_5281	442	246	EgBRep repetitive DNA element_X67152
E.canG7_contigs_0535	52	245	EgBRep repetitive DNA element_X67152
E.canG7_contigs_8693	245	52	EgBRep repetitive DNA element_X67152
E.canG7_contigs_0948	245	52	EgBRep repetitive DNA element_X67152
E.canG7_contigs_1847	245	52	EgBRep repetitive DNA element_X67152
E.canG7_contigs_0399	245	52	EgBRep repetitive DNA element_X67152
E.canG7_contigs_7743	245	52	EgBRep repetitive DNA element_X67152
E.canG7_contigs_6006	52	245	EgBRep repetitive DNA element_X67152
E.canG7_contigs_3270	245	52	EgBRep repetitive DNA element_X67152
E.canG7_contigs_6164	245	52	EgBRep repetitive DNA element_X67152
E.canG7_contigs_1707	52	245	EgBRep repetitive DNA element_X67152
E.canG7_contigs_4758	52	245	EgBRep repetitive DNA element_X67152
E.canG7_contigs_6896	245	52	EgBRep repetitive DNA element_X67152
[truncated: 386 more rows]

## Sheet: 1.10 Syntenic genes
Percentage of syntenic genes among Echinoccocus species
[truncated: 11 more rows]

[truncated: 11 more sheets: 1.11 OrthoMCL species, 1.12 Orthology groups, 1.13 Cestode orthology groups, 1.14 Echinococcus OG, 1.15 Echinococcus_specific, 1.16 Expanded_protein_families, 1.17 previous drug target , 1.18 V-ATPase, 1.19 peptide_hormones, 1.20 DPM, 1.21 Zinc finger]
