# Supplementary material for: The Echinococcus canadensis (G7) genome: a key knowledge of parasitic platyhelminth human diseases
Source: BMC Genomics. 2017 Feb 27;18:204. doi: 10.1186/s12864-017-3574-0 (PMC5327563; doi:10.1186/s12864-017-3574-0)
Supplement: Additional file 3: — Table of metabolic pathways and associated SNPs. 3.1 E. canadensis (G7) KO; 3.2 E. canadensis pathways; 3.3 Complete pathways modules; 3.4 Number of Homozygous and heterozygous variant sites of E. canadensis (G7), E. multilocularis and E. granulosus (G1).3.5 Gene distribution in KEGG pathways; 3.6 SNPs density in KEGG pathways. 3.7 List of genes subject of experimental validation in SNPs analyses; 3.8 Table of primers for SNP validation. (XLSX 699 kb) [file 12864_2017_3574_MOESM3_ESM.xlsx]

## Sheet: 3.1 E. canadensis (G7) KO
KEGGs pathways of E. canadensis (G7): Functional KEGGs Ids and associated metabolic pathways.
Gene id	KEGG Brite functional ids	Pathway level 1	Pathway level 2	KO Pathways	Pathway level 3
ECANG7_02285	K00011	Metabolism	Global and overview maps	01100	Metabolic pathways
ECANG7_07338	K00011	Metabolism	Global and overview maps	01100	Metabolic pathways
ECANG7_06048	K00011	Metabolism	Global and overview maps	01100	Metabolic pathways
ECANG7_08032	K00011	Metabolism	Global and overview maps	01100	Metabolic pathways
ECANG7_07339	K00011	Metabolism	Global and overview maps	01100	Metabolic pathways
ECANG7_06047	K00011	Metabolism	Global and overview maps	01100	Metabolic pathways
ECANG7_06804	K00011	Metabolism	Global and overview maps	01100	Metabolic pathways
ECANG7_09380	K00011	Metabolism	Global and overview maps	01100	Metabolic pathways
ECANG7_07225	K00011	Metabolism	Global and overview maps	01100	Metabolic pathways
ECANG7_09381	K00011	Metabolism	Global and overview maps	01100	Metabolic pathways
ECANG7_01795	K00011	Metabolism	Global and overview maps	01100	Metabolic pathways
ECANG7_08552	K00011	Metabolism	Global and overview maps	01100	Metabolic pathways
ECANG7_09562	K00011	Metabolism	Global and overview maps	01100	Metabolic pathways
ECANG7_00807	K00012	Metabolism	Global and overview maps	01100	Metabolic pathways
ECANG7_01311	K00012	Metabolism	Global and overview maps	01100	Metabolic pathways
ECANG7_00202	K00016	Metabolism	Global and overview maps	01100	Metabolic pathways
ECANG7_06430	K00016	Metabolism	Global and overview maps	01100	Metabolic pathways
ECANG7_07350	K00016	Metabolism	Global and overview maps	01100	Metabolic pathways
ECANG7_09441	K00016	Metabolism	Global and overview maps	01100	Metabolic pathways
ECANG7_00376	K00021	Metabolism	Global and overview maps	01100	Metabolic pathways
ECANG7_03340	K00022	Metabolism	Global and overview maps	01100	Metabolic pathways
ECANG7_04628	K00025	Metabolism	Global and overview maps	01100	Metabolic pathways
ECANG7_06694	K00025	Metabolism	Global and overview maps	01100	Metabolic pathways
ECANG7_08839	K00026	Metabolism	Global and overview maps	01100	Metabolic pathways
ECANG7_03085	K00029	Metabolism	Global and overview maps	01100	Metabolic pathways
ECANG7_01421	K00029	Metabolism	Global and overview maps	01100	Metabolic pathways
ECANG7_01732	K00029	Metabolism	Global and overview maps	01100	Metabolic pathways
ECANG7_01940	K00030	Metabolism	Global and overview maps	01100	Metabolic pathways
ECANG7_06713	K00030	Metabolism	Global and overview maps	01100	Metabolic pathways
ECANG7_03193	K00031	Metabolism	Global and overview maps	01100	Metabolic pathways
ECANG7_06904	K00033	Metabolism	Global and overview maps	01100	Metabolic pathways
ECANG7_01889	K00036	Metabolism	Global and overview maps	01100	Metabolic pathways
ECANG7_09040	K00079	Metabolism	Global and overview maps	01100	Metabolic pathways
ECANG7_09041	K00079	Metabolism	Global and overview maps	01100	Metabolic pathways
ECANG7_07358	K00079	Metabolism	Global and overview maps	01100	Metabolic pathways
ECANG7_07410	K00079	Metabolism	Global and overview maps	01100	Metabolic pathways
ECANG7_01630	K00079	Metabolism	Global and overview maps	01100	Metabolic pathways
ECANG7_09392	K00079	Metabolism	Global and overview maps	01100	Metabolic pathways
ECANG7_08110	K00088	Metabolism	Global and overview maps	01100	Metabolic pathways
ECANG7_04125	K00123	Metabolism	Global and overview maps	01100	Metabolic pathways
ECANG7_07348	K00128	Metabolism	Global and overview maps	01100	Metabolic pathways
ECANG7_07243	K00134	Metabolism	Global and overview maps	01100	Metabolic pathways
ECANG7_01459	K00134	Metabolism	Global and overview maps	01100	Metabolic pathways
ECANG7_08318	K00134	Metabolism	Global and overview maps	01100	Metabolic pathways
ECANG7_04383	K00135	Metabolism	Global and overview maps	01100	Metabolic pathways
ECANG7_07868	K00161	Metabolism	Global and overview maps	01100	Metabolic pathways
ECANG7_04825	K00162	Metabolism	Global and overview maps	01100	Metabolic pathways
ECANG7_07470	K00164	Metabolism	Global and overview maps	01100	Metabolic pathways
ECANG7_08326	K00164	Metabolism	Global and overview maps	01100	Metabolic pathways
ECANG7_01759	K00167	Metabolism	Global and overview maps	01100	Metabolic pathways
ECANG7_09407	K00207	Metabolism	Global and overview maps	01100	Metabolic pathways
ECANG7_09408	K00207	Metabolism	Global and overview maps	01100	Metabolic pathways
ECANG7_04989	K00228	Metabolism	Global and overview maps	01100	Metabolic pathways
ECANG7_03341	K00231	Metabolism	Global and overview maps	01100	Metabolic pathways
ECANG7_00700	K00234	Metabolism	Global and overview maps	01100	Metabolic pathways
ECANG7_04500	K00235	Metabolism	Global and overview maps	01100	Metabolic pathways
ECANG7_04499	K00235	Metabolism	Global and overview maps	01100	Metabolic pathways
ECANG7_06117	K00236	Metabolism	Global and overview maps	01100	Metabolic pathways
ECANG7_09036	K00261	Metabolism	Global and overview maps	01100	Metabolic pathways
ECANG7_02429	K00261	Metabolism	Global and overview maps	01100	Metabolic pathways
ECANG7_04974	K00264	Metabolism	Global and overview maps	01100	Metabolic pathways
ECANG7_06282	K00286	Metabolism	Global and overview maps	01100	Metabolic pathways
ECANG7_05572	K00287	Metabolism	Global and overview maps	01100	Metabolic pathways
ECANG7_01339	K00288	Metabolism	Global and overview maps	01100	Metabolic pathways
ECANG7_01468	K00323	Metabolism	Global and overview maps	01100	Metabolic pathways
ECANG7_07750	K00357	Metabolism	Global and overview maps	01100	Metabolic pathways
ECANG7_01254	K00382	Metabolism	Global and overview maps	01100	Metabolic pathways
ECANG7_00709	K00411	Metabolism	Global and overview maps	01100	Metabolic pathways
ECANG7_05149	K00413	Metabolism	Global and overview maps	01100	Metabolic pathways
ECANG7_00870	K00416	Metabolism	Global and overview maps	01100	Metabolic pathways
ECANG7_05749	K00417	Metabolism	Global and overview maps	01100	Metabolic pathways
ECANG7_01433	K00418	Metabolism	Global and overview maps	01100	Metabolic pathways
ECANG7_03139	K00472	Metabolism	Global and overview maps	01100	Metabolic pathways
ECANG7_02973	K00502	Metabolism	Global and overview maps	01100	Metabolic pathways
ECANG7_04198	K00549	Metabolism	Global and overview maps	01100	Metabolic pathways
ECANG7_05120	K00560	Metabolism	Global and overview maps	01100	Metabolic pathways
ECANG7_02728	K00591	Metabolism	Global and overview maps	01100	Metabolic pathways
ECANG7_06165	K00611	Metabolism	Global and overview maps	01100	Metabolic pathways
ECANG7_08464	K00615	Metabolism	Global and overview maps	01100	Metabolic pathways
ECANG7_07603	K00616	Metabolism	Global and overview maps	01100	Metabolic pathways
ECANG7_00592	K00626	Metabolism	Global and overview maps	01100	Metabolic pathways
ECANG7_06537	K00627	Metabolism	Global and overview maps	01100	Metabolic pathways
ECANG7_09136	K00643	Metabolism	Global and overview maps	01100	Metabolic pathways
ECANG7_10607	K00643	Metabolism	Global and overview maps	01100	Metabolic pathways
ECANG7_02656	K00645	Metabolism	Global and overview maps	01100	Metabolic pathways
ECANG7_06768	K00654	Metabolism	Global and overview maps	01100	Metabolic pathways
ECANG7_02853	K00654	Metabolism	Global and overview maps	01100	Metabolic pathways
ECANG7_05485	K00658	Metabolism	Global and overview maps	01100	Metabolic pathways
ECANG7_08728	K00688	Metabolism	Global and overview maps	01100	Metabolic pathways
ECANG7_09492	K00688	Metabolism	Global and overview maps	01100	Metabolic pathways
ECANG7_05431	K00688	Metabolism	Global and overview maps	01100	Metabolic pathways
ECANG7_09493	K00688	Metabolism	Global and overview maps	01100	Metabolic pathways
ECANG7_08898	K00688	Metabolism	Global and overview maps	01100	Metabolic pathways
ECANG7_00835	K00700	Metabolism	Global and overview maps	01100	Metabolic pathways
ECANG7_04896	K00710	Metabolism	Global and overview maps	01100	Metabolic pathways
ECANG7_01774	K00710	Metabolism	Global and overview maps	01100	Metabolic pathways
ECANG7_00743	K00710	Metabolism	Global and overview maps	01100	Metabolic pathways
ECANG7_00143	K00710	Metabolism	Global and overview maps	01100	Metabolic pathways
ECANG7_04844	K00710	Metabolism	Global and overview maps	01100	Metabolic pathways
ECANG7_00114	K00717	Metabolism	Global and overview maps	01100	Metabolic pathways
ECANG7_08960	K00717	Metabolism	Global and overview maps	01100	Metabolic pathways
ECANG7_03157	K00720	Metabolism	Global and overview maps	01100	Metabolic pathways
ECANG7_04674	K00721	Metabolism	Global and overview maps	01100	Metabolic pathways
ECANG7_01716	K00726	Metabolism	Global and overview maps	01100	Metabolic pathways
ECANG7_02532	K00727	Metabolism	Global and overview maps	01100	Metabolic pathways
ECANG7_06488	K00727	Metabolism	Global and overview maps	01100	Metabolic pathways
ECANG7_02536	K00727	Metabolism	Global and overview maps	01100	Metabolic pathways
ECANG7_03302	K00727	Metabolism	Global and overview maps	01100	Metabolic pathways
ECANG7_10737	K00727	Metabolism	Global and overview maps	01100	Metabolic pathways
ECANG7_00459	K00729	Metabolism	Global and overview maps	01100	Metabolic pathways
ECANG7_08426	K00731	Metabolism	Global and overview maps	01100	Metabolic pathways
ECANG7_07515	K00731	Metabolism	Global and overview maps	01100	Metabolic pathways
ECANG7_00121	K00733	Metabolism	Global and overview maps	01100	Metabolic pathways
ECANG7_00325	K00736	Metabolism	Global and overview maps	01100	Metabolic pathways
ECANG7_07521	K00757	Metabolism	Global and overview maps	01100	Metabolic pathways
ECANG7_07216	K00758	Metabolism	Global and overview maps	01100	Metabolic pathways
ECANG7_04128	K00759	Metabolism	Global and overview maps	01100	Metabolic pathways
ECANG7_04430	K00760	Metabolism	Global and overview maps	01100	Metabolic pathways
ECANG7_04429	K00760	Metabolism	Global and overview maps	01100	Metabolic pathways
ECANG7_04013	K00761	Metabolism	Global and overview maps	01100	Metabolic pathways
ECANG7_03295	K00767	Metabolism	Global and overview maps	01100	Metabolic pathways
ECANG7_03137	K00771	Metabolism	Global and overview maps	01100	Metabolic pathways
ECANG7_01221	K00772	Metabolism	Global and overview maps	01100	Metabolic pathways
ECANG7_02472	K00787	Metabolism	Global and overview maps	01100	Metabolic pathways
ECANG7_05757	K00789	Metabolism	Global and overview maps	01100	Metabolic pathways
ECANG7_00575	K00797	Metabolism	Global and overview maps	01100	Metabolic pathways
ECANG7_03987	K00804	Metabolism	Global and overview maps	01100	Metabolic pathways
ECANG7_04369	K00814	Metabolism	Global and overview maps	01100	Metabolic pathways
ECANG7_10318	K00819	Metabolism	Global and overview maps	01100	Metabolic pathways
ECANG7_06571	K00820	Metabolism	Global and overview maps	01100	Metabolic pathways
ECANG7_03314	K00844	Metabolism	Global and overview maps	01100	Metabolic pathways
ECANG7_03834	K00844	Metabolism	Global and overview maps	01100	Metabolic pathways
ECANG7_03324	K00844	Metabolism	Global and overview maps	01100	Metabolic pathways
ECANG7_03837	K00844	Metabolism	Global and overview maps	01100	Metabolic pathways
ECANG7_07869	K00849	Metabolism	Global and overview maps	01100	Metabolic pathways
ECANG7_05651	K00850	Metabolism	Global and overview maps	01100	Metabolic pathways
ECANG7_04641	K00851	Metabolism	Global and overview maps	01100	Metabolic pathways
ECANG7_00050	K00852	Metabolism	Global and overview maps	01100	Metabolic pathways
ECANG7_01877	K00856	Metabolism	Global and overview maps	01100	Metabolic pathways
ECANG7_10181	K00857	Metabolism	Global and overview maps	01100	Metabolic pathways
ECANG7_07744	K00857	Metabolism	Global and overview maps	01100	Metabolic pathways
ECANG7_08139	K00857	Metabolism	Global and overview maps	01100	Metabolic pathways
ECANG7_06036	K00858	Metabolism	Global and overview maps	01100	Metabolic pathways
ECANG7_00745	K00858	Metabolism	Global and overview maps	01100	Metabolic pathways
ECANG7_04238	K00861	Metabolism	Global and overview maps	01100	Metabolic pathways
ECANG7_06128	K00864	Metabolism	Global and overview maps	01100	Metabolic pathways
ECANG7_03496	K00868	Metabolism	Global and overview maps	01100	Metabolic pathways
ECANG7_00729	K00869	Metabolism	Global and overview maps	01100	Metabolic pathways
ECANG7_00146	K00873	Metabolism	Global and overview maps	01100	Metabolic pathways
ECANG7_00553	K00873	Metabolism	Global and overview maps	01100	Metabolic pathways
ECANG7_07405	K00873	Metabolism	Global and overview maps	01100	Metabolic pathways
ECANG7_00148	K00873	Metabolism	Global and overview maps	01100	Metabolic pathways
ECANG7_09356	K00873	Metabolism	Global and overview maps	01100	Metabolic pathways
ECANG7_01710	K00876	Metabolism	Global and overview maps	01100	Metabolic pathways
ECANG7_01344	K00876	Metabolism	Global and overview maps	01100	Metabolic pathways
ECANG7_02349	K00884	Metabolism	Global and overview maps	01100	Metabolic pathways
ECANG7_00311	K00888	Metabolism	Global and overview maps	01100	Metabolic pathways
ECANG7_00806	K00889	Metabolism	Global and overview maps	01100	Metabolic pathways
ECANG7_02312	K00894	Metabolism	Global and overview maps	01100	Metabolic pathways
ECANG7_07091	K00901	Metabolism	Global and overview maps	01100	Metabolic pathways
ECANG7_01552	K00901	Metabolism	Global and overview maps	01100	Metabolic pathways
ECANG7_00421	K00911	Metabolism	Global and overview maps	01100	Metabolic pathways
ECANG7_02981	K00914	Metabolism	Global and overview maps	01100	Metabolic pathways
ECANG7_05458	K00915	Metabolism	Global and overview maps	01100	Metabolic pathways
ECANG7_02217	K00923	Metabolism	Global and overview maps	01100	Metabolic pathways
ECANG7_07542	K00927	Metabolism	Global and overview maps	01100	Metabolic pathways
ECANG7_00708	K00939	Metabolism	Global and overview maps	01100	Metabolic pathways
ECANG7_08368	K00939	Metabolism	Global and overview maps	01100	Metabolic pathways
ECANG7_05713	K00939	Metabolism	Global and overview maps	01100	Metabolic pathways
ECANG7_07413	K00939	Metabolism	Global and overview maps	01100	Metabolic pathways
ECANG7_03294	K00939	Metabolism	Global and overview maps	01100	Metabolic pathways
ECANG7_07552	K00939	Metabolism	Global and overview maps	01100	Metabolic pathways
ECANG7_00949	K00940	Metabolism	Global and overview maps	01100	Metabolic pathways
ECANG7_02249	K00940	Metabolism	Global and overview maps	01100	Metabolic pathways
ECANG7_03839	K00940	Metabolism	Global and overview maps	01100	Metabolic pathways
ECANG7_06622	K00942	Metabolism	Global and overview maps	01100	Metabolic pathways
ECANG7_00482	K00942	Metabolism	Global and overview maps	01100	Metabolic pathways
ECANG7_04201	K00943	Metabolism	Global and overview maps	01100	Metabolic pathways
ECANG7_00629	K00948	Metabolism	Global and overview maps	01100	Metabolic pathways
ECANG7_00444	K00949	Metabolism	Global and overview maps	01100	Metabolic pathways
ECANG7_00154	K00953	Metabolism	Global and overview maps	01100	Metabolic pathways
ECANG7_05983	K00963	Metabolism	Global and overview maps	01100	Metabolic pathways
ECANG7_06038	K00963	Metabolism	Global and overview maps	01100	Metabolic pathways
ECANG7_02244	K00965	Metabolism	Global and overview maps	01100	Metabolic pathways
ECANG7_09274	K00966	Metabolism	Global and overview maps	01100	Metabolic pathways
ECANG7_11126	K00966	Metabolism	Global and overview maps	01100	Metabolic pathways
ECANG7_05274	K00966	Metabolism	Global and overview maps	01100	Metabolic pathways
ECANG7_06119	K00966	Metabolism	Global and overview maps	01100	Metabolic pathways
ECANG7_05438	K00967	Metabolism	Global and overview maps	01100	Metabolic pathways
ECANG7_03528	K00968	Metabolism	Global and overview maps	01100	Metabolic pathways
ECANG7_05650	K00981	Metabolism	Global and overview maps	01100	Metabolic pathways
ECANG7_02397	K00993	Metabolism	Global and overview maps	01100	Metabolic pathways
ECANG7_02591	K00995	Metabolism	Global and overview maps	01100	Metabolic pathways
ECANG7_09262	K00995	Metabolism	Global and overview maps	01100	Metabolic pathways
ECANG7_00677	K00999	Metabolism	Global and overview maps	01100	Metabolic pathways
ECANG7_07072	K01001	Metabolism	Global and overview maps	01100	Metabolic pathways
ECANG7_04803	K01008	Metabolism	Global and overview maps	01100	Metabolic pathways
ECANG7_06758	K01012	Metabolism	Global and overview maps	01100	Metabolic pathways
ECANG7_02336	K01057	Metabolism	Global and overview maps	01100	Metabolic pathways
ECANG7_06692	K01061	Metabolism	Global and overview maps	01100	Metabolic pathways
ECANG7_00204	K01074	Metabolism	Global and overview maps	01100	Metabolic pathways
ECANG7_05026	K01077	Metabolism	Global and overview maps	01100	Metabolic pathways
ECANG7_01358	K01077	Metabolism	Global and overview maps	01100	Metabolic pathways
ECANG7_05028	K01077	Metabolism	Global and overview maps	01100	Metabolic pathways
ECANG7_09438	K01079	Metabolism	Global and overview maps	01100	Metabolic pathways
ECANG7_10856	K01079	Metabolism	Global and overview maps	01100	Metabolic pathways
ECANG7_07939	K01080	Metabolism	Global and overview maps	01100	Metabolic pathways
ECANG7_08917	K01081	Metabolism	Global and overview maps	01100	Metabolic pathways
ECANG7_02357	K01081	Metabolism	Global and overview maps	01100	Metabolic pathways
ECANG7_06379	K01081	Metabolism	Global and overview maps	01100	Metabolic pathways
ECANG7_03136	K01082	Metabolism	Global and overview maps	01100	Metabolic pathways
ECANG7_10168	K01084	Metabolism	Global and overview maps	01100	Metabolic pathways
ECANG7_02393	K01092	Metabolism	Global and overview maps	01100	Metabolic pathways
ECANG7_05582	K01099	Metabolism	Global and overview maps	01100	Metabolic pathways
ECANG7_00062	K01106	Metabolism	Global and overview maps	01100	Metabolic pathways
ECANG7_06799	K01109	Metabolism	Global and overview maps	01100	Metabolic pathways
ECANG7_01606	K01115	Metabolism	Global and overview maps	01100	Metabolic pathways
ECANG7_01605	K01115	Metabolism	Global and overview maps	01100	Metabolic pathways
ECANG7_01361	K01187	Metabolism	Global and overview maps	01100	Metabolic pathways
ECANG7_01743	K01196	Metabolism	Global and overview maps	01100	Metabolic pathways
ECANG7_06797	K01228	Metabolism	Global and overview maps	01100	Metabolic pathways
ECANG7_00283	K01230	Metabolism	Global and overview maps	01100	Metabolic pathways
ECANG7_02423	K01230	Metabolism	Global and overview maps	01100	Metabolic pathways
ECANG7_09861	K01231	Metabolism	Global and overview maps	01100	Metabolic pathways
ECANG7_05909	K01231	Metabolism	Global and overview maps	01100	Metabolic pathways
ECANG7_04044	K01251	Metabolism	Global and overview maps	01100	Metabolic pathways
ECANG7_01778	K01254	Metabolism	Global and overview maps	01100	Metabolic pathways
ECANG7_11225	K01255	Metabolism	Global and overview maps	01100	Metabolic pathways
ECANG7_11491	K01255	Metabolism	Global and overview maps	01100	Metabolic pathways
ECANG7_03261	K01255	Metabolism	Global and overview maps	01100	Metabolic pathways
ECANG7_00034	K01255	Metabolism	Global and overview maps	01100	Metabolic pathways
ECANG7_00500	K01255	Metabolism	Global and overview maps	01100	Metabolic pathways
ECANG7_08531	K01431	Metabolism	Global and overview maps	01100	Metabolic pathways
ECANG7_06646	K01464	Metabolism	Global and overview maps	01100	Metabolic pathways
ECANG7_00527	K01468	Metabolism	Global and overview maps	01100	Metabolic pathways
ECANG7_08170	K01476	Metabolism	Global and overview maps	01100	Metabolic pathways
ECANG7_03440	K01476	Metabolism	Global and overview maps	01100	Metabolic pathways
ECANG7_09175	K01476	Metabolism	Global and overview maps	01100	Metabolic pathways
ECANG7_10129	K01476	Metabolism	Global and overview maps	01100	Metabolic pathways
ECANG7_10303	K01476	Metabolism	Global and overview maps	01100	Metabolic pathways
ECANG7_05023	K01490	Metabolism	Global and overview maps	01100	Metabolic pathways
ECANG7_04298	K01493	Metabolism	Global and overview maps	01100	Metabolic pathways
ECANG7_06228	K01495	Metabolism	Global and overview maps	01100	Metabolic pathways
ECANG7_09703	K01519	Metabolism	Global and overview maps	01100	Metabolic pathways
ECANG7_08229	K01519	Metabolism	Global and overview maps	01100	Metabolic pathways
ECANG7_08228	K01519	Metabolism	Global and overview maps	01100	Metabolic pathways
ECANG7_06200	K01556	Metabolism	Global and overview maps	01100	Metabolic pathways
ECANG7_10271	K01590	Metabolism	Global and overview maps	01100	Metabolic pathways
ECANG7_06140	K01593	Metabolism	Global and overview maps	01100	Metabolic pathways
ECANG7_07672	K01596	Metabolism	Global and overview maps	01100	Metabolic pathways
ECANG7_02452	K01597	Metabolism	Global and overview maps	01100	Metabolic pathways
ECANG7_03531	K01598	Metabolism	Global and overview maps	01100	Metabolic pathways
ECANG7_10600	K01599	Metabolism	Global and overview maps	01100	Metabolic pathways
ECANG7_10550	K01599	Metabolism	Global and overview maps	01100	Metabolic pathways
ECANG7_07426	K01599	Metabolism	Global and overview maps	01100	Metabolic pathways
ECANG7_07530	K01611	Metabolism	Global and overview maps	01100	Metabolic pathways
ECANG7_06085	K01613	Metabolism	Global and overview maps	01100	Metabolic pathways
ECANG7_04088	K01623	Metabolism	Global and overview maps	01100	Metabolic pathways
ECANG7_05810	K01623	Metabolism	Global and overview maps	01100	Metabolic pathways
ECANG7_04089	K01623	Metabolism	Global and overview maps	01100	Metabolic pathways
ECANG7_03858	K01623	Metabolism	Global and overview maps	01100	Metabolic pathways
ECANG7_06435	K01634	Metabolism	Global and overview maps	01100	Metabolic pathways
ECANG7_07675	K01641	Metabolism	Global and overview maps	01100	Metabolic pathways
ECANG7_00473	K01647	Metabolism	Global and overview maps	01100	Metabolic pathways
ECANG7_06321	K01676	Metabolism	Global and overview maps	01100	Metabolic pathways
ECANG7_05858	K01681	Metabolism	Global and overview maps	01100	Metabolic pathways
ECANG7_09725	K01689	Metabolism	Global and overview maps	01100	Metabolic pathways
ECANG7_02159	K01689	Metabolism	Global and overview maps	01100	Metabolic pathways
ECANG7_03685	K01689	Metabolism	Global and overview maps	01100	Metabolic pathways
ECANG7_07623	K01698	Metabolism	Global and overview maps	01100	Metabolic pathways
ECANG7_05923	K01711	Metabolism	Global and overview maps	01100	Metabolic pathways
ECANG7_02805	K01737	Metabolism	Global and overview maps	01100	Metabolic pathways
ECANG7_06306	K01745	Metabolism	Global and overview maps	01100	Metabolic pathways
ECANG7_04651	K01749	Metabolism	Global and overview maps	01100	Metabolic pathways
ECANG7_07731	K01756	Metabolism	Global and overview maps	01100	Metabolic pathways
ECANG7_03768	K01772	Metabolism	Global and overview maps	01100	Metabolic pathways
ECANG7_00650	K01783	Metabolism	Global and overview maps	01100	Metabolic pathways
ECANG7_06556	K01784	Metabolism	Global and overview maps	01100	Metabolic pathways
ECANG7_00043	K01785	Metabolism	Global and overview maps	01100	Metabolic pathways
ECANG7_01775	K01793	Metabolism	Global and overview maps	01100	Metabolic pathways
ECANG7_07615	K01803	Metabolism	Global and overview maps	01100	Metabolic pathways
ECANG7_05934	K01807	Metabolism	Global and overview maps	01100	Metabolic pathways
ECANG7_02056	K01809	Metabolism	Global and overview maps	01100	Metabolic pathways
ECANG7_00412	K01810	Metabolism	Global and overview maps	01100	Metabolic pathways
ECANG7_07908	K01823	Metabolism	Global and overview maps	01100	Metabolic pathways
ECANG7_00314	K01834	Metabolism	Global and overview maps	01100	Metabolic pathways
ECANG7_02908	K01834	Metabolism	Global and overview maps	01100	Metabolic pathways
ECANG7_02565	K01835	Metabolism	Global and overview maps	01100	Metabolic pathways
ECANG7_03992	K01836	Metabolism	Global and overview maps	01100	Metabolic pathways
ECANG7_07596	K01885	Metabolism	Global and overview maps	01100	Metabolic pathways
ECANG7_07846	K01886	Metabolism	Global and overview maps	01100	Metabolic pathways
ECANG7_04785	K01895	Metabolism	Global and overview maps	01100	Metabolic pathways
ECANG7_08347	K01897	Metabolism	Global and overview maps	01100	Metabolic pathways
ECANG7_01590	K01897	Metabolism	Global and overview maps	01100	Metabolic pathways
ECANG7_01520	K01897	Metabolism	Global and overview maps	01100	Metabolic pathways
ECANG7_02334	K01897	Metabolism	Global and overview maps	01100	Metabolic pathways
ECANG7_01120	K01897	Metabolism	Global and overview maps	01100	Metabolic pathways
ECANG7_02751	K01899	Metabolism	Global and overview maps	01100	Metabolic pathways
ECANG7_05628	K01900	Metabolism	Global and overview maps	01100	Metabolic pathways
ECANG7_03638	K01900	Metabolism	Global and overview maps	01100	Metabolic pathways
ECANG7_01862	K01915	Metabolism	Global and overview maps	01100	Metabolic pathways
ECANG7_05128	K01922	Metabolism	Global and overview maps	01100	Metabolic pathways
ECANG7_10004	K01930	Metabolism	Global and overview maps	01100	Metabolic pathways
ECANG7_10011	K01930	Metabolism	Global and overview maps	01100	Metabolic pathways
ECANG7_04959	K01937	Metabolism	Global and overview maps	01100	Metabolic pathways
ECANG7_03465	K01939	Metabolism	Global and overview maps	01100	Metabolic pathways
ECANG7_02065	K01942	Metabolism	Global and overview maps	01100	Metabolic pathways
ECANG7_01322	K01951	Metabolism	Global and overview maps	01100	Metabolic pathways
ECANG7_02163	K01965	Metabolism	Global and overview maps	01100	Metabolic pathways
ECANG7_03283	K01966	Metabolism	Global and overview maps	01100	Metabolic pathways
ECANG7_04941	K02127	Metabolism	Global and overview maps	01100	Metabolic pathways
ECANG7_03062	K02128	Metabolism	Global and overview maps	01100	Metabolic pathways
ECANG7_01152	K02132	Metabolism	Global and overview maps	01100	Metabolic pathways
ECANG7_01349	K02133	Metabolism	Global and overview maps	01100	Metabolic pathways
ECANG7_01350	K02133	Metabolism	Global and overview maps	01100	Metabolic pathways
ECANG7_06697	K02134	Metabolism	Global and overview maps	01100	Metabolic pathways
ECANG7_05457	K02135	Metabolism	Global and overview maps	01100	Metabolic pathways
ECANG7_01633	K02136	Metabolism	Global and overview maps	01100	Metabolic pathways
ECANG7_07126	K02137	Metabolism	Global and overview maps	01100	Metabolic pathways
ECANG7_01579	K02138	Metabolism	Global and overview maps	01100	Metabolic pathways
ECANG7_01875	K02140	Metabolism	Global and overview maps	01100	Metabolic pathways
ECANG7_04533	K02144	Metabolism	Global and overview maps	01100	Metabolic pathways
ECANG7_03208	K02145	Metabolism	Global and overview maps	01100	Metabolic pathways
ECANG7_05533	K02146	Metabolism	Global and overview maps	01100	Metabolic pathways
ECANG7_10043	K02147	Metabolism	Global and overview maps	01100	Metabolic pathways
ECANG7_00595	K02148	Metabolism	Global and overview maps	01100	Metabolic pathways
ECANG7_02264	K02150	Metabolism	Global and overview maps	01100	Metabolic pathways
ECANG7_08672	K02151	Metabolism	Global and overview maps	01100	Metabolic pathways
ECANG7_07100	K02152	Metabolism	Global and overview maps	01100	Metabolic pathways
ECANG7_06040	K02153	Metabolism	Global and overview maps	01100	Metabolic pathways
ECANG7_05240	K02154	Metabolism	Global and overview maps	01100	Metabolic pathways
ECANG7_04107	K02154	Metabolism	Global and overview maps	01100	Metabolic pathways
ECANG7_02002	K02155	Metabolism	Global and overview maps	01100	Metabolic pathways
ECANG7_07392	K02155	Metabolism	Global and overview maps	01100	Metabolic pathways
ECANG7_11069	K02256	Metabolism	Global and overview maps	01100	Metabolic pathways
ECANG7_03005	K02257	Metabolism	Global and overview maps	01100	Metabolic pathways
ECANG7_07586	K02258	Metabolism	Global and overview maps	01100	Metabolic pathways
ECANG7_08595	K02259	Metabolism	Global and overview maps	01100	Metabolic pathways
ECANG7_02923	K02263	Metabolism	Global and overview maps	01100	Metabolic pathways
ECANG7_00730	K02264	Metabolism	Global and overview maps	01100	Metabolic pathways
ECANG7_01742	K02265	Metabolism	Global and overview maps	01100	Metabolic pathways
ECANG7_01899	K02265	Metabolism	Global and overview maps	01100	Metabolic pathways
ECANG7_07913	K02267	Metabolism	Global and overview maps	01100	Metabolic pathways
ECANG7_04952	K02272	Metabolism	Global and overview maps	01100	Metabolic pathways
ECANG7_09235	K02274	Metabolism	Global and overview maps	01100	Metabolic pathways
ECANG7_08363	K02318	Metabolism	Global and overview maps	01100	Metabolic pathways
ECANG7_05208	K02320	Metabolism	Global and overview maps	01100	Metabolic pathways
ECANG7_06283	K02321	Metabolism	Global and overview maps	01100	Metabolic pathways
ECANG7_02328	K02324	Metabolism	Global and overview maps	01100	Metabolic pathways
ECANG7_03543	K02325	Metabolism	Global and overview maps	01100	Metabolic pathways
ECANG7_06870	K02327	Metabolism	Global and overview maps	01100	Metabolic pathways
ECANG7_03594	K02328	Metabolism	Global and overview maps	01100	Metabolic pathways
ECANG7_04579	K02350	Metabolism	Global and overview maps	01100	Metabolic pathways
ECANG7_03622	K02367	Metabolism	Global and overview maps	01100	Metabolic pathways
ECANG7_06862	K02370	Metabolism	Global and overview maps	01100	Metabolic pathways
ECANG7_06239	K02377	Metabolism	Global and overview maps	01100	Metabolic pathways
ECANG7_06276	K02433	Metabolism	Global and overview maps	01100	Metabolic pathways
ECANG7_01067	K02434	Metabolism	Global and overview maps	01100	Metabolic pathways
ECANG7_03088	K02437	Metabolism	Global and overview maps	01100	Metabolic pathways
ECANG7_07653	K02576	Metabolism	Global and overview maps	01100	Metabolic pathways
ECANG7_02367	K02641	Metabolism	Global and overview maps	01100	Metabolic pathways
ECANG7_07124	K02684	Metabolism	Global and overview maps	01100	Metabolic pathways
ECANG7_00560	K02685	Metabolism	Global and overview maps	01100	Metabolic pathways
ECANG7_08541	K02999	Metabolism	Global and overview maps	01100	Metabolic pathways
ECANG7_09633	K02999	Metabolism	Global and overview maps	01100	Metabolic pathways
ECANG7_01787	K03000	Metabolism	Global and overview maps	01100	Metabolic pathways
ECANG7_04394	K03002	Metabolism	Global and overview maps	01100	Metabolic pathways
ECANG7_00904	K03006	Metabolism	Global and overview maps	01100	Metabolic pathways
ECANG7_02479	K03007	Metabolism	Global and overview maps	01100	Metabolic pathways
ECANG7_01073	K03008	Metabolism	Global and overview maps	01100	Metabolic pathways
ECANG7_03355	K03009	Metabolism	Global and overview maps	01100	Metabolic pathways
ECANG7_02431	K03010	Metabolism	Global and overview maps	01100	Metabolic pathways
ECANG7_03541	K03011	Metabolism	Global and overview maps	01100	Metabolic pathways
ECANG7_03049	K03012	Metabolism	Global and overview maps	01100	Metabolic pathways
ECANG7_03623	K03013	Metabolism	Global and overview maps	01100	Metabolic pathways
ECANG7_03296	K03014	Metabolism	Global and overview maps	01100	Metabolic pathways
ECANG7_00030	K03015	Metabolism	Global and overview maps	01100	Metabolic pathways
ECANG7_01274	K03016	Metabolism	Global and overview maps	01100	Metabolic pathways
ECANG7_07458	K03017	Metabolism	Global and overview maps	01100	Metabolic pathways
ECANG7_01444	K03018	Metabolism	Global and overview maps	01100	Metabolic pathways
ECANG7_11128	K03019	Metabolism	Global and overview maps	01100	Metabolic pathways
ECANG7_04006	K03021	Metabolism	Global and overview maps	01100	Metabolic pathways
ECANG7_07240	K03022	Metabolism	Global and overview maps	01100	Metabolic pathways
ECANG7_00641	K03023	Metabolism	Global and overview maps	01100	Metabolic pathways
ECANG7_04506	K03024	Metabolism	Global and overview maps	01100	Metabolic pathways
ECANG7_04882	K03025	Metabolism	Global and overview maps	01100	Metabolic pathways
ECANG7_02446	K03027	Metabolism	Global and overview maps	01100	Metabolic pathways
ECANG7_05951	K03103	Metabolism	Global and overview maps	01100	Metabolic pathways
ECANG7_07036	K03371	Metabolism	Global and overview maps	01100	Metabolic pathways
ECANG7_05478	K03372	Metabolism	Global and overview maps	01100	Metabolic pathways
ECANG7_00183	K03434	Metabolism	Global and overview maps	01100	Metabolic pathways
ECANG7_06823	K03462	Metabolism	Global and overview maps	01100	Metabolic pathways
ECANG7_00153	K03644	Metabolism	Global and overview maps	01100	Metabolic pathways
ECANG7_01417	K03661	Metabolism	Global and overview maps	01100	Metabolic pathways
ECANG7_10981	K03766	Metabolism	Global and overview maps	01100	Metabolic pathways
ECANG7_08459	K03783	Metabolism	Global and overview maps	01100	Metabolic pathways
ECANG7_08854	K03783	Metabolism	Global and overview maps	01100	Metabolic pathways
ECANG7_07937	K03783	Metabolism	Global and overview maps	01100	Metabolic pathways
ECANG7_08457	K03783	Metabolism	Global and overview maps	01100	Metabolic pathways
ECANG7_11196	K03783	Metabolism	Global and overview maps	01100	Metabolic pathways
ECANG7_05567	K03783	Metabolism	Global and overview maps	01100	Metabolic pathways
ECANG7_09964	K03783	Metabolism	Global and overview maps	01100	Metabolic pathways
ECANG7_08458	K03783	Metabolism	Global and overview maps	01100	Metabolic pathways
ECANG7_02338	K03801	Metabolism	Global and overview maps	01100	Metabolic pathways
ECANG7_07784	K03841	Metabolism	Global and overview maps	01100	Metabolic pathways
ECANG7_03706	K03842	Metabolism	Global and overview maps	01100	Metabolic pathways
ECANG7_09025	K03843	Metabolism	Global and overview maps	01100	Metabolic pathways
ECANG7_05190	K03844	Metabolism	Global and overview maps	01100	Metabolic pathways
ECANG7_04120	K03845	Metabolism	Global and overview maps	01100	Metabolic pathways
ECANG7_03888	K03847	Metabolism	Global and overview maps	01100	Metabolic pathways
ECANG7_03069	K03848	Metabolism	Global and overview maps	01100	Metabolic pathways
ECANG7_01338	K03849	Metabolism	Global and overview maps	01100	Metabolic pathways
ECANG7_07899	K03850	Metabolism	Global and overview maps	01100	Metabolic pathways
ECANG7_09148	K03857	Metabolism	Global and overview maps	01100	Metabolic pathways
ECANG7_08147	K03857	Metabolism	Global and overview maps	01100	Metabolic pathways
ECANG7_10615	K03857	Metabolism	Global and overview maps	01100	Metabolic pathways
ECANG7_10017	K03857	Metabolism	Global and overview maps	01100	Metabolic pathways
ECANG7_10915	K03857	Metabolism	Global and overview maps	01100	Metabolic pathways
ECANG7_00489	K03859	Metabolism	Global and overview maps	01100	Metabolic pathways
ECANG7_10131	K03877	Metabolism	Global and overview maps	01100	Metabolic pathways
ECANG7_07658	K03877	Metabolism	Global and overview maps	01100	Metabolic pathways
ECANG7_08964	K03877	Metabolism	Global and overview maps	01100	Metabolic pathways
ECANG7_02761	K03934	Metabolism	Global and overview maps	01100	Metabolic pathways
ECANG7_06427	K03936	Metabolism	Global and overview maps	01100	Metabolic pathways
ECANG7_06455	K03940	Metabolism	Global and overview maps	01100	Metabolic pathways
ECANG7_06846	K03941	Metabolism	Global and overview maps	01100	Metabolic pathways
ECANG7_07856	K03942	Metabolism	Global and overview maps	01100	Metabolic pathways
ECANG7_06510	K03943	Metabolism	Global and overview maps	01100	Metabolic pathways
ECANG7_06190	K03949	Metabolism	Global and overview maps	01100	Metabolic pathways
ECANG7_05321	K03950	Metabolism	Global and overview maps	01100	Metabolic pathways
ECANG7_04566	K03951	Metabolism	Global and overview maps	01100	Metabolic pathways
ECANG7_04194	K03952	Metabolism	Global and overview maps	01100	Metabolic pathways
ECANG7_06582	K03953	Metabolism	Global and overview maps	01100	Metabolic pathways
ECANG7_05659	K03954	Metabolism	Global and overview maps	01100	Metabolic pathways
ECANG7_05262	K03955	Metabolism	Global and overview maps	01100	Metabolic pathways
ECANG7_02649	K03959	Metabolism	Global and overview maps	01100	Metabolic pathways
ECANG7_01442	K03961	Metabolism	Global and overview maps	01100	Metabolic pathways
ECANG7_03401	K03962	Metabolism	Global and overview maps	01100	Metabolic pathways
ECANG7_06477	K03963	Metabolism	Global and overview maps	01100	Metabolic pathways
ECANG7_04496	K03964	Metabolism	Global and overview maps	01100	Metabolic pathways
ECANG7_05837	K03965	Metabolism	Global and overview maps	01100	Metabolic pathways
ECANG7_03654	K04097	Metabolism	Global and overview maps	01100	Metabolic pathways
ECANG7_03847	K04487	Metabolism	Global and overview maps	01100	Metabolic pathways
ECANG7_10396	K04710	Metabolism	Global and overview maps	01100	Metabolic pathways
ECANG7_02040	K04710	Metabolism	Global and overview maps	01100	Metabolic pathways
ECANG7_08951	K04710	Metabolism	Global and overview maps	01100	Metabolic pathways
ECANG7_06826	K04710	Metabolism	Global and overview maps	01100	Metabolic pathways
ECANG7_10092	K04712	Metabolism	Global and overview maps	01100	Metabolic pathways
ECANG7_09996	K04712	Metabolism	Global and overview maps	01100	Metabolic pathways
ECANG7_09283	K04712	Metabolism	Global and overview maps	01100	Metabolic pathways
ECANG7_09289	K04712	Metabolism	Global and overview maps	01100	Metabolic pathways
ECANG7_09284	K04712	Metabolism	Global and overview maps	01100	Metabolic pathways
ECANG7_11435	K04712	Metabolism	Global and overview maps	01100	Metabolic pathways
ECANG7_09288	K04712	Metabolism	Global and overview maps	01100	Metabolic pathways
ECANG7_07379	K04718	Metabolism	Global and overview maps	01100	Metabolic pathways
ECANG7_00879	K05283	Metabolism	Global and overview maps	01100	Metabolic pathways
ECANG7_00071	K05284	Metabolism	Global and overview maps	01100	Metabolic pathways
ECANG7_04621	K05285	Metabolism	Global and overview maps	01100	Metabolic pathways
ECANG7_05869	K05285	Metabolism	Global and overview maps	01100	Metabolic pathways
ECANG7_01923	K05286	Metabolism	Global and overview maps	01100	Metabolic pathways
ECANG7_04415	K05288	Metabolism	Global and overview maps	01100	Metabolic pathways
ECANG7_04014	K05289	Metabolism	Global and overview maps	01100	Metabolic pathways
ECANG7_01249	K05290	Metabolism	Global and overview maps	01100	Metabolic pathways
ECANG7_05122	K05292	Metabolism	Global and overview maps	01100	Metabolic pathways
ECANG7_07556	K05294	Metabolism	Global and overview maps	01100	Metabolic pathways
ECANG7_07429	K05294	Metabolism	Global and overview maps	01100	Metabolic pathways
ECANG7_01425	K05349	Metabolism	Global and overview maps	01100	Metabolic pathways
ECANG7_04635	K05546	Metabolism	Global and overview maps	01100	Metabolic pathways
ECANG7_05735	K05858	Metabolism	Global and overview maps	01100	Metabolic pathways
ECANG7_06853	K06125	Metabolism	Global and overview maps	01100	Metabolic pathways
ECANG7_00701	K06126	Metabolism	Global and overview maps	01100	Metabolic pathways
ECANG7_05809	K06127	Metabolism	Global and overview maps	01100	Metabolic pathways
ECANG7_05372	K06134	Metabolism	Global and overview maps	01100	Metabolic pathways
ECANG7_06884	K06210	Metabolism	Global and overview maps	01100	Metabolic pathways
ECANG7_00533	K07151	Metabolism	Global and overview maps	01100	Metabolic pathways
ECANG7_06809	K07151	Metabolism	Global and overview maps	01100	Metabolic pathways
ECANG7_03639	K07432	Metabolism	Global and overview maps	01100	Metabolic pathways
ECANG7_01842	K07441	Metabolism	Global and overview maps	01100	Metabolic pathways
ECANG7_02915	K07511	Metabolism	Global and overview maps	01100	Metabolic pathways
ECANG7_05867	K07512	Metabolism	Global and overview maps	01100	Metabolic pathways
ECANG7_01025	K07542	Metabolism	Global and overview maps	01100	Metabolic pathways
ECANG7_07464	K07819	Metabolism	Global and overview maps	01100	Metabolic pathways
ECANG7_11154	K07820	Metabolism	Global and overview maps	01100	Metabolic pathways
ECANG7_02686	K08074	Metabolism	Global and overview maps	01100	Metabolic pathways
ECANG7_06179	K08660	Metabolism	Global and overview maps	01100	Metabolic pathways
ECANG7_03861	K08678	Metabolism	Global and overview maps	01100	Metabolic pathways
ECANG7_02498	K08683	Metabolism	Global and overview maps	01100	Metabolic pathways
ECANG7_04175	K08729	Metabolism	Global and overview maps	01100	Metabolic pathways
ECANG7_07932	K08738	Metabolism	Global and overview maps	01100	Metabolic pathways
ECANG7_01173	K08744	Metabolism	Global and overview maps	01100	Metabolic pathways
ECANG7_02654	K09458	Metabolism	Global and overview maps	01100	Metabolic pathways
ECANG7_01023	K09659	Metabolism	Global and overview maps	01100	Metabolic pathways
ECANG7_10413	K09663	Metabolism	Global and overview maps	01100	Metabolic pathways
ECANG7_04323	K09680	Metabolism	Global and overview maps	01100	Metabolic pathways
ECANG7_06987	K09881	Metabolism	Global and overview maps	01100	Metabolic pathways
ECANG7_00462	K10105	Metabolism	Global and overview maps	01100	Metabolic pathways
ECANG7_09485	K10158	Metabolism	Global and overview maps	01100	Metabolic pathways
ECANG7_06470	K10158	Metabolism	Global and overview maps	01100	Metabolic pathways
ECANG7_02614	K10158	Metabolism	Global and overview maps	01100	Metabolic pathways
ECANG7_07958	K10158	Metabolism	Global and overview maps	01100	Metabolic pathways
ECANG7_04291	K10158	Metabolism	Global and overview maps	01100	Metabolic pathways
ECANG7_02587	K10251	Metabolism	Global and overview maps	01100	Metabolic pathways
ECANG7_10929	K10251	Metabolism	Global and overview maps	01100	Metabolic pathways
ECANG7_06059	K10712	Metabolism	Global and overview maps	01100	Metabolic pathways
ECANG7_00076	K10807	Metabolism	Global and overview maps	01100	Metabolic pathways
ECANG7_06911	K10808	Metabolism	Global and overview maps	01100	Metabolic pathways
ECANG7_04399	K11140	Metabolism	Global and overview maps	01100	Metabolic pathways
ECANG7_10285	K11142	Metabolism	Global and overview maps	01100	Metabolic pathways
ECANG7_03134	K11142	Metabolism	Global and overview maps	01100	Metabolic pathways
ECANG7_08998	K11182	Metabolism	Global and overview maps	01100	Metabolic pathways
ECANG7_06946	K11204	Metabolism	Global and overview maps	01100	Metabolic pathways
ECANG7_02455	K11262	Metabolism	Global and overview maps	01100	Metabolic pathways
ECANG7_08593	K11352	Metabolism	Global and overview maps	01100	Metabolic pathways
ECANG7_09561	K11353	Metabolism	Global and overview maps	01100	Metabolic pathways
ECANG7_02811	K12309	Metabolism	Global and overview maps	01100	Metabolic pathways
ECANG7_03219	K12316	Metabolism	Global and overview maps	01100	Metabolic pathways
ECANG7_03275	K12349	Metabolism	Global and overview maps	01100	Metabolic pathways
ECANG7_08065	K12351	Metabolism	Global and overview maps	01100	Metabolic pathways
ECANG7_05256	K12373	Metabolism	Global and overview maps	01100	Metabolic pathways
ECANG7_00937	K12373	Metabolism	Global and overview maps	01100	Metabolic pathways
ECANG7_10527	K12373	Metabolism	Global and overview maps	01100	Metabolic pathways
ECANG7_03881	K12666	Metabolism	Global and overview maps	01100	Metabolic pathways
ECANG7_06606	K12667	Metabolism	Global and overview maps	01100	Metabolic pathways
ECANG7_07915	K12668	Metabolism	Global and overview maps	01100	Metabolic pathways
ECANG7_08912	K12669	Metabolism	Global and overview maps	01100	Metabolic pathways
ECANG7_04487	K12670	Metabolism	Global and overview maps	01100	Metabolic pathways
ECANG7_06286	K13273	Metabolism	Global and overview maps	01100	Metabolic pathways
ECANG7_01612	K13421	Metabolism	Global and overview maps	01100	Metabolic pathways
ECANG7_04617	K13506	Metabolism	Global and overview maps	01100	Metabolic pathways
ECANG7_02625	K13509	Metabolism	Global and overview maps	01100	Metabolic pathways
ECANG7_02628	K13509	Metabolism	Global and overview maps	01100	Metabolic pathways
ECANG7_07532	K13510	Metabolism	Global and overview maps	01100	Metabolic pathways
ECANG7_08343	K13513	Metabolism	Global and overview maps	01100	Metabolic pathways
ECANG7_07630	K13517	Metabolism	Global and overview maps	01100	Metabolic pathways
ECANG7_00582	K13517	Metabolism	Global and overview maps	01100	Metabolic pathways
ECANG7_01081	K13711	Metabolism	Global and overview maps	01100	Metabolic pathways
ECANG7_05165	K13811	Metabolism	Global and overview maps	01100	Metabolic pathways
ECANG7_03577	K14156	Metabolism	Global and overview maps	01100	Metabolic pathways
ECANG7_03591	K14163	Metabolism	Global and overview maps	01100	Metabolic pathways
ECANG7_04368	K14454	Metabolism	Global and overview maps	01100	Metabolic pathways
ECANG7_04141	K14455	Metabolism	Global and overview maps	01100	Metabolic pathways
ECANG7_03178	K14677	Metabolism	Global and overview maps	01100	Metabolic pathways
ECANG7_06377	K15374	Metabolism	Global and overview maps	01100	Metabolic pathways
ECANG7_01839	K15717	Metabolism	Global and overview maps	01100	Metabolic pathways
ECANG7_06672	K15728	Metabolism	Global and overview maps	01100	Metabolic pathways
ECANG7_02821	K15728	Metabolism	Global and overview maps	01100	Metabolic pathways
ECANG7_09126	K15759	Metabolism	Global and overview maps	01100	Metabolic pathways
ECANG7_06354	K15779	Metabolism	Global and overview maps	01100	Metabolic pathways
ECANG7_00934	K15788	Metabolism	Global and overview maps	01100	Metabolic pathways
ECANG7_02873	K16343	Metabolism	Global and overview maps	01100	Metabolic pathways
ECANG7_05062	K16794	Metabolism	Global and overview maps	01100	Metabolic pathways
ECANG7_01110	K16795	Metabolism	Global and overview maps	01100	Metabolic pathways
ECANG7_05108	K16860	Metabolism	Global and overview maps	01100	Metabolic pathways
ECANG7_04388	K17108	Metabolism	Global and overview maps	01100	Metabolic pathways
ECANG7_00072	K17108	Metabolism	Global and overview maps	01100	Metabolic pathways
ECANG7_02633	K17497	Metabolism	Global and overview maps	01100	Metabolic pathways
ECANG7_02211	K17989	Metabolism	Global and overview maps	01100	Metabolic pathways
ECANG7_05213	K18081	Metabolism	Global and overview maps	01100	Metabolic pathways
ECANG7_08071	K18082	Metabolism	Global and overview maps	01100	Metabolic pathways
ECANG7_05188	K18083	Metabolism	Global and overview maps	01100	Metabolic pathways
ECANG7_10107	K18083	Metabolism	Global and overview maps	01100	Metabolic pathways
ECANG7_00033	K18532	Metabolism	Global and overview maps	01100	Metabolic pathways
ECANG7_08551	K18533	Metabolism	Global and overview maps	01100	Metabolic pathways
ECANG7_09154	K18533	Metabolism	Global and overview maps	01100	Metabolic pathways
ECANG7_03190	K18592	Metabolism	Global and overview maps	01100	Metabolic pathways
ECANG7_01532	K19007	Metabolism	Global and overview maps	01100	Metabolic pathways
ECANG7_07408	K19269	Metabolism	Global and overview maps	01100	Metabolic pathways
ECANG7_08827	K19801	Metabolism	Global and overview maps	01100	Metabolic pathways
ECANG7_03363	K20279	Metabolism	Global and overview maps	01100	Metabolic pathways
ECANG7_01498	K00006	Metabolism	Global and overview maps	01110	Biosynthesis of secondary metabolites
ECANG7_00202	K00016	Metabolism	Global and overview maps	01110	Biosynthesis of secondary metabolites
ECANG7_06430	K00016	Metabolism	Global and overview maps	01110	Biosynthesis of secondary metabolites
ECANG7_07350	K00016	Metabolism	Global and overview maps	01110	Biosynthesis of secondary metabolites
ECANG7_09441	K00016	Metabolism	Global and overview maps	01110	Biosynthesis of secondary metabolites
ECANG7_00376	K00021	Metabolism	Global and overview maps	01110	Biosynthesis of secondary metabolites
ECANG7_03340	K00022	Metabolism	Global and overview maps	01110	Biosynthesis of secondary metabolites
ECANG7_04628	K00025	Metabolism	Global and overview maps	01110	Biosynthesis of secondary metabolites
ECANG7_06694	K00025	Metabolism	Global and overview maps	01110	Biosynthesis of secondary metabolites
ECANG7_08839	K00026	Metabolism	Global and overview maps	01110	Biosynthesis of secondary metabolites
ECANG7_01940	K00030	Metabolism	Global and overview maps	01110	Biosynthesis of secondary metabolites
ECANG7_06713	K00030	Metabolism	Global and overview maps	01110	Biosynthesis of secondary metabolites
ECANG7_03193	K00031	Metabolism	Global and overview maps	01110	Biosynthesis of secondary metabolites
ECANG7_06904	K00033	Metabolism	Global and overview maps	01110	Biosynthesis of secondary metabolites
ECANG7_01889	K00036	Metabolism	Global and overview maps	01110	Biosynthesis of secondary metabolites
ECANG7_08110	K00088	Metabolism	Global and overview maps	01110	Biosynthesis of secondary metabolites
ECANG7_05317	K00111	Metabolism	Global and overview maps	01110	Biosynthesis of secondary metabolites
ECANG7_07348	K00128	Metabolism	Global and overview maps	01110	Biosynthesis of secondary metabolites
ECANG7_07243	K00134	Metabolism	Global and overview maps	01110	Biosynthesis of secondary metabolites
ECANG7_01459	K00134	Metabolism	Global and overview maps	01110	Biosynthesis of secondary metabolites
ECANG7_08318	K00134	Metabolism	Global and overview maps	01110	Biosynthesis of secondary metabolites
ECANG7_07868	K00161	Metabolism	Global and overview maps	01110	Biosynthesis of secondary metabolites
ECANG7_04825	K00162	Metabolism	Global and overview maps	01110	Biosynthesis of secondary metabolites
ECANG7_07470	K00164	Metabolism	Global and overview maps	01110	Biosynthesis of secondary metabolites
ECANG7_08326	K00164	Metabolism	Global and overview maps	01110	Biosynthesis of secondary metabolites
ECANG7_01759	K00167	Metabolism	Global and overview maps	01110	Biosynthesis of secondary metabolites
ECANG7_04989	K00228	Metabolism	Global and overview maps	01110	Biosynthesis of secondary metabolites
ECANG7_03341	K00231	Metabolism	Global and overview maps	01110	Biosynthesis of secondary metabolites
ECANG7_00700	K00234	Metabolism	Global and overview maps	01110	Biosynthesis of secondary metabolites
ECANG7_04500	K00235	Metabolism	Global and overview maps	01110	Biosynthesis of secondary metabolites
ECANG7_04499	K00235	Metabolism	Global and overview maps	01110	Biosynthesis of secondary metabolites
ECANG7_06117	K00236	Metabolism	Global and overview maps	01110	Biosynthesis of secondary metabolites
ECANG7_04974	K00264	Metabolism	Global and overview maps	01110	Biosynthesis of secondary metabolites
ECANG7_06282	K00286	Metabolism	Global and overview maps	01110	Biosynthesis of secondary metabolites
ECANG7_01254	K00382	Metabolism	Global and overview maps	01110	Biosynthesis of secondary metabolites
ECANG7_04198	K00549	Metabolism	Global and overview maps	01110	Biosynthesis of secondary metabolites
ECANG7_02728	K00591	Metabolism	Global and overview maps	01110	Biosynthesis of secondary metabolites
ECANG7_06165	K00611	Metabolism	Global and overview maps	01110	Biosynthesis of secondary metabolites
ECANG7_08464	K00615	Metabolism	Global and overview maps	01110	Biosynthesis of secondary metabolites
ECANG7_07603	K00616	Metabolism	Global and overview maps	01110	Biosynthesis of secondary metabolites
ECANG7_00592	K00626	Metabolism	Global and overview maps	01110	Biosynthesis of secondary metabolites
ECANG7_06537	K00627	Metabolism	Global and overview maps	01110	Biosynthesis of secondary metabolites
ECANG7_05485	K00658	Metabolism	Global and overview maps	01110	Biosynthesis of secondary metabolites
ECANG7_08728	K00688	Metabolism	Global and overview maps	01110	Biosynthesis of secondary metabolites
ECANG7_09492	K00688	Metabolism	Global and overview maps	01110	Biosynthesis of secondary metabolites
ECANG7_05431	K00688	Metabolism	Global and overview maps	01110	Biosynthesis of secondary metabolites
ECANG7_09493	K00688	Metabolism	Global and overview maps	01110	Biosynthesis of secondary metabolites
ECANG7_08898	K00688	Metabolism	Global and overview maps	01110	Biosynthesis of secondary metabolites
ECANG7_00835	K00700	Metabolism	Global and overview maps	01110	Biosynthesis of secondary metabolites
ECANG7_04430	K00760	Metabolism	Global and overview maps	01110	Biosynthesis of secondary metabolites
ECANG7_04429	K00760	Metabolism	Global and overview maps	01110	Biosynthesis of secondary metabolites
ECANG7_02472	K00787	Metabolism	Global and overview maps	01110	Biosynthesis of secondary metabolites
ECANG7_05757	K00789	Metabolism	Global and overview maps	01110	Biosynthesis of secondary metabolites
ECANG7_03987	K00804	Metabolism	Global and overview maps	01110	Biosynthesis of secondary metabolites
ECANG7_10318	K00819	Metabolism	Global and overview maps	01110	Biosynthesis of secondary metabolites
ECANG7_03314	K00844	Metabolism	Global and overview maps	01110	Biosynthesis of secondary metabolites
ECANG7_03834	K00844	Metabolism	Global and overview maps	01110	Biosynthesis of secondary metabolites
ECANG7_03324	K00844	Metabolism	Global and overview maps	01110	Biosynthesis of secondary metabolites
ECANG7_03837	K00844	Metabolism	Global and overview maps	01110	Biosynthesis of secondary metabolites
ECANG7_05651	K00850	Metabolism	Global and overview maps	01110	Biosynthesis of secondary metabolites
ECANG7_04641	K00851	Metabolism	Global and overview maps	01110	Biosynthesis of secondary metabolites
ECANG7_04238	K00861	Metabolism	Global and overview maps	01110	Biosynthesis of secondary metabolites
ECANG7_00729	K00869	Metabolism	Global and overview maps	01110	Biosynthesis of secondary metabolites
ECANG7_00146	K00873	Metabolism	Global and overview maps	01110	Biosynthesis of secondary metabolites
ECANG7_00553	K00873	Metabolism	Global and overview maps	01110	Biosynthesis of secondary metabolites
ECANG7_07405	K00873	Metabolism	Global and overview maps	01110	Biosynthesis of secondary metabolites
ECANG7_00148	K00873	Metabolism	Global and overview maps	01110	Biosynthesis of secondary metabolites
ECANG7_09356	K00873	Metabolism	Global and overview maps	01110	Biosynthesis of secondary metabolites
ECANG7_07091	K00901	Metabolism	Global and overview maps	01110	Biosynthesis of secondary metabolites
ECANG7_01552	K00901	Metabolism	Global and overview maps	01110	Biosynthesis of secondary metabolites
ECANG7_07542	K00927	Metabolism	Global and overview maps	01110	Biosynthesis of secondary metabolites
ECANG7_00708	K00939	Metabolism	Global and overview maps	01110	Biosynthesis of secondary metabolites
ECANG7_08368	K00939	Metabolism	Global and overview maps	01110	Biosynthesis of secondary metabolites
ECANG7_05713	K00939	Metabolism	Global and overview maps	01110	Biosynthesis of secondary metabolites
ECANG7_07413	K00939	Metabolism	Global and overview maps	01110	Biosynthesis of secondary metabolites
ECANG7_03294	K00939	Metabolism	Global and overview maps	01110	Biosynthesis of secondary metabolites
ECANG7_07552	K00939	Metabolism	Global and overview maps	01110	Biosynthesis of secondary metabolites
ECANG7_00949	K00940	Metabolism	Global and overview maps	01110	Biosynthesis of secondary metabolites
ECANG7_02249	K00940	Metabolism	Global and overview maps	01110	Biosynthesis of secondary metabolites
ECANG7_03839	K00940	Metabolism	Global and overview maps	01110	Biosynthesis of secondary metabolites
ECANG7_00629	K00948	Metabolism	Global and overview maps	01110	Biosynthesis of secondary metabolites
ECANG7_00154	K00953	Metabolism	Global and overview maps	01110	Biosynthesis of secondary metabolites
ECANG7_09274	K00966	Metabolism	Global and overview maps	01110	Biosynthesis of secondary metabolites
ECANG7_11126	K00966	Metabolism	Global and overview maps	01110	Biosynthesis of secondary metabolites
ECANG7_05274	K00966	Metabolism	Global and overview maps	01110	Biosynthesis of secondary metabolites
ECANG7_06119	K00966	Metabolism	Global and overview maps	01110	Biosynthesis of secondary metabolites
ECANG7_05650	K00981	Metabolism	Global and overview maps	01110	Biosynthesis of secondary metabolites
ECANG7_02397	K00993	Metabolism	Global and overview maps	01110	Biosynthesis of secondary metabolites
ECANG7_02336	K01057	Metabolism	Global and overview maps	01110	Biosynthesis of secondary metabolites
ECANG7_06692	K01061	Metabolism	Global and overview maps	01110	Biosynthesis of secondary metabolites
ECANG7_07939	K01080	Metabolism	Global and overview maps	01110	Biosynthesis of secondary metabolites
ECANG7_08917	K01081	Metabolism	Global and overview maps	01110	Biosynthesis of secondary metabolites
ECANG7_02357	K01081	Metabolism	Global and overview maps	01110	Biosynthesis of secondary metabolites
ECANG7_06379	K01081	Metabolism	Global and overview maps	01110	Biosynthesis of secondary metabolites
ECANG7_01606	K01115	Metabolism	Global and overview maps	01110	Biosynthesis of secondary metabolites
ECANG7_01605	K01115	Metabolism	Global and overview maps	01110	Biosynthesis of secondary metabolites
ECANG7_08170	K01476	Metabolism	Global and overview maps	01110	Biosynthesis of secondary metabolites
ECANG7_03440	K01476	Metabolism	Global and overview maps	01110	Biosynthesis of secondary metabolites
ECANG7_09175	K01476	Metabolism	Global and overview maps	01110	Biosynthesis of secondary metabolites
ECANG7_10129	K01476	Metabolism	Global and overview maps	01110	Biosynthesis of secondary metabolites
ECANG7_10303	K01476	Metabolism	Global and overview maps	01110	Biosynthesis of secondary metabolites
ECANG7_05023	K01490	Metabolism	Global and overview maps	01110	Biosynthesis of secondary metabolites
ECANG7_10271	K01590	Metabolism	Global and overview maps	01110	Biosynthesis of secondary metabolites
ECANG7_06140	K01593	Metabolism	Global and overview maps	01110	Biosynthesis of secondary metabolites
ECANG7_07672	K01596	Metabolism	Global and overview maps	01110	Biosynthesis of secondary metabolites
ECANG7_02452	K01597	Metabolism	Global and overview maps	01110	Biosynthesis of secondary metabolites
ECANG7_10600	K01599	Metabolism	Global and overview maps	01110	Biosynthesis of secondary metabolites
ECANG7_10550	K01599	Metabolism	Global and overview maps	01110	Biosynthesis of secondary metabolites
ECANG7_07426	K01599	Metabolism	Global and overview maps	01110	Biosynthesis of secondary metabolites
ECANG7_06085	K01613	Metabolism	Global and overview maps	01110	Biosynthesis of secondary metabolites
ECANG7_04088	K01623	Metabolism	Global and overview maps	01110	Biosynthesis of secondary metabolites
ECANG7_05810	K01623	Metabolism	Global and overview maps	01110	Biosynthesis of secondary metabolites
ECANG7_04089	K01623	Metabolism	Global and overview maps	01110	Biosynthesis of secondary metabolites
ECANG7_03858	K01623	Metabolism	Global and overview maps	01110	Biosynthesis of secondary metabolites
ECANG7_07675	K01641	Metabolism	Global and overview maps	01110	Biosynthesis of secondary metabolites
ECANG7_00473	K01647	Metabolism	Global and overview maps	01110	Biosynthesis of secondary metabolites
ECANG7_06321	K01676	Metabolism	Global and overview maps	01110	Biosynthesis of secondary metabolites
ECANG7_05858	K01681	Metabolism	Global and overview maps	01110	Biosynthesis of secondary metabolites
ECANG7_09725	K01689	Metabolism	Global and overview maps	01110	Biosynthesis of secondary metabolites
ECANG7_02159	K01689	Metabolism	Global and overview maps	01110	Biosynthesis of secondary metabolites
ECANG7_03685	K01689	Metabolism	Global and overview maps	01110	Biosynthesis of secondary metabolites
ECANG7_07623	K01698	Metabolism	Global and overview maps	01110	Biosynthesis of secondary metabolites
ECANG7_04651	K01749	Metabolism	Global and overview maps	01110	Biosynthesis of secondary metabolites
ECANG7_07731	K01756	Metabolism	Global and overview maps	01110	Biosynthesis of secondary metabolites
ECANG7_03768	K01772	Metabolism	Global and overview maps	01110	Biosynthesis of secondary metabolites
ECANG7_00650	K01783	Metabolism	Global and overview maps	01110	Biosynthesis of secondary metabolites
ECANG7_00043	K01785	Metabolism	Global and overview maps	01110	Biosynthesis of secondary metabolites
ECANG7_07615	K01803	Metabolism	Global and overview maps	01110	Biosynthesis of secondary metabolites
ECANG7_05934	K01807	Metabolism	Global and overview maps	01110	Biosynthesis of secondary metabolites
ECANG7_02056	K01809	Metabolism	Global and overview maps	01110	Biosynthesis of secondary metabolites
ECANG7_00412	K01810	Metabolism	Global and overview maps	01110	Biosynthesis of secondary metabolites
ECANG7_07908	K01823	Metabolism	Global and overview maps	01110	Biosynthesis of secondary metabolites
ECANG7_00314	K01834	Metabolism	Global and overview maps	01110	Biosynthesis of secondary metabolites
ECANG7_02908	K01834	Metabolism	Global and overview maps	01110	Biosynthesis of secondary metabolites
ECANG7_02565	K01835	Metabolism	Global and overview maps	01110	Biosynthesis of secondary metabolites
ECANG7_07596	K01885	Metabolism	Global and overview maps	01110	Biosynthesis of secondary metabolites
ECANG7_04785	K01895	Metabolism	Global and overview maps	01110	Biosynthesis of secondary metabolites
ECANG7_02751	K01899	Metabolism	Global and overview maps	01110	Biosynthesis of secondary metabolites
ECANG7_05628	K01900	Metabolism	Global and overview maps	01110	Biosynthesis of secondary metabolites
ECANG7_03638	K01900	Metabolism	Global and overview maps	01110	Biosynthesis of secondary metabolites
ECANG7_03005	K02257	Metabolism	Global and overview maps	01110	Biosynthesis of secondary metabolites
ECANG7_08595	K02259	Metabolism	Global and overview maps	01110	Biosynthesis of secondary metabolites
ECANG7_03088	K02437	Metabolism	Global and overview maps	01110	Biosynthesis of secondary metabolites
ECANG7_08459	K03783	Metabolism	Global and overview maps	01110	Biosynthesis of secondary metabolites
ECANG7_08854	K03783	Metabolism	Global and overview maps	01110	Biosynthesis of secondary metabolites
ECANG7_07937	K03783	Metabolism	Global and overview maps	01110	Biosynthesis of secondary metabolites
ECANG7_08457	K03783	Metabolism	Global and overview maps	01110	Biosynthesis of secondary metabolites
ECANG7_11196	K03783	Metabolism	Global and overview maps	01110	Biosynthesis of secondary metabolites
ECANG7_05567	K03783	Metabolism	Global and overview maps	01110	Biosynthesis of secondary metabolites
ECANG7_09964	K03783	Metabolism	Global and overview maps	01110	Biosynthesis of secondary metabolites
ECANG7_08458	K03783	Metabolism	Global and overview maps	01110	Biosynthesis of secondary metabolites
ECANG7_07784	K03841	Metabolism	Global and overview maps	01110	Biosynthesis of secondary metabolites
ECANG7_01425	K05349	Metabolism	Global and overview maps	01110	Biosynthesis of secondary metabolites
ECANG7_06853	K06125	Metabolism	Global and overview maps	01110	Biosynthesis of secondary metabolites
ECANG7_00701	K06126	Metabolism	Global and overview maps	01110	Biosynthesis of secondary metabolites
ECANG7_05809	K06127	Metabolism	Global and overview maps	01110	Biosynthesis of secondary metabolites
ECANG7_05372	K06134	Metabolism	Global and overview maps	01110	Biosynthesis of secondary metabolites
ECANG7_02915	K07511	Metabolism	Global and overview maps	01110	Biosynthesis of secondary metabolites
ECANG7_02686	K08074	Metabolism	Global and overview maps	01110	Biosynthesis of secondary metabolites
ECANG7_02498	K08683	Metabolism	Global and overview maps	01110	Biosynthesis of secondary metabolites
ECANG7_06540	K10247	Metabolism	Global and overview maps	01110	Biosynthesis of secondary metabolites
ECANG7_04589	K10250	Metabolism	Global and overview maps	01110	Biosynthesis of secondary metabolites
ECANG7_02587	K10251	Metabolism	Global and overview maps	01110	Biosynthesis of secondary metabolites
ECANG7_10929	K10251	Metabolism	Global and overview maps	01110	Biosynthesis of secondary metabolites
ECANG7_05849	K10258	Metabolism	Global and overview maps	01110	Biosynthesis of secondary metabolites
ECANG7_08659	K10703	Metabolism	Global and overview maps	01110	Biosynthesis of secondary metabolites
ECANG7_02455	K11262	Metabolism	Global and overview maps	01110	Biosynthesis of secondary metabolites
ECANG7_07376	K11778	Metabolism	Global and overview maps	01110	Biosynthesis of secondary metabolites
ECANG7_06326	K12504	Metabolism	Global and overview maps	01110	Biosynthesis of secondary metabolites
ECANG7_06286	K13273	Metabolism	Global and overview maps	01110	Biosynthesis of secondary metabolites
ECANG7_04617	K13506	Metabolism	Global and overview maps	01110	Biosynthesis of secondary metabolites
ECANG7_02625	K13509	Metabolism	Global and overview maps	01110	Biosynthesis of secondary metabolites
ECANG7_02628	K13509	Metabolism	Global and overview maps	01110	Biosynthesis of secondary metabolites
ECANG7_08343	K13513	Metabolism	Global and overview maps	01110	Biosynthesis of secondary metabolites
ECANG7_07630	K13517	Metabolism	Global and overview maps	01110	Biosynthesis of secondary metabolites
ECANG7_00582	K13517	Metabolism	Global and overview maps	01110	Biosynthesis of secondary metabolites
ECANG7_03591	K14163	Metabolism	Global and overview maps	01110	Biosynthesis of secondary metabolites
ECANG7_04368	K14454	Metabolism	Global and overview maps	01110	Biosynthesis of secondary metabolites
ECANG7_04141	K14455	Metabolism	Global and overview maps	01110	Biosynthesis of secondary metabolites
ECANG7_03178	K14677	Metabolism	Global and overview maps	01110	Biosynthesis of secondary metabolites
ECANG7_06672	K15728	Metabolism	Global and overview maps	01110	Biosynthesis of secondary metabolites
ECANG7_02821	K15728	Metabolism	Global and overview maps	01110	Biosynthesis of secondary metabolites
ECANG7_06354	K15779	Metabolism	Global and overview maps	01110	Biosynthesis of secondary metabolites
ECANG7_00934	K15788	Metabolism	Global and overview maps	01110	Biosynthesis of secondary metabolites
ECANG7_02873	K16343	Metabolism	Global and overview maps	01110	Biosynthesis of secondary metabolites
ECANG7_05108	K16860	Metabolism	Global and overview maps	01110	Biosynthesis of secondary metabolites
ECANG7_04129	K16911	Metabolism	Global and overview maps	01110	Biosynthesis of secondary metabolites
ECANG7_02633	K17497	Metabolism	Global and overview maps	01110	Biosynthesis of secondary metabolites
ECANG7_02211	K17989	Metabolism	Global and overview maps	01110	Biosynthesis of secondary metabolites
ECANG7_00033	K18532	Metabolism	Global and overview maps	01110	Biosynthesis of secondary metabolites
ECANG7_08551	K18533	Metabolism	Global and overview maps	01110	Biosynthesis of secondary metabolites
ECANG7_09154	K18533	Metabolism	Global and overview maps	01110	Biosynthesis of secondary metabolites
ECANG7_01532	K19007	Metabolism	Global and overview maps	01110	Biosynthesis of secondary metabolites
ECANG7_07408	K19269	Metabolism	Global and overview maps	01110	Biosynthesis of secondary metabolites
ECANG7_00202	K00016	Metabolism	Global and overview maps	01120	Microbial metabolism in diverse environments
ECANG7_06430	K00016	Metabolism	Global and overview maps	01120	Microbial metabolism in diverse environments
ECANG7_07350	K00016	Metabolism	Global and overview maps	01120	Microbial metabolism in diverse environments
ECANG7_09441	K00016	Metabolism	Global and overview maps	01120	Microbial metabolism in diverse environments
ECANG7_03340	K00022	Metabolism	Global and overview maps	01120	Microbial metabolism in diverse environments
ECANG7_04628	K00025	Metabolism	Global and overview maps	01120	Microbial metabolism in diverse environments
ECANG7_06694	K00025	Metabolism	Global and overview maps	01120	Microbial metabolism in diverse environments
ECANG7_08839	K00026	Metabolism	Global and overview maps	01120	Microbial metabolism in diverse environments
ECANG7_03085	K00029	Metabolism	Global and overview maps	01120	Microbial metabolism in diverse environments
ECANG7_01421	K00029	Metabolism	Global and overview maps	01120	Microbial metabolism in diverse environments
ECANG7_01732	K00029	Metabolism	Global and overview maps	01120	Microbial metabolism in diverse environments
ECANG7_01940	K00030	Metabolism	Global and overview maps	01120	Microbial metabolism in diverse environments
ECANG7_06713	K00030	Metabolism	Global and overview maps	01120	Microbial metabolism in diverse environments
ECANG7_03193	K00031	Metabolism	Global and overview maps	01120	Microbial metabolism in diverse environments
ECANG7_06904	K00033	Metabolism	Global and overview maps	01120	Microbial metabolism in diverse environments
ECANG7_01889	K00036	Metabolism	Global and overview maps	01120	Microbial metabolism in diverse environments
ECANG7_04125	K00123	Metabolism	Global and overview maps	01120	Microbial metabolism in diverse environments
ECANG7_07348	K00128	Metabolism	Global and overview maps	01120	Microbial metabolism in diverse environments
ECANG7_07243	K00134	Metabolism	Global and overview maps	01120	Microbial metabolism in diverse environments
ECANG7_01459	K00134	Metabolism	Global and overview maps	01120	Microbial metabolism in diverse environments
ECANG7_08318	K00134	Metabolism	Global and overview maps	01120	Microbial metabolism in diverse environments
ECANG7_04383	K00135	Metabolism	Global and overview maps	01120	Microbial metabolism in diverse environments
ECANG7_07868	K00161	Metabolism	Global and overview maps	01120	Microbial metabolism in diverse environments
ECANG7_04825	K00162	Metabolism	Global and overview maps	01120	Microbial metabolism in diverse environments
ECANG7_07470	K00164	Metabolism	Global and overview maps	01120	Microbial metabolism in diverse environments
ECANG7_08326	K00164	Metabolism	Global and overview maps	01120	Microbial metabolism in diverse environments
ECANG7_00700	K00234	Metabolism	Global and overview maps	01120	Microbial metabolism in diverse environments
ECANG7_04500	K00235	Metabolism	Global and overview maps	01120	Microbial metabolism in diverse environments
ECANG7_04499	K00235	Metabolism	Global and overview maps	01120	Microbial metabolism in diverse environments
ECANG7_06117	K00236	Metabolism	Global and overview maps	01120	Microbial metabolism in diverse environments
ECANG7_04974	K00264	Metabolism	Global and overview maps	01120	Microbial metabolism in diverse environments
ECANG7_01254	K00382	Metabolism	Global and overview maps	01120	Microbial metabolism in diverse environments
ECANG7_08464	K00615	Metabolism	Global and overview maps	01120	Microbial metabolism in diverse environments
ECANG7_07603	K00616	Metabolism	Global and overview maps	01120	Microbial metabolism in diverse environments
ECANG7_00592	K00626	Metabolism	Global and overview maps	01120	Microbial metabolism in diverse environments
ECANG7_06537	K00627	Metabolism	Global and overview maps	01120	Microbial metabolism in diverse environments
ECANG7_05485	K00658	Metabolism	Global and overview maps	01120	Microbial metabolism in diverse environments
ECANG7_04369	K00814	Metabolism	Global and overview maps	01120	Microbial metabolism in diverse environments
ECANG7_03314	K00844	Metabolism	Global and overview maps	01120	Microbial metabolism in diverse environments
ECANG7_03834	K00844	Metabolism	Global and overview maps	01120	Microbial metabolism in diverse environments
ECANG7_03324	K00844	Metabolism	Global and overview maps	01120	Microbial metabolism in diverse environments
ECANG7_03837	K00844	Metabolism	Global and overview maps	01120	Microbial metabolism in diverse environments
ECANG7_05651	K00850	Metabolism	Global and overview maps	01120	Microbial metabolism in diverse environments
ECANG7_04641	K00851	Metabolism	Global and overview maps	01120	Microbial metabolism in diverse environments
ECANG7_00146	K00873	Metabolism	Global and overview maps	01120	Microbial metabolism in diverse environments
ECANG7_00553	K00873	Metabolism	Global and overview maps	01120	Microbial metabolism in diverse environments
ECANG7_07405	K00873	Metabolism	Global and overview maps	01120	Microbial metabolism in diverse environments
ECANG7_00148	K00873	Metabolism	Global and overview maps	01120	Microbial metabolism in diverse environments
ECANG7_09356	K00873	Metabolism	Global and overview maps	01120	Microbial metabolism in diverse environments
ECANG7_07542	K00927	Metabolism	Global and overview maps	01120	Microbial metabolism in diverse environments
ECANG7_00629	K00948	Metabolism	Global and overview maps	01120	Microbial metabolism in diverse environments
ECANG7_02336	K01057	Metabolism	Global and overview maps	01120	Microbial metabolism in diverse environments
ECANG7_06692	K01061	Metabolism	Global and overview maps	01120	Microbial metabolism in diverse environments
ECANG7_01535	K01070	Metabolism	Global and overview maps	01120	Microbial metabolism in diverse environments
ECANG7_05026	K01077	Metabolism	Global and overview maps	01120	Microbial metabolism in diverse environments
ECANG7_01358	K01077	Metabolism	Global and overview maps	01120	Microbial metabolism in diverse environments
ECANG7_05028	K01077	Metabolism	Global and overview maps	01120	Microbial metabolism in diverse environments
ECANG7_09438	K01079	Metabolism	Global and overview maps	01120	Microbial metabolism in diverse environments
ECANG7_10856	K01079	Metabolism	Global and overview maps	01120	Microbial metabolism in diverse environments
ECANG7_03136	K01082	Metabolism	Global and overview maps	01120	Microbial metabolism in diverse environments
ECANG7_00429	K01512	Metabolism	Global and overview maps	01120	Microbial metabolism in diverse environments
ECANG7_07672	K01596	Metabolism	Global and overview maps	01120	Microbial metabolism in diverse environments
ECANG7_04088	K01623	Metabolism	Global and overview maps	01120	Microbial metabolism in diverse environments
ECANG7_05810	K01623	Metabolism	Global and overview maps	01120	Microbial metabolism in diverse environments
ECANG7_04089	K01623	Metabolism	Global and overview maps	01120	Microbial metabolism in diverse environments
ECANG7_03858	K01623	Metabolism	Global and overview maps	01120	Microbial metabolism in diverse environments
ECANG7_00473	K01647	Metabolism	Global and overview maps	01120	Microbial metabolism in diverse environments
ECANG7_06321	K01676	Metabolism	Global and overview maps	01120	Microbial metabolism in diverse environments
ECANG7_05858	K01681	Metabolism	Global and overview maps	01120	Microbial metabolism in diverse environments
ECANG7_09725	K01689	Metabolism	Global and overview maps	01120	Microbial metabolism in diverse environments
ECANG7_02159	K01689	Metabolism	Global and overview maps	01120	Microbial metabolism in diverse environments
ECANG7_03685	K01689	Metabolism	Global and overview maps	01120	Microbial metabolism in diverse environments
ECANG7_00650	K01783	Metabolism	Global and overview maps	01120	Microbial metabolism in diverse environments
ECANG7_00043	K01785	Metabolism	Global and overview maps	01120	Microbial metabolism in diverse environments
ECANG7_07615	K01803	Metabolism	Global and overview maps	01120	Microbial metabolism in diverse environments
ECANG7_05934	K01807	Metabolism	Global and overview maps	01120	Microbial metabolism in diverse environments
ECANG7_00412	K01810	Metabolism	Global and overview maps	01120	Microbial metabolism in diverse environments
ECANG7_00314	K01834	Metabolism	Global and overview maps	01120	Microbial metabolism in diverse environments
ECANG7_02908	K01834	Metabolism	Global and overview maps	01120	Microbial metabolism in diverse environments
ECANG7_02565	K01835	Metabolism	Global and overview maps	01120	Microbial metabolism in diverse environments
ECANG7_04785	K01895	Metabolism	Global and overview maps	01120	Microbial metabolism in diverse environments
ECANG7_02751	K01899	Metabolism	Global and overview maps	01120	Microbial metabolism in diverse environments
ECANG7_05628	K01900	Metabolism	Global and overview maps	01120	Microbial metabolism in diverse environments
ECANG7_03638	K01900	Metabolism	Global and overview maps	01120	Microbial metabolism in diverse environments
ECANG7_01862	K01915	Metabolism	Global and overview maps	01120	Microbial metabolism in diverse environments
ECANG7_02163	K01965	Metabolism	Global and overview maps	01120	Microbial metabolism in diverse environments
ECANG7_03283	K01966	Metabolism	Global and overview maps	01120	Microbial metabolism in diverse environments
ECANG7_07784	K03841	Metabolism	Global and overview maps	01120	Microbial metabolism in diverse environments
ECANG7_02915	K07511	Metabolism	Global and overview maps	01120	Microbial metabolism in diverse environments
ECANG7_07932	K08738	Metabolism	Global and overview maps	01120	Microbial metabolism in diverse environments
ECANG7_05165	K13811	Metabolism	Global and overview maps	01120	Microbial metabolism in diverse environments
ECANG7_04368	K14454	Metabolism	Global and overview maps	01120	Microbial metabolism in diverse environments
ECANG7_04141	K14455	Metabolism	Global and overview maps	01120	Microbial metabolism in diverse environments
ECANG7_09126	K15759	Metabolism	Global and overview maps	01120	Microbial metabolism in diverse environments
ECANG7_06354	K15779	Metabolism	Global and overview maps	01120	Microbial metabolism in diverse environments
ECANG7_00202	K00016	Metabolism	Global and overview maps	01130	Biosynthesis of antibiotics
ECANG7_06430	K00016	Metabolism	Global and overview maps	01130	Biosynthesis of antibiotics
ECANG7_07350	K00016	Metabolism	Global and overview maps	01130	Biosynthesis of antibiotics
ECANG7_09441	K00016	Metabolism	Global and overview maps	01130	Biosynthesis of antibiotics
ECANG7_00376	K00021	Metabolism	Global and overview maps	01130	Biosynthesis of antibiotics
ECANG7_03340	K00022	Metabolism	Global and overview maps	01130	Biosynthesis of antibiotics
ECANG7_04628	K00025	Metabolism	Global and overview maps	01130	Biosynthesis of antibiotics
ECANG7_06694	K00025	Metabolism	Global and overview maps	01130	Biosynthesis of antibiotics
ECANG7_08839	K00026	Metabolism	Global and overview maps	01130	Biosynthesis of antibiotics
ECANG7_01940	K00030	Metabolism	Global and overview maps	01130	Biosynthesis of antibiotics
ECANG7_06713	K00030	Metabolism	Global and overview maps	01130	Biosynthesis of antibiotics
ECANG7_03193	K00031	Metabolism	Global and overview maps	01130	Biosynthesis of antibiotics
ECANG7_06904	K00033	Metabolism	Global and overview maps	01130	Biosynthesis of antibiotics
ECANG7_01889	K00036	Metabolism	Global and overview maps	01130	Biosynthesis of antibiotics
ECANG7_07348	K00128	Metabolism	Global and overview maps	01130	Biosynthesis of antibiotics
ECANG7_07243	K00134	Metabolism	Global and overview maps	01130	Biosynthesis of antibiotics
ECANG7_01459	K00134	Metabolism	Global and overview maps	01130	Biosynthesis of antibiotics
ECANG7_08318	K00134	Metabolism	Global and overview maps	01130	Biosynthesis of antibiotics
ECANG7_07868	K00161	Metabolism	Global and overview maps	01130	Biosynthesis of antibiotics
ECANG7_04825	K00162	Metabolism	Global and overview maps	01130	Biosynthesis of antibiotics
ECANG7_07470	K00164	Metabolism	Global and overview maps	01130	Biosynthesis of antibiotics
ECANG7_08326	K00164	Metabolism	Global and overview maps	01130	Biosynthesis of antibiotics
ECANG7_01759	K00167	Metabolism	Global and overview maps	01130	Biosynthesis of antibiotics
ECANG7_00700	K00234	Metabolism	Global and overview maps	01130	Biosynthesis of antibiotics
ECANG7_04500	K00235	Metabolism	Global and overview maps	01130	Biosynthesis of antibiotics
ECANG7_04499	K00235	Metabolism	Global and overview maps	01130	Biosynthesis of antibiotics
ECANG7_06117	K00236	Metabolism	Global and overview maps	01130	Biosynthesis of antibiotics
ECANG7_04974	K00264	Metabolism	Global and overview maps	01130	Biosynthesis of antibiotics
ECANG7_06282	K00286	Metabolism	Global and overview maps	01130	Biosynthesis of antibiotics
ECANG7_01254	K00382	Metabolism	Global and overview maps	01130	Biosynthesis of antibiotics
ECANG7_06165	K00611	Metabolism	Global and overview maps	01130	Biosynthesis of antibiotics
ECANG7_08464	K00615	Metabolism	Global and overview maps	01130	Biosynthesis of antibiotics
ECANG7_07603	K00616	Metabolism	Global and overview maps	01130	Biosynthesis of antibiotics
ECANG7_00592	K00626	Metabolism	Global and overview maps	01130	Biosynthesis of antibiotics
ECANG7_06537	K00627	Metabolism	Global and overview maps	01130	Biosynthesis of antibiotics
ECANG7_05485	K00658	Metabolism	Global and overview maps	01130	Biosynthesis of antibiotics
ECANG7_02472	K00787	Metabolism	Global and overview maps	01130	Biosynthesis of antibiotics
ECANG7_03987	K00804	Metabolism	Global and overview maps	01130	Biosynthesis of antibiotics
ECANG7_10318	K00819	Metabolism	Global and overview maps	01130	Biosynthesis of antibiotics
ECANG7_06571	K00820	Metabolism	Global and overview maps	01130	Biosynthesis of antibiotics
ECANG7_03314	K00844	Metabolism	Global and overview maps	01130	Biosynthesis of antibiotics
ECANG7_03834	K00844	Metabolism	Global and overview maps	01130	Biosynthesis of antibiotics
ECANG7_03324	K00844	Metabolism	Global and overview maps	01130	Biosynthesis of antibiotics
ECANG7_03837	K00844	Metabolism	Global and overview maps	01130	Biosynthesis of antibiotics
ECANG7_05651	K00850	Metabolism	Global and overview maps	01130	Biosynthesis of antibiotics
ECANG7_04641	K00851	Metabolism	Global and overview maps	01130	Biosynthesis of antibiotics
ECANG7_00729	K00869	Metabolism	Global and overview maps	01130	Biosynthesis of antibiotics
ECANG7_00146	K00873	Metabolism	Global and overview maps	01130	Biosynthesis of antibiotics
ECANG7_00553	K00873	Metabolism	Global and overview maps	01130	Biosynthesis of antibiotics
ECANG7_07405	K00873	Metabolism	Global and overview maps	01130	Biosynthesis of antibiotics
ECANG7_00148	K00873	Metabolism	Global and overview maps	01130	Biosynthesis of antibiotics
ECANG7_09356	K00873	Metabolism	Global and overview maps	01130	Biosynthesis of antibiotics
ECANG7_07542	K00927	Metabolism	Global and overview maps	01130	Biosynthesis of antibiotics
ECANG7_00708	K00939	Metabolism	Global and overview maps	01130	Biosynthesis of antibiotics
ECANG7_08368	K00939	Metabolism	Global and overview maps	01130	Biosynthesis of antibiotics
ECANG7_05713	K00939	Metabolism	Global and overview maps	01130	Biosynthesis of antibiotics
ECANG7_07413	K00939	Metabolism	Global and overview maps	01130	Biosynthesis of antibiotics
ECANG7_03294	K00939	Metabolism	Global and overview maps	01130	Biosynthesis of antibiotics
ECANG7_07552	K00939	Metabolism	Global and overview maps	01130	Biosynthesis of antibiotics
ECANG7_00949	K00940	Metabolism	Global and overview maps	01130	Biosynthesis of antibiotics
ECANG7_02249	K00940	Metabolism	Global and overview maps	01130	Biosynthesis of antibiotics
ECANG7_03839	K00940	Metabolism	Global and overview maps	01130	Biosynthesis of antibiotics
ECANG7_00629	K00948	Metabolism	Global and overview maps	01130	Biosynthesis of antibiotics
ECANG7_05983	K00963	Metabolism	Global and overview maps	01130	Biosynthesis of antibiotics
ECANG7_06038	K00963	Metabolism	Global and overview maps	01130	Biosynthesis of antibiotics
ECANG7_02336	K01057	Metabolism	Global and overview maps	01130	Biosynthesis of antibiotics
ECANG7_06692	K01061	Metabolism	Global and overview maps	01130	Biosynthesis of antibiotics
ECANG7_09438	K01079	Metabolism	Global and overview maps	01130	Biosynthesis of antibiotics
ECANG7_10856	K01079	Metabolism	Global and overview maps	01130	Biosynthesis of antibiotics
ECANG7_03136	K01082	Metabolism	Global and overview maps	01130	Biosynthesis of antibiotics
ECANG7_08170	K01476	Metabolism	Global and overview maps	01130	Biosynthesis of antibiotics
ECANG7_03440	K01476	Metabolism	Global and overview maps	01130	Biosynthesis of antibiotics
ECANG7_09175	K01476	Metabolism	Global and overview maps	01130	Biosynthesis of antibiotics
ECANG7_10129	K01476	Metabolism	Global and overview maps	01130	Biosynthesis of antibiotics
ECANG7_10303	K01476	Metabolism	Global and overview maps	01130	Biosynthesis of antibiotics
ECANG7_05023	K01490	Metabolism	Global and overview maps	01130	Biosynthesis of antibiotics
ECANG7_07672	K01596	Metabolism	Global and overview maps	01130	Biosynthesis of antibiotics
ECANG7_02452	K01597	Metabolism	Global and overview maps	01130	Biosynthesis of antibiotics
ECANG7_04088	K01623	Metabolism	Global and overview maps	01130	Biosynthesis of antibiotics
ECANG7_05810	K01623	Metabolism	Global and overview maps	01130	Biosynthesis of antibiotics
ECANG7_04089	K01623	Metabolism	Global and overview maps	01130	Biosynthesis of antibiotics
ECANG7_03858	K01623	Metabolism	Global and overview maps	01130	Biosynthesis of antibiotics
ECANG7_07675	K01641	Metabolism	Global and overview maps	01130	Biosynthesis of antibiotics
ECANG7_00473	K01647	Metabolism	Global and overview maps	01130	Biosynthesis of antibiotics
ECANG7_06321	K01676	Metabolism	Global and overview maps	01130	Biosynthesis of antibiotics
ECANG7_05858	K01681	Metabolism	Global and overview maps	01130	Biosynthesis of antibiotics
ECANG7_09725	K01689	Metabolism	Global and overview maps	01130	Biosynthesis of antibiotics
ECANG7_02159	K01689	Metabolism	Global and overview maps	01130	Biosynthesis of antibiotics
ECANG7_03685	K01689	Metabolism	Global and overview maps	01130	Biosynthesis of antibiotics
ECANG7_07731	K01756	Metabolism	Global and overview maps	01130	Biosynthesis of antibiotics
ECANG7_00650	K01783	Metabolism	Global and overview maps	01130	Biosynthesis of antibiotics
ECANG7_00043	K01785	Metabolism	Global and overview maps	01130	Biosynthesis of antibiotics
ECANG7_07615	K01803	Metabolism	Global and overview maps	01130	Biosynthesis of antibiotics
ECANG7_05934	K01807	Metabolism	Global and overview maps	01130	Biosynthesis of antibiotics
ECANG7_00412	K01810	Metabolism	Global and overview maps	01130	Biosynthesis of antibiotics
ECANG7_07908	K01823	Metabolism	Global and overview maps	01130	Biosynthesis of antibiotics
ECANG7_00314	K01834	Metabolism	Global and overview maps	01130	Biosynthesis of antibiotics
ECANG7_02908	K01834	Metabolism	Global and overview maps	01130	Biosynthesis of antibiotics
ECANG7_02565	K01835	Metabolism	Global and overview maps	01130	Biosynthesis of antibiotics
ECANG7_03992	K01836	Metabolism	Global and overview maps	01130	Biosynthesis of antibiotics
ECANG7_04785	K01895	Metabolism	Global and overview maps	01130	Biosynthesis of antibiotics
ECANG7_02751	K01899	Metabolism	Global and overview maps	01130	Biosynthesis of antibiotics
ECANG7_05628	K01900	Metabolism	Global and overview maps	01130	Biosynthesis of antibiotics
ECANG7_03638	K01900	Metabolism	Global and overview maps	01130	Biosynthesis of antibiotics
ECANG7_02163	K01965	Metabolism	Global and overview maps	01130	Biosynthesis of antibiotics
ECANG7_03283	K01966	Metabolism	Global and overview maps	01130	Biosynthesis of antibiotics
ECANG7_03088	K02437	Metabolism	Global and overview maps	01130	Biosynthesis of antibiotics
ECANG7_07784	K03841	Metabolism	Global and overview maps	01130	Biosynthesis of antibiotics
ECANG7_00811	K05906	Metabolism	Global and overview maps	01130	Biosynthesis of antibiotics
ECANG7_06504	K05954	Metabolism	Global and overview maps	01130	Biosynthesis of antibiotics
ECANG7_00365	K05955	Metabolism	Global and overview maps	01130	Biosynthesis of antibiotics
ECANG7_02599	K05955	Metabolism	Global and overview maps	01130	Biosynthesis of antibiotics
ECANG7_01024	K06013	Metabolism	Global and overview maps	01130	Biosynthesis of antibiotics
ECANG7_02915	K07511	Metabolism	Global and overview maps	01130	Biosynthesis of antibiotics
ECANG7_02686	K08074	Metabolism	Global and overview maps	01130	Biosynthesis of antibiotics
ECANG7_01950	K08658	Metabolism	Global and overview maps	01130	Biosynthesis of antibiotics
ECANG7_02498	K08683	Metabolism	Global and overview maps	01130	Biosynthesis of antibiotics
ECANG7_05165	K13811	Metabolism	Global and overview maps	01130	Biosynthesis of antibiotics
ECANG7_04368	K14454	Metabolism	Global and overview maps	01130	Biosynthesis of antibiotics
ECANG7_04141	K14455	Metabolism	Global and overview maps	01130	Biosynthesis of antibiotics
ECANG7_03178	K14677	Metabolism	Global and overview maps	01130	Biosynthesis of antibiotics
ECANG7_06354	K15779	Metabolism	Global and overview maps	01130	Biosynthesis of antibiotics
ECANG7_00934	K15788	Metabolism	Global and overview maps	01130	Biosynthesis of antibiotics
ECANG7_02211	K17989	Metabolism	Global and overview maps	01130	Biosynthesis of antibiotics
ECANG7_00033	K18532	Metabolism	Global and overview maps	01130	Biosynthesis of antibiotics
ECANG7_08551	K18533	Metabolism	Global and overview maps	01130	Biosynthesis of antibiotics
ECANG7_09154	K18533	Metabolism	Global and overview maps	01130	Biosynthesis of antibiotics
ECANG7_07408	K19269	Metabolism	Global and overview maps	01130	Biosynthesis of antibiotics
ECANG7_04628	K00025	Metabolism	Global and overview maps	01200	Carbon metabolism
ECANG7_06694	K00025	Metabolism	Global and overview maps	01200	Carbon metabolism
ECANG7_08839	K00026	Metabolism	Global and overview maps	01200	Carbon metabolism
ECANG7_03085	K00029	Metabolism	Global and overview maps	01200	Carbon metabolism
ECANG7_01421	K00029	Metabolism	Global and overview maps	01200	Carbon metabolism
ECANG7_01732	K00029	Metabolism	Global and overview maps	01200	Carbon metabolism
ECANG7_01940	K00030	Metabolism	Global and overview maps	01200	Carbon metabolism
ECANG7_06713	K00030	Metabolism	Global and overview maps	01200	Carbon metabolism
ECANG7_03193	K00031	Metabolism	Global and overview maps	01200	Carbon metabolism
ECANG7_06904	K00033	Metabolism	Global and overview maps	01200	Carbon metabolism
ECANG7_01889	K00036	Metabolism	Global and overview maps	01200	Carbon metabolism
ECANG7_04125	K00123	Metabolism	Global and overview maps	01200	Carbon metabolism
ECANG7_07243	K00134	Metabolism	Global and overview maps	01200	Carbon metabolism
ECANG7_01459	K00134	Metabolism	Global and overview maps	01200	Carbon metabolism
ECANG7_08318	K00134	Metabolism	Global and overview maps	01200	Carbon metabolism
ECANG7_07868	K00161	Metabolism	Global and overview maps	01200	Carbon metabolism
ECANG7_04825	K00162	Metabolism	Global and overview maps	01200	Carbon metabolism
ECANG7_07470	K00164	Metabolism	Global and overview maps	01200	Carbon metabolism
ECANG7_08326	K00164	Metabolism	Global and overview maps	01200	Carbon metabolism
ECANG7_00700	K00234	Metabolism	Global and overview maps	01200	Carbon metabolism
ECANG7_04500	K00235	Metabolism	Global and overview maps	01200	Carbon metabolism
ECANG7_04499	K00235	Metabolism	Global and overview maps	01200	Carbon metabolism
ECANG7_06117	K00236	Metabolism	Global and overview maps	01200	Carbon metabolism
ECANG7_09036	K00261	Metabolism	Global and overview maps	01200	Carbon metabolism
ECANG7_02429	K00261	Metabolism	Global and overview maps	01200	Carbon metabolism
ECANG7_01254	K00382	Metabolism	Global and overview maps	01200	Carbon metabolism
ECANG7_08464	K00615	Metabolism	Global and overview maps	01200	Carbon metabolism
ECANG7_07603	K00616	Metabolism	Global and overview maps	01200	Carbon metabolism
ECANG7_00592	K00626	Metabolism	Global and overview maps	01200	Carbon metabolism
ECANG7_06537	K00627	Metabolism	Global and overview maps	01200	Carbon metabolism
ECANG7_05485	K00658	Metabolism	Global and overview maps	01200	Carbon metabolism
ECANG7_04369	K00814	Metabolism	Global and overview maps	01200	Carbon metabolism
ECANG7_03314	K00844	Metabolism	Global and overview maps	01200	Carbon metabolism
ECANG7_03834	K00844	Metabolism	Global and overview maps	01200	Carbon metabolism
ECANG7_03324	K00844	Metabolism	Global and overview maps	01200	Carbon metabolism
ECANG7_03837	K00844	Metabolism	Global and overview maps	01200	Carbon metabolism
ECANG7_05651	K00850	Metabolism	Global and overview maps	01200	Carbon metabolism
ECANG7_04641	K00851	Metabolism	Global and overview maps	01200	Carbon metabolism
ECANG7_00146	K00873	Metabolism	Global and overview maps	01200	Carbon metabolism
ECANG7_00553	K00873	Metabolism	Global and overview maps	01200	Carbon metabolism
ECANG7_07405	K00873	Metabolism	Global and overview maps	01200	Carbon metabolism
ECANG7_00148	K00873	Metabolism	Global and overview maps	01200	Carbon metabolism
ECANG7_09356	K00873	Metabolism	Global and overview maps	01200	Carbon metabolism
ECANG7_07542	K00927	Metabolism	Global and overview maps	01200	Carbon metabolism
ECANG7_00629	K00948	Metabolism	Global and overview maps	01200	Carbon metabolism
ECANG7_02336	K01057	Metabolism	Global and overview maps	01200	Carbon metabolism
ECANG7_01535	K01070	Metabolism	Global and overview maps	01200	Carbon metabolism
ECANG7_09438	K01079	Metabolism	Global and overview maps	01200	Carbon metabolism
ECANG7_10856	K01079	Metabolism	Global and overview maps	01200	Carbon metabolism
ECANG7_04088	K01623	Metabolism	Global and overview maps	01200	Carbon metabolism
ECANG7_05810	K01623	Metabolism	Global and overview maps	01200	Carbon metabolism
ECANG7_04089	K01623	Metabolism	Global and overview maps	01200	Carbon metabolism
ECANG7_03858	K01623	Metabolism	Global and overview maps	01200	Carbon metabolism
ECANG7_00473	K01647	Metabolism	Global and overview maps	01200	Carbon metabolism
ECANG7_06321	K01676	Metabolism	Global and overview maps	01200	Carbon metabolism
ECANG7_05858	K01681	Metabolism	Global and overview maps	01200	Carbon metabolism
ECANG7_09725	K01689	Metabolism	Global and overview maps	01200	Carbon metabolism
ECANG7_02159	K01689	Metabolism	Global and overview maps	01200	Carbon metabolism
ECANG7_03685	K01689	Metabolism	Global and overview maps	01200	Carbon metabolism
ECANG7_00650	K01783	Metabolism	Global and overview maps	01200	Carbon metabolism
ECANG7_07615	K01803	Metabolism	Global and overview maps	01200	Carbon metabolism
ECANG7_05934	K01807	Metabolism	Global and overview maps	01200	Carbon metabolism
ECANG7_00412	K01810	Metabolism	Global and overview maps	01200	Carbon metabolism
ECANG7_00314	K01834	Metabolism	Global and overview maps	01200	Carbon metabolism
ECANG7_02908	K01834	Metabolism	Global and overview maps	01200	Carbon metabolism
ECANG7_04785	K01895	Metabolism	Global and overview maps	01200	Carbon metabolism
ECANG7_02751	K01899	Metabolism	Global and overview maps	01200	Carbon metabolism
ECANG7_05628	K01900	Metabolism	Global and overview maps	01200	Carbon metabolism
ECANG7_03638	K01900	Metabolism	Global and overview maps	01200	Carbon metabolism
ECANG7_02163	K01965	Metabolism	Global and overview maps	01200	Carbon metabolism
ECANG7_03283	K01966	Metabolism	Global and overview maps	01200	Carbon metabolism
ECANG7_07784	K03841	Metabolism	Global and overview maps	01200	Carbon metabolism
ECANG7_02915	K07511	Metabolism	Global and overview maps	01200	Carbon metabolism
ECANG7_02686	K08074	Metabolism	Global and overview maps	01200	Carbon metabolism
ECANG7_04368	K14454	Metabolism	Global and overview maps	01200	Carbon metabolism
ECANG7_04141	K14455	Metabolism	Global and overview maps	01200	Carbon metabolism
ECANG7_02211	K17989	Metabolism	Global and overview maps	01200	Carbon metabolism
ECANG7_07408	K19269	Metabolism	Global and overview maps	01200	Carbon metabolism
ECANG7_01940	K00030	Metabolism	Global and overview maps	01210	2-Oxocarboxylic acid metabolism
ECANG7_06713	K00030	Metabolism	Global and overview maps	01210	2-Oxocarboxylic acid metabolism
ECANG7_03193	K00031	Metabolism	Global and overview maps	01210	2-Oxocarboxylic acid metabolism
ECANG7_04369	K00814	Metabolism	Global and overview maps	01210	2-Oxocarboxylic acid metabolism
ECANG7_00473	K01647	Metabolism	Global and overview maps	01210	2-Oxocarboxylic acid metabolism
ECANG7_05858	K01681	Metabolism	Global and overview maps	01210	2-Oxocarboxylic acid metabolism
ECANG7_04368	K14454	Metabolism	Global and overview maps	01210	2-Oxocarboxylic acid metabolism
ECANG7_04141	K14455	Metabolism	Global and overview maps	01210	2-Oxocarboxylic acid metabolism
ECANG7_03178	K14677	Metabolism	Global and overview maps	01210	2-Oxocarboxylic acid metabolism
ECANG7_03340	K00022	Metabolism	Global and overview maps	01212	Fatty acid metabolism
ECANG7_00592	K00626	Metabolism	Global and overview maps	01212	Fatty acid metabolism
ECANG7_02656	K00645	Metabolism	Global and overview maps	01212	Fatty acid metabolism
ECANG7_00204	K01074	Metabolism	Global and overview maps	01212	Fatty acid metabolism
ECANG7_08347	K01897	Metabolism	Global and overview maps	01212	Fatty acid metabolism
ECANG7_01590	K01897	Metabolism	Global and overview maps	01212	Fatty acid metabolism
ECANG7_01520	K01897	Metabolism	Global and overview maps	01212	Fatty acid metabolism
ECANG7_02334	K01897	Metabolism	Global and overview maps	01212	Fatty acid metabolism
ECANG7_01120	K01897	Metabolism	Global and overview maps	01212	Fatty acid metabolism
ECANG7_02915	K07511	Metabolism	Global and overview maps	01212	Fatty acid metabolism
ECANG7_05867	K07512	Metabolism	Global and overview maps	01212	Fatty acid metabolism
ECANG7_01157	K08765	Metabolism	Global and overview maps	01212	Fatty acid metabolism
ECANG7_01161	K08765	Metabolism	Global and overview maps	01212	Fatty acid metabolism
ECANG7_02024	K08766	Metabolism	Global and overview maps	01212	Fatty acid metabolism
ECANG7_02654	K09458	Metabolism	Global and overview maps	01212	Fatty acid metabolism
ECANG7_02587	K10251	Metabolism	Global and overview maps	01212	Fatty acid metabolism
ECANG7_10929	K10251	Metabolism	Global and overview maps	01212	Fatty acid metabolism
ECANG7_05849	K10258	Metabolism	Global and overview maps	01212	Fatty acid metabolism
ECANG7_08659	K10703	Metabolism	Global and overview maps	01212	Fatty acid metabolism
ECANG7_02455	K11262	Metabolism	Global and overview maps	01212	Fatty acid metabolism
ECANG7_01940	K00030	Metabolism	Global and overview maps	01230	Biosynthesis of amino acids
ECANG7_06713	K00030	Metabolism	Global and overview maps	01230	Biosynthesis of amino acids
ECANG7_03193	K00031	Metabolism	Global and overview maps	01230	Biosynthesis of amino acids
ECANG7_07243	K00134	Metabolism	Global and overview maps	01230	Biosynthesis of amino acids
ECANG7_01459	K00134	Metabolism	Global and overview maps	01230	Biosynthesis of amino acids
ECANG7_08318	K00134	Metabolism	Global and overview maps	01230	Biosynthesis of amino acids
ECANG7_04974	K00264	Metabolism	Global and overview maps	01230	Biosynthesis of amino acids
ECANG7_06282	K00286	Metabolism	Global and overview maps	01230	Biosynthesis of amino acids
ECANG7_04198	K00549	Metabolism	Global and overview maps	01230	Biosynthesis of amino acids
ECANG7_06165	K00611	Metabolism	Global and overview maps	01230	Biosynthesis of amino acids
ECANG7_08464	K00615	Metabolism	Global and overview maps	01230	Biosynthesis of amino acids
ECANG7_07603	K00616	Metabolism	Global and overview maps	01230	Biosynthesis of amino acids
ECANG7_05757	K00789	Metabolism	Global and overview maps	01230	Biosynthesis of amino acids
ECANG7_04369	K00814	Metabolism	Global and overview maps	01230	Biosynthesis of amino acids
ECANG7_05651	K00850	Metabolism	Global and overview maps	01230	Biosynthesis of amino acids
ECANG7_00146	K00873	Metabolism	Global and overview maps	01230	Biosynthesis of amino acids
ECANG7_00553	K00873	Metabolism	Global and overview maps	01230	Biosynthesis of amino acids
ECANG7_07405	K00873	Metabolism	Global and overview maps	01230	Biosynthesis of amino acids
ECANG7_00148	K00873	Metabolism	Global and overview maps	01230	Biosynthesis of amino acids
ECANG7_09356	K00873	Metabolism	Global and overview maps	01230	Biosynthesis of amino acids
ECANG7_07542	K00927	Metabolism	Global and overview maps	01230	Biosynthesis of amino acids
ECANG7_00629	K00948	Metabolism	Global and overview maps	01230	Biosynthesis of amino acids
ECANG7_09438	K01079	Metabolism	Global and overview maps	01230	Biosynthesis of amino acids
ECANG7_10856	K01079	Metabolism	Global and overview maps	01230	Biosynthesis of amino acids
ECANG7_08170	K01476	Metabolism	Global and overview maps	01230	Biosynthesis of amino acids
ECANG7_03440	K01476	Metabolism	Global and overview maps	01230	Biosynthesis of amino acids
ECANG7_09175	K01476	Metabolism	Global and overview maps	01230	Biosynthesis of amino acids
ECANG7_10129	K01476	Metabolism	Global and overview maps	01230	Biosynthesis of amino acids
ECANG7_10303	K01476	Metabolism	Global and overview maps	01230	Biosynthesis of amino acids
ECANG7_04088	K01623	Metabolism	Global and overview maps	01230	Biosynthesis of amino acids
ECANG7_05810	K01623	Metabolism	Global and overview maps	01230	Biosynthesis of amino acids
ECANG7_04089	K01623	Metabolism	Global and overview maps	01230	Biosynthesis of amino acids
ECANG7_03858	K01623	Metabolism	Global and overview maps	01230	Biosynthesis of amino acids
ECANG7_00473	K01647	Metabolism	Global and overview maps	01230	Biosynthesis of amino acids
ECANG7_05858	K01681	Metabolism	Global and overview maps	01230	Biosynthesis of amino acids
ECANG7_09725	K01689	Metabolism	Global and overview maps	01230	Biosynthesis of amino acids
ECANG7_02159	K01689	Metabolism	Global and overview maps	01230	Biosynthesis of amino acids
ECANG7_03685	K01689	Metabolism	Global and overview maps	01230	Biosynthesis of amino acids
ECANG7_00650	K01783	Metabolism	Global and overview maps	01230	Biosynthesis of amino acids
ECANG7_07615	K01803	Metabolism	Global and overview maps	01230	Biosynthesis of amino acids
ECANG7_05934	K01807	Metabolism	Global and overview maps	01230	Biosynthesis of amino acids
ECANG7_00314	K01834	Metabolism	Global and overview maps	01230	Biosynthesis of amino acids
ECANG7_02908	K01834	Metabolism	Global and overview maps	01230	Biosynthesis of amino acids
ECANG7_01862	K01915	Metabolism	Global and overview maps	01230	Biosynthesis of amino acids
ECANG7_04368	K14454	Metabolism	Global and overview maps	01230	Biosynthesis of amino acids
ECANG7_04141	K14455	Metabolism	Global and overview maps	01230	Biosynthesis of amino acids
ECANG7_03178	K14677	Metabolism	Global and overview maps	01230	Biosynthesis of amino acids
ECANG7_02211	K17989	Metabolism	Global and overview maps	01230	Biosynthesis of amino acids
ECANG7_00202	K00016	Metabolism	Carbohydrate metabolism	00010	Glycolysis / Gluconeogenesis
ECANG7_06430	K00016	Metabolism	Carbohydrate metabolism	00010	Glycolysis / Gluconeogenesis
ECANG7_07350	K00016	Metabolism	Carbohydrate metabolism	00010	Glycolysis / Gluconeogenesis
ECANG7_09441	K00016	Metabolism	Carbohydrate metabolism	00010	Glycolysis / Gluconeogenesis
ECANG7_07348	K00128	Metabolism	Carbohydrate metabolism	00010	Glycolysis / Gluconeogenesis
ECANG7_07243	K00134	Metabolism	Carbohydrate metabolism	00010	Glycolysis / Gluconeogenesis
ECANG7_01459	K00134	Metabolism	Carbohydrate metabolism	00010	Glycolysis / Gluconeogenesis
ECANG7_08318	K00134	Metabolism	Carbohydrate metabolism	00010	Glycolysis / Gluconeogenesis
ECANG7_07868	K00161	Metabolism	Carbohydrate metabolism	00010	Glycolysis / Gluconeogenesis
ECANG7_04825	K00162	Metabolism	Carbohydrate metabolism	00010	Glycolysis / Gluconeogenesis
ECANG7_01254	K00382	Metabolism	Carbohydrate metabolism	00010	Glycolysis / Gluconeogenesis
ECANG7_06537	K00627	Metabolism	Carbohydrate metabolism	00010	Glycolysis / Gluconeogenesis
ECANG7_03314	K00844	Metabolism	Carbohydrate metabolism	00010	Glycolysis / Gluconeogenesis
ECANG7_03834	K00844	Metabolism	Carbohydrate metabolism	00010	Glycolysis / Gluconeogenesis
ECANG7_03324	K00844	Metabolism	Carbohydrate metabolism	00010	Glycolysis / Gluconeogenesis
ECANG7_03837	K00844	Metabolism	Carbohydrate metabolism	00010	Glycolysis / Gluconeogenesis
ECANG7_05651	K00850	Metabolism	Carbohydrate metabolism	00010	Glycolysis / Gluconeogenesis
ECANG7_00146	K00873	Metabolism	Carbohydrate metabolism	00010	Glycolysis / Gluconeogenesis
ECANG7_00553	K00873	Metabolism	Carbohydrate metabolism	00010	Glycolysis / Gluconeogenesis
ECANG7_07405	K00873	Metabolism	Carbohydrate metabolism	00010	Glycolysis / Gluconeogenesis
ECANG7_00148	K00873	Metabolism	Carbohydrate metabolism	00010	Glycolysis / Gluconeogenesis
ECANG7_09356	K00873	Metabolism	Carbohydrate metabolism	00010	Glycolysis / Gluconeogenesis
ECANG7_07542	K00927	Metabolism	Carbohydrate metabolism	00010	Glycolysis / Gluconeogenesis
ECANG7_10168	K01084	Metabolism	Carbohydrate metabolism	00010	Glycolysis / Gluconeogenesis
ECANG7_07672	K01596	Metabolism	Carbohydrate metabolism	00010	Glycolysis / Gluconeogenesis
ECANG7_04088	K01623	Metabolism	Carbohydrate metabolism	00010	Glycolysis / Gluconeogenesis
ECANG7_05810	K01623	Metabolism	Carbohydrate metabolism	00010	Glycolysis / Gluconeogenesis
ECANG7_04089	K01623	Metabolism	Carbohydrate metabolism	00010	Glycolysis / Gluconeogenesis
ECANG7_03858	K01623	Metabolism	Carbohydrate metabolism	00010	Glycolysis / Gluconeogenesis
ECANG7_09725	K01689	Metabolism	Carbohydrate metabolism	00010	Glycolysis / Gluconeogenesis
ECANG7_02159	K01689	Metabolism	Carbohydrate metabolism	00010	Glycolysis / Gluconeogenesis
ECANG7_03685	K01689	Metabolism	Carbohydrate metabolism	00010	Glycolysis / Gluconeogenesis
ECANG7_00043	K01785	Metabolism	Carbohydrate metabolism	00010	Glycolysis / Gluconeogenesis
ECANG7_07615	K01803	Metabolism	Carbohydrate metabolism	00010	Glycolysis / Gluconeogenesis
ECANG7_00412	K01810	Metabolism	Carbohydrate metabolism	00010	Glycolysis / Gluconeogenesis
ECANG7_00314	K01834	Metabolism	Carbohydrate metabolism	00010	Glycolysis / Gluconeogenesis
ECANG7_02908	K01834	Metabolism	Carbohydrate metabolism	00010	Glycolysis / Gluconeogenesis
ECANG7_02565	K01835	Metabolism	Carbohydrate metabolism	00010	Glycolysis / Gluconeogenesis
ECANG7_04785	K01895	Metabolism	Carbohydrate metabolism	00010	Glycolysis / Gluconeogenesis
ECANG7_05951	K03103	Metabolism	Carbohydrate metabolism	00010	Glycolysis / Gluconeogenesis
ECANG7_07784	K03841	Metabolism	Carbohydrate metabolism	00010	Glycolysis / Gluconeogenesis
ECANG7_02686	K08074	Metabolism	Carbohydrate metabolism	00010	Glycolysis / Gluconeogenesis
ECANG7_06354	K15779	Metabolism	Carbohydrate metabolism	00010	Glycolysis / Gluconeogenesis
ECANG7_04628	K00025	Metabolism	Carbohydrate metabolism	00020	Citrate cycle (TCA cycle)
ECANG7_06694	K00025	Metabolism	Carbohydrate metabolism	00020	Citrate cycle (TCA cycle)
ECANG7_08839	K00026	Metabolism	Carbohydrate metabolism	00020	Citrate cycle (TCA cycle)
ECANG7_01940	K00030	Metabolism	Carbohydrate metabolism	00020	Citrate cycle (TCA cycle)
ECANG7_06713	K00030	Metabolism	Carbohydrate metabolism	00020	Citrate cycle (TCA cycle)
ECANG7_03193	K00031	Metabolism	Carbohydrate metabolism	00020	Citrate cycle (TCA cycle)
ECANG7_07868	K00161	Metabolism	Carbohydrate metabolism	00020	Citrate cycle (TCA cycle)
ECANG7_04825	K00162	Metabolism	Carbohydrate metabolism	00020	Citrate cycle (TCA cycle)
ECANG7_07470	K00164	Metabolism	Carbohydrate metabolism	00020	Citrate cycle (TCA cycle)
ECANG7_08326	K00164	Metabolism	Carbohydrate metabolism	00020	Citrate cycle (TCA cycle)
ECANG7_00700	K00234	Metabolism	Carbohydrate metabolism	00020	Citrate cycle (TCA cycle)
ECANG7_04500	K00235	Metabolism	Carbohydrate metabolism	00020	Citrate cycle (TCA cycle)
ECANG7_04499	K00235	Metabolism	Carbohydrate metabolism	00020	Citrate cycle (TCA cycle)
ECANG7_06117	K00236	Metabolism	Carbohydrate metabolism	00020	Citrate cycle (TCA cycle)
ECANG7_01254	K00382	Metabolism	Carbohydrate metabolism	00020	Citrate cycle (TCA cycle)
ECANG7_06537	K00627	Metabolism	Carbohydrate metabolism	00020	Citrate cycle (TCA cycle)
ECANG7_05485	K00658	Metabolism	Carbohydrate metabolism	00020	Citrate cycle (TCA cycle)
ECANG7_07672	K01596	Metabolism	Carbohydrate metabolism	00020	Citrate cycle (TCA cycle)
ECANG7_00473	K01647	Metabolism	Carbohydrate metabolism	00020	Citrate cycle (TCA cycle)
ECANG7_06321	K01676	Metabolism	Carbohydrate metabolism	00020	Citrate cycle (TCA cycle)
ECANG7_05858	K01681	Metabolism	Carbohydrate metabolism	00020	Citrate cycle (TCA cycle)
ECANG7_02751	K01899	Metabolism	Carbohydrate metabolism	00020	Citrate cycle (TCA cycle)
ECANG7_05628	K01900	Metabolism	Carbohydrate metabolism	00020	Citrate cycle (TCA cycle)
ECANG7_03638	K01900	Metabolism	Carbohydrate metabolism	00020	Citrate cycle (TCA cycle)
ECANG7_06904	K00033	Metabolism	Carbohydrate metabolism	00030	Pentose phosphate pathway
ECANG7_01889	K00036	Metabolism	Carbohydrate metabolism	00030	Pentose phosphate pathway
ECANG7_08464	K00615	Metabolism	Carbohydrate metabolism	00030	Pentose phosphate pathway
ECANG7_07603	K00616	Metabolism	Carbohydrate metabolism	00030	Pentose phosphate pathway
ECANG7_05651	K00850	Metabolism	Carbohydrate metabolism	00030	Pentose phosphate pathway
ECANG7_04641	K00851	Metabolism	Carbohydrate metabolism	00030	Pentose phosphate pathway
ECANG7_00050	K00852	Metabolism	Carbohydrate metabolism	00030	Pentose phosphate pathway
ECANG7_00629	K00948	Metabolism	Carbohydrate metabolism	00030	Pentose phosphate pathway
ECANG7_02336	K01057	Metabolism	Carbohydrate metabolism	00030	Pentose phosphate pathway
ECANG7_03421	K01619	Metabolism	Carbohydrate metabolism	00030	Pentose phosphate pathway
ECANG7_04088	K01623	Metabolism	Carbohydrate metabolism	00030	Pentose phosphate pathway
ECANG7_05810	K01623	Metabolism	Carbohydrate metabolism	00030	Pentose phosphate pathway
ECANG7_04089	K01623	Metabolism	Carbohydrate metabolism	00030	Pentose phosphate pathway
ECANG7_03858	K01623	Metabolism	Carbohydrate metabolism	00030	Pentose phosphate pathway
ECANG7_00650	K01783	Metabolism	Carbohydrate metabolism	00030	Pentose phosphate pathway
ECANG7_05934	K01807	Metabolism	Carbohydrate metabolism	00030	Pentose phosphate pathway
ECANG7_00412	K01810	Metabolism	Carbohydrate metabolism	00030	Pentose phosphate pathway
ECANG7_02565	K01835	Metabolism	Carbohydrate metabolism	00030	Pentose phosphate pathway
ECANG7_07784	K03841	Metabolism	Carbohydrate metabolism	00030	Pentose phosphate pathway
ECANG7_06354	K15779	Metabolism	Carbohydrate metabolism	00030	Pentose phosphate pathway
ECANG7_02285	K00011	Metabolism	Carbohydrate metabolism	00040	Pentose and glucuronate interconversions
ECANG7_07338	K00011	Metabolism	Carbohydrate metabolism	00040	Pentose and glucuronate interconversions
ECANG7_06048	K00011	Metabolism	Carbohydrate metabolism	00040	Pentose and glucuronate interconversions
ECANG7_08032	K00011	Metabolism	Carbohydrate metabolism	00040	Pentose and glucuronate interconversions
ECANG7_07339	K00011	Metabolism	Carbohydrate metabolism	00040	Pentose and glucuronate interconversions
ECANG7_06047	K00011	Metabolism	Carbohydrate metabolism	00040	Pentose and glucuronate interconversions
ECANG7_06804	K00011	Metabolism	Carbohydrate metabolism	00040	Pentose and glucuronate interconversions
ECANG7_09380	K00011	Metabolism	Carbohydrate metabolism	00040	Pentose and glucuronate interconversions
ECANG7_07225	K00011	Metabolism	Carbohydrate metabolism	00040	Pentose and glucuronate interconversions
ECANG7_09381	K00011	Metabolism	Carbohydrate metabolism	00040	Pentose and glucuronate interconversions
ECANG7_01795	K00011	Metabolism	Carbohydrate metabolism	00040	Pentose and glucuronate interconversions
ECANG7_08552	K00011	Metabolism	Carbohydrate metabolism	00040	Pentose and glucuronate interconversions
ECANG7_09562	K00011	Metabolism	Carbohydrate metabolism	00040	Pentose and glucuronate interconversions
ECANG7_00807	K00012	Metabolism	Carbohydrate metabolism	00040	Pentose and glucuronate interconversions
ECANG7_01311	K00012	Metabolism	Carbohydrate metabolism	00040	Pentose and glucuronate interconversions
ECANG7_07348	K00128	Metabolism	Carbohydrate metabolism	00040	Pentose and glucuronate interconversions
ECANG7_05983	K00963	Metabolism	Carbohydrate metabolism	00040	Pentose and glucuronate interconversions
ECANG7_06038	K00963	Metabolism	Carbohydrate metabolism	00040	Pentose and glucuronate interconversions
ECANG7_00650	K01783	Metabolism	Carbohydrate metabolism	00040	Pentose and glucuronate interconversions
ECANG7_02285	K00011	Metabolism	Carbohydrate metabolism	00051	Fructose and mannose metabolism
ECANG7_07338	K00011	Metabolism	Carbohydrate metabolism	00051	Fructose and mannose metabolism
ECANG7_06048	K00011	Metabolism	Carbohydrate metabolism	00051	Fructose and mannose metabolism
ECANG7_08032	K00011	Metabolism	Carbohydrate metabolism	00051	Fructose and mannose metabolism
ECANG7_07339	K00011	Metabolism	Carbohydrate metabolism	00051	Fructose and mannose metabolism
ECANG7_06047	K00011	Metabolism	Carbohydrate metabolism	00051	Fructose and mannose metabolism
ECANG7_06804	K00011	Metabolism	Carbohydrate metabolism	00051	Fructose and mannose metabolism
ECANG7_09380	K00011	Metabolism	Carbohydrate metabolism	00051	Fructose and mannose metabolism
ECANG7_07225	K00011	Metabolism	Carbohydrate metabolism	00051	Fructose and mannose metabolism
ECANG7_09381	K00011	Metabolism	Carbohydrate metabolism	00051	Fructose and mannose metabolism
ECANG7_01795	K00011	Metabolism	Carbohydrate metabolism	00051	Fructose and mannose metabolism
ECANG7_08552	K00011	Metabolism	Carbohydrate metabolism	00051	Fructose and mannose metabolism
ECANG7_09562	K00011	Metabolism	Carbohydrate metabolism	00051	Fructose and mannose metabolism
ECANG7_03314	K00844	Metabolism	Carbohydrate metabolism	00051	Fructose and mannose metabolism
ECANG7_03834	K00844	Metabolism	Carbohydrate metabolism	00051	Fructose and mannose metabolism
ECANG7_03324	K00844	Metabolism	Carbohydrate metabolism	00051	Fructose and mannose metabolism
ECANG7_03837	K00844	Metabolism	Carbohydrate metabolism	00051	Fructose and mannose metabolism
ECANG7_05651	K00850	Metabolism	Carbohydrate metabolism	00051	Fructose and mannose metabolism
ECANG7_09274	K00966	Metabolism	Carbohydrate metabolism	00051	Fructose and mannose metabolism
ECANG7_11126	K00966	Metabolism	Carbohydrate metabolism	00051	Fructose and mannose metabolism
ECANG7_05274	K00966	Metabolism	Carbohydrate metabolism	00051	Fructose and mannose metabolism
ECANG7_06119	K00966	Metabolism	Carbohydrate metabolism	00051	Fructose and mannose metabolism
ECANG7_04088	K01623	Metabolism	Carbohydrate metabolism	00051	Fructose and mannose metabolism
ECANG7_05810	K01623	Metabolism	Carbohydrate metabolism	00051	Fructose and mannose metabolism
ECANG7_04089	K01623	Metabolism	Carbohydrate metabolism	00051	Fructose and mannose metabolism
ECANG7_03858	K01623	Metabolism	Carbohydrate metabolism	00051	Fructose and mannose metabolism
ECANG7_05923	K01711	Metabolism	Carbohydrate metabolism	00051	Fructose and mannose metabolism
ECANG7_07615	K01803	Metabolism	Carbohydrate metabolism	00051	Fructose and mannose metabolism
ECANG7_02056	K01809	Metabolism	Carbohydrate metabolism	00051	Fructose and mannose metabolism
ECANG7_06239	K02377	Metabolism	Carbohydrate metabolism	00051	Fructose and mannose metabolism
ECANG7_07784	K03841	Metabolism	Carbohydrate metabolism	00051	Fructose and mannose metabolism
ECANG7_02633	K17497	Metabolism	Carbohydrate metabolism	00051	Fructose and mannose metabolism
ECANG7_02285	K00011	Metabolism	Carbohydrate metabolism	00052	Galactose metabolism
ECANG7_07338	K00011	Metabolism	Carbohydrate metabolism	00052	Galactose metabolism
ECANG7_06048	K00011	Metabolism	Carbohydrate metabolism	00052	Galactose metabolism
ECANG7_08032	K00011	Metabolism	Carbohydrate metabolism	00052	Galactose metabolism
ECANG7_07339	K00011	Metabolism	Carbohydrate metabolism	00052	Galactose metabolism
ECANG7_06047	K00011	Metabolism	Carbohydrate metabolism	00052	Galactose metabolism
ECANG7_06804	K00011	Metabolism	Carbohydrate metabolism	00052	Galactose metabolism
ECANG7_09380	K00011	Metabolism	Carbohydrate metabolism	00052	Galactose metabolism
ECANG7_07225	K00011	Metabolism	Carbohydrate metabolism	00052	Galactose metabolism
ECANG7_09381	K00011	Metabolism	Carbohydrate metabolism	00052	Galactose metabolism
ECANG7_01795	K00011	Metabolism	Carbohydrate metabolism	00052	Galactose metabolism
ECANG7_08552	K00011	Metabolism	Carbohydrate metabolism	00052	Galactose metabolism
ECANG7_09562	K00011	Metabolism	Carbohydrate metabolism	00052	Galactose metabolism
ECANG7_03314	K00844	Metabolism	Carbohydrate metabolism	00052	Galactose metabolism
ECANG7_03834	K00844	Metabolism	Carbohydrate metabolism	00052	Galactose metabolism
ECANG7_03324	K00844	Metabolism	Carbohydrate metabolism	00052	Galactose metabolism
ECANG7_03837	K00844	Metabolism	Carbohydrate metabolism	00052	Galactose metabolism
ECANG7_07869	K00849	Metabolism	Carbohydrate metabolism	00052	Galactose metabolism
ECANG7_05651	K00850	Metabolism	Carbohydrate metabolism	00052	Galactose metabolism
ECANG7_05983	K00963	Metabolism	Carbohydrate metabolism	00052	Galactose metabolism
ECANG7_06038	K00963	Metabolism	Carbohydrate metabolism	00052	Galactose metabolism
ECANG7_02244	K00965	Metabolism	Carbohydrate metabolism	00052	Galactose metabolism
ECANG7_10168	K01084	Metabolism	Carbohydrate metabolism	00052	Galactose metabolism
ECANG7_01361	K01187	Metabolism	Carbohydrate metabolism	00052	Galactose metabolism
ECANG7_10482	K01189	Metabolism	Carbohydrate metabolism	00052	Galactose metabolism
ECANG7_06556	K01784	Metabolism	Carbohydrate metabolism	00052	Galactose metabolism
ECANG7_00043	K01785	Metabolism	Carbohydrate metabolism	00052	Galactose metabolism
ECANG7_02565	K01835	Metabolism	Carbohydrate metabolism	00052	Galactose metabolism
ECANG7_02811	K12309	Metabolism	Carbohydrate metabolism	00052	Galactose metabolism
ECANG7_03219	K12316	Metabolism	Carbohydrate metabolism	00052	Galactose metabolism
ECANG7_06354	K15779	Metabolism	Carbohydrate metabolism	00052	Galactose metabolism
ECANG7_00807	K00012	Metabolism	Carbohydrate metabolism	00053	Ascorbate and aldarate metabolism
ECANG7_01311	K00012	Metabolism	Carbohydrate metabolism	00053	Ascorbate and aldarate metabolism
ECANG7_07348	K00128	Metabolism	Carbohydrate metabolism	00053	Ascorbate and aldarate metabolism
ECANG7_00807	K00012	Metabolism	Carbohydrate metabolism	00500	Starch and sucrose metabolism
ECANG7_01311	K00012	Metabolism	Carbohydrate metabolism	00500	Starch and sucrose metabolism
ECANG7_08728	K00688	Metabolism	Carbohydrate metabolism	00500	Starch and sucrose metabolism
ECANG7_09492	K00688	Metabolism	Carbohydrate metabolism	00500	Starch and sucrose metabolism
ECANG7_05431	K00688	Metabolism	Carbohydrate metabolism	00500	Starch and sucrose metabolism
ECANG7_09493	K00688	Metabolism	Carbohydrate metabolism	00500	Starch and sucrose metabolism
ECANG7_08898	K00688	Metabolism	Carbohydrate metabolism	00500	Starch and sucrose metabolism
ECANG7_00490	K00693	Metabolism	Carbohydrate metabolism	00500	Starch and sucrose metabolism
ECANG7_00835	K00700	Metabolism	Carbohydrate metabolism	00500	Starch and sucrose metabolism
ECANG7_03314	K00844	Metabolism	Carbohydrate metabolism	00500	Starch and sucrose metabolism
ECANG7_03834	K00844	Metabolism	Carbohydrate metabolism	00500	Starch and sucrose metabolism
ECANG7_03324	K00844	Metabolism	Carbohydrate metabolism	00500	Starch and sucrose metabolism
ECANG7_03837	K00844	Metabolism	Carbohydrate metabolism	00500	Starch and sucrose metabolism
ECANG7_05983	K00963	Metabolism	Carbohydrate metabolism	00500	Starch and sucrose metabolism
ECANG7_06038	K00963	Metabolism	Carbohydrate metabolism	00500	Starch and sucrose metabolism
ECANG7_10168	K01084	Metabolism	Carbohydrate metabolism	00500	Starch and sucrose metabolism
ECANG7_01361	K01187	Metabolism	Carbohydrate metabolism	00500	Starch and sucrose metabolism
ECANG7_01743	K01196	Metabolism	Carbohydrate metabolism	00500	Starch and sucrose metabolism
ECANG7_00412	K01810	Metabolism	Carbohydrate metabolism	00500	Starch and sucrose metabolism
ECANG7_02565	K01835	Metabolism	Carbohydrate metabolism	00500	Starch and sucrose metabolism
ECANG7_01425	K05349	Metabolism	Carbohydrate metabolism	00500	Starch and sucrose metabolism
ECANG7_03861	K08678	Metabolism	Carbohydrate metabolism	00500	Starch and sucrose metabolism
ECANG7_03219	K12316	Metabolism	Carbohydrate metabolism	00500	Starch and sucrose metabolism
ECANG7_06354	K15779	Metabolism	Carbohydrate metabolism	00500	Starch and sucrose metabolism
ECANG7_00807	K00012	Metabolism	Carbohydrate metabolism	00520	Amino sugar and nucleotide sugar metabolism
ECANG7_01311	K00012	Metabolism	Carbohydrate metabolism	00520	Amino sugar and nucleotide sugar metabolism
ECANG7_04154	K00326	Metabolism	Carbohydrate metabolism	00520	Amino sugar and nucleotide sugar metabolism
ECANG7_05971	K00621	Metabolism	Carbohydrate metabolism	00520	Amino sugar and nucleotide sugar metabolism
ECANG7_06571	K00820	Metabolism	Carbohydrate metabolism	00520	Amino sugar and nucleotide sugar metabolism
ECANG7_03314	K00844	Metabolism	Carbohydrate metabolism	00520	Amino sugar and nucleotide sugar metabolism
ECANG7_03834	K00844	Metabolism	Carbohydrate metabolism	00520	Amino sugar and nucleotide sugar metabolism
ECANG7_03324	K00844	Metabolism	Carbohydrate metabolism	00520	Amino sugar and nucleotide sugar metabolism
ECANG7_03837	K00844	Metabolism	Carbohydrate metabolism	00520	Amino sugar and nucleotide sugar metabolism
ECANG7_07869	K00849	Metabolism	Carbohydrate metabolism	00520	Amino sugar and nucleotide sugar metabolism
ECANG7_02349	K00884	Metabolism	Carbohydrate metabolism	00520	Amino sugar and nucleotide sugar metabolism
ECANG7_05983	K00963	Metabolism	Carbohydrate metabolism	00520	Amino sugar and nucleotide sugar metabolism
ECANG7_06038	K00963	Metabolism	Carbohydrate metabolism	00520	Amino sugar and nucleotide sugar metabolism
ECANG7_02244	K00965	Metabolism	Carbohydrate metabolism	00520	Amino sugar and nucleotide sugar metabolism
ECANG7_09274	K00966	Metabolism	Carbohydrate metabolism	00520	Amino sugar and nucleotide sugar metabolism
ECANG7_11126	K00966	Metabolism	Carbohydrate metabolism	00520	Amino sugar and nucleotide sugar metabolism
ECANG7_05274	K00966	Metabolism	Carbohydrate metabolism	00520	Amino sugar and nucleotide sugar metabolism
ECANG7_06119	K00966	Metabolism	Carbohydrate metabolism	00520	Amino sugar and nucleotide sugar metabolism
ECANG7_05923	K01711	Metabolism	Carbohydrate metabolism	00520	Amino sugar and nucleotide sugar metabolism
ECANG7_06556	K01784	Metabolism	Carbohydrate metabolism	00520	Amino sugar and nucleotide sugar metabolism
ECANG7_02056	K01809	Metabolism	Carbohydrate metabolism	00520	Amino sugar and nucleotide sugar metabolism
ECANG7_00412	K01810	Metabolism	Carbohydrate metabolism	00520	Amino sugar and nucleotide sugar metabolism
ECANG7_02565	K01835	Metabolism	Carbohydrate metabolism	00520	Amino sugar and nucleotide sugar metabolism
ECANG7_03992	K01836	Metabolism	Carbohydrate metabolism	00520	Amino sugar and nucleotide sugar metabolism
ECANG7_06239	K02377	Metabolism	Carbohydrate metabolism	00520	Amino sugar and nucleotide sugar metabolism
ECANG7_03861	K08678	Metabolism	Carbohydrate metabolism	00520	Amino sugar and nucleotide sugar metabolism
ECANG7_05256	K12373	Metabolism	Carbohydrate metabolism	00520	Amino sugar and nucleotide sugar metabolism
ECANG7_00937	K12373	Metabolism	Carbohydrate metabolism	00520	Amino sugar and nucleotide sugar metabolism
ECANG7_10527	K12373	Metabolism	Carbohydrate metabolism	00520	Amino sugar and nucleotide sugar metabolism
ECANG7_06354	K15779	Metabolism	Carbohydrate metabolism	00520	Amino sugar and nucleotide sugar metabolism
ECANG7_02633	K17497	Metabolism	Carbohydrate metabolism	00520	Amino sugar and nucleotide sugar metabolism
ECANG7_00202	K00016	Metabolism	Carbohydrate metabolism	00620	Pyruvate metabolism
ECANG7_06430	K00016	Metabolism	Carbohydrate metabolism	00620	Pyruvate metabolism
ECANG7_07350	K00016	Metabolism	Carbohydrate metabolism	00620	Pyruvate metabolism
ECANG7_09441	K00016	Metabolism	Carbohydrate metabolism	00620	Pyruvate metabolism
ECANG7_04628	K00025	Metabolism	Carbohydrate metabolism	00620	Pyruvate metabolism
ECANG7_06694	K00025	Metabolism	Carbohydrate metabolism	00620	Pyruvate metabolism
ECANG7_08839	K00026	Metabolism	Carbohydrate metabolism	00620	Pyruvate metabolism
ECANG7_03085	K00029	Metabolism	Carbohydrate metabolism	00620	Pyruvate metabolism
ECANG7_01421	K00029	Metabolism	Carbohydrate metabolism	00620	Pyruvate metabolism
ECANG7_01732	K00029	Metabolism	Carbohydrate metabolism	00620	Pyruvate metabolism
ECANG7_07348	K00128	Metabolism	Carbohydrate metabolism	00620	Pyruvate metabolism
ECANG7_07868	K00161	Metabolism	Carbohydrate metabolism	00620	Pyruvate metabolism
ECANG7_04825	K00162	Metabolism	Carbohydrate metabolism	00620	Pyruvate metabolism
ECANG7_01254	K00382	Metabolism	Carbohydrate metabolism	00620	Pyruvate metabolism
ECANG7_00592	K00626	Metabolism	Carbohydrate metabolism	00620	Pyruvate metabolism
ECANG7_06537	K00627	Metabolism	Carbohydrate metabolism	00620	Pyruvate metabolism
ECANG7_00146	K00873	Metabolism	Carbohydrate metabolism	00620	Pyruvate metabolism
ECANG7_00553	K00873	Metabolism	Carbohydrate metabolism	00620	Pyruvate metabolism
ECANG7_07405	K00873	Metabolism	Carbohydrate metabolism	00620	Pyruvate metabolism
ECANG7_00148	K00873	Metabolism	Carbohydrate metabolism	00620	Pyruvate metabolism
ECANG7_09356	K00873	Metabolism	Carbohydrate metabolism	00620	Pyruvate metabolism
ECANG7_00429	K01512	Metabolism	Carbohydrate metabolism	00620	Pyruvate metabolism
ECANG7_07672	K01596	Metabolism	Carbohydrate metabolism	00620	Pyruvate metabolism
ECANG7_06321	K01676	Metabolism	Carbohydrate metabolism	00620	Pyruvate metabolism
ECANG7_04785	K01895	Metabolism	Carbohydrate metabolism	00620	Pyruvate metabolism
ECANG7_02455	K11262	Metabolism	Carbohydrate metabolism	00620	Pyruvate metabolism
ECANG7_04628	K00025	Metabolism	Carbohydrate metabolism	00630	Glyoxylate and dicarboxylate metabolism
ECANG7_06694	K00025	Metabolism	Carbohydrate metabolism	00630	Glyoxylate and dicarboxylate metabolism
ECANG7_08839	K00026	Metabolism	Carbohydrate metabolism	00630	Glyoxylate and dicarboxylate metabolism
ECANG7_04125	K00123	Metabolism	Carbohydrate metabolism	00630	Glyoxylate and dicarboxylate metabolism
ECANG7_01254	K00382	Metabolism	Carbohydrate metabolism	00630	Glyoxylate and dicarboxylate metabolism
ECANG7_00592	K00626	Metabolism	Carbohydrate metabolism	00630	Glyoxylate and dicarboxylate metabolism
ECANG7_00473	K01647	Metabolism	Carbohydrate metabolism	00630	Glyoxylate and dicarboxylate metabolism
ECANG7_05858	K01681	Metabolism	Carbohydrate metabolism	00630	Glyoxylate and dicarboxylate metabolism
ECANG7_01862	K01915	Metabolism	Carbohydrate metabolism	00630	Glyoxylate and dicarboxylate metabolism
ECANG7_02163	K01965	Metabolism	Carbohydrate metabolism	00630	Glyoxylate and dicarboxylate metabolism
ECANG7_03283	K01966	Metabolism	Carbohydrate metabolism	00630	Glyoxylate and dicarboxylate metabolism
ECANG7_03088	K02437	Metabolism	Carbohydrate metabolism	00630	Glyoxylate and dicarboxylate metabolism
ECANG7_00934	K15788	Metabolism	Carbohydrate metabolism	00630	Glyoxylate and dicarboxylate metabolism
ECANG7_07408	K19269	Metabolism	Carbohydrate metabolism	00630	Glyoxylate and dicarboxylate metabolism
ECANG7_00202	K00016	Metabolism	Carbohydrate metabolism	00640	Propanoate metabolism
ECANG7_06430	K00016	Metabolism	Carbohydrate metabolism	00640	Propanoate metabolism
ECANG7_07350	K00016	Metabolism	Carbohydrate metabolism	00640	Propanoate metabolism
ECANG7_09441	K00016	Metabolism	Carbohydrate metabolism	00640	Propanoate metabolism
ECANG7_01759	K00167	Metabolism	Carbohydrate metabolism	00640	Propanoate metabolism
ECANG7_01254	K00382	Metabolism	Carbohydrate metabolism	00640	Propanoate metabolism
ECANG7_00592	K00626	Metabolism	Carbohydrate metabolism	00640	Propanoate metabolism
ECANG7_04785	K01895	Metabolism	Carbohydrate metabolism	00640	Propanoate metabolism
ECANG7_02751	K01899	Metabolism	Carbohydrate metabolism	00640	Propanoate metabolism
ECANG7_05628	K01900	Metabolism	Carbohydrate metabolism	00640	Propanoate metabolism
ECANG7_03638	K01900	Metabolism	Carbohydrate metabolism	00640	Propanoate metabolism
ECANG7_02163	K01965	Metabolism	Carbohydrate metabolism	00640	Propanoate metabolism
ECANG7_03283	K01966	Metabolism	Carbohydrate metabolism	00640	Propanoate metabolism
ECANG7_02915	K07511	Metabolism	Carbohydrate metabolism	00640	Propanoate metabolism
ECANG7_02455	K11262	Metabolism	Carbohydrate metabolism	00640	Propanoate metabolism
ECANG7_03340	K00022	Metabolism	Carbohydrate metabolism	00650	Butanoate metabolism
ECANG7_04383	K00135	Metabolism	Carbohydrate metabolism	00650	Butanoate metabolism
ECANG7_00592	K00626	Metabolism	Carbohydrate metabolism	00650	Butanoate metabolism
ECANG7_07675	K01641	Metabolism	Carbohydrate metabolism	00650	Butanoate metabolism
ECANG7_02915	K07511	Metabolism	Carbohydrate metabolism	00650	Butanoate metabolism
ECANG7_00311	K00888	Metabolism	Carbohydrate metabolism	00562	Inositol phosphate metabolism
ECANG7_00806	K00889	Metabolism	Carbohydrate metabolism	00562	Inositol phosphate metabolism
ECANG7_00421	K00911	Metabolism	Carbohydrate metabolism	00562	Inositol phosphate metabolism
ECANG7_02981	K00914	Metabolism	Carbohydrate metabolism	00562	Inositol phosphate metabolism
ECANG7_05458	K00915	Metabolism	Carbohydrate metabolism	00562	Inositol phosphate metabolism
ECANG7_08977	K00920	Metabolism	Carbohydrate metabolism	00562	Inositol phosphate metabolism
ECANG7_03944	K00921	Metabolism	Carbohydrate metabolism	00562	Inositol phosphate metabolism
ECANG7_04489	K00922	Metabolism	Carbohydrate metabolism	00562	Inositol phosphate metabolism
ECANG7_02217	K00923	Metabolism	Carbohydrate metabolism	00562	Inositol phosphate metabolism
ECANG7_00677	K00999	Metabolism	Carbohydrate metabolism	00562	Inositol phosphate metabolism
ECANG7_02393	K01092	Metabolism	Carbohydrate metabolism	00562	Inositol phosphate metabolism
ECANG7_05582	K01099	Metabolism	Carbohydrate metabolism	00562	Inositol phosphate metabolism
ECANG7_00062	K01106	Metabolism	Carbohydrate metabolism	00562	Inositol phosphate metabolism
ECANG7_06799	K01109	Metabolism	Carbohydrate metabolism	00562	Inositol phosphate metabolism
ECANG7_01002	K01110	Metabolism	Carbohydrate metabolism	00562	Inositol phosphate metabolism
ECANG7_07615	K01803	Metabolism	Carbohydrate metabolism	00562	Inositol phosphate metabolism
ECANG7_05951	K03103	Metabolism	Carbohydrate metabolism	00562	Inositol phosphate metabolism
ECANG7_05735	K05858	Metabolism	Carbohydrate metabolism	00562	Inositol phosphate metabolism
ECANG7_01081	K13711	Metabolism	Carbohydrate metabolism	00562	Inositol phosphate metabolism
ECANG7_09126	K15759	Metabolism	Carbohydrate metabolism	00562	Inositol phosphate metabolism
ECANG7_05213	K18081	Metabolism	Carbohydrate metabolism	00562	Inositol phosphate metabolism
ECANG7_08071	K18082	Metabolism	Carbohydrate metabolism	00562	Inositol phosphate metabolism
ECANG7_05188	K18083	Metabolism	Carbohydrate metabolism	00562	Inositol phosphate metabolism
ECANG7_10107	K18083	Metabolism	Carbohydrate metabolism	00562	Inositol phosphate metabolism
ECANG7_08827	K19801	Metabolism	Carbohydrate metabolism	00562	Inositol phosphate metabolism
ECANG7_03363	K20279	Metabolism	Carbohydrate metabolism	00562	Inositol phosphate metabolism
ECANG7_00700	K00234	Metabolism	Energy metabolism	00190	Oxidative phosphorylation
ECANG7_04500	K00235	Metabolism	Energy metabolism	00190	Oxidative phosphorylation
ECANG7_04499	K00235	Metabolism	Energy metabolism	00190	Oxidative phosphorylation
ECANG7_06117	K00236	Metabolism	Energy metabolism	00190	Oxidative phosphorylation
ECANG7_00709	K00411	Metabolism	Energy metabolism	00190	Oxidative phosphorylation
ECANG7_05149	K00413	Metabolism	Energy metabolism	00190	Oxidative phosphorylation
ECANG7_00870	K00416	Metabolism	Energy metabolism	00190	Oxidative phosphorylation
ECANG7_05749	K00417	Metabolism	Energy metabolism	00190	Oxidative phosphorylation
ECANG7_01433	K00418	Metabolism	Energy metabolism	00190	Oxidative phosphorylation
ECANG7_06899	K01507	Metabolism	Energy metabolism	00190	Oxidative phosphorylation
ECANG7_04941	K02127	Metabolism	Energy metabolism	00190	Oxidative phosphorylation
ECANG7_03062	K02128	Metabolism	Energy metabolism	00190	Oxidative phosphorylation
ECANG7_01152	K02132	Metabolism	Energy metabolism	00190	Oxidative phosphorylation
ECANG7_01349	K02133	Metabolism	Energy metabolism	00190	Oxidative phosphorylation
ECANG7_01350	K02133	Metabolism	Energy metabolism	00190	Oxidative phosphorylation
ECANG7_06697	K02134	Metabolism	Energy metabolism	00190	Oxidative phosphorylation
ECANG7_05457	K02135	Metabolism	Energy metabolism	00190	Oxidative phosphorylation
ECANG7_01633	K02136	Metabolism	Energy metabolism	00190	Oxidative phosphorylation
ECANG7_07126	K02137	Metabolism	Energy metabolism	00190	Oxidative phosphorylation
ECANG7_01579	K02138	Metabolism	Energy metabolism	00190	Oxidative phosphorylation
ECANG7_01875	K02140	Metabolism	Energy metabolism	00190	Oxidative phosphorylation
ECANG7_04533	K02144	Metabolism	Energy metabolism	00190	Oxidative phosphorylation
ECANG7_03208	K02145	Metabolism	Energy metabolism	00190	Oxidative phosphorylation
ECANG7_05533	K02146	Metabolism	Energy metabolism	00190	Oxidative phosphorylation
ECANG7_10043	K02147	Metabolism	Energy metabolism	00190	Oxidative phosphorylation
ECANG7_00595	K02148	Metabolism	Energy metabolism	00190	Oxidative phosphorylation
ECANG7_02264	K02150	Metabolism	Energy metabolism	00190	Oxidative phosphorylation
ECANG7_08672	K02151	Metabolism	Energy metabolism	00190	Oxidative phosphorylation
ECANG7_07100	K02152	Metabolism	Energy metabolism	00190	Oxidative phosphorylation
ECANG7_06040	K02153	Metabolism	Energy metabolism	00190	Oxidative phosphorylation
ECANG7_05240	K02154	Metabolism	Energy metabolism	00190	Oxidative phosphorylation
ECANG7_04107	K02154	Metabolism	Energy metabolism	00190	Oxidative phosphorylation
ECANG7_02002	K02155	Metabolism	Energy metabolism	00190	Oxidative phosphorylation
ECANG7_07392	K02155	Metabolism	Energy metabolism	00190	Oxidative phosphorylation
ECANG7_11069	K02256	Metabolism	Energy metabolism	00190	Oxidative phosphorylation
ECANG7_03005	K02257	Metabolism	Energy metabolism	00190	Oxidative phosphorylation
ECANG7_07586	K02258	Metabolism	Energy metabolism	00190	Oxidative phosphorylation
ECANG7_08595	K02259	Metabolism	Energy metabolism	00190	Oxidative phosphorylation
ECANG7_02923	K02263	Metabolism	Energy metabolism	00190	Oxidative phosphorylation
ECANG7_00730	K02264	Metabolism	Energy metabolism	00190	Oxidative phosphorylation
ECANG7_01742	K02265	Metabolism	Energy metabolism	00190	Oxidative phosphorylation
ECANG7_01899	K02265	Metabolism	Energy metabolism	00190	Oxidative phosphorylation
ECANG7_07913	K02267	Metabolism	Energy metabolism	00190	Oxidative phosphorylation
ECANG7_04952	K02272	Metabolism	Energy metabolism	00190	Oxidative phosphorylation
ECANG7_09235	K02274	Metabolism	Energy metabolism	00190	Oxidative phosphorylation
ECANG7_01417	K03661	Metabolism	Energy metabolism	00190	Oxidative phosphorylation
ECANG7_02761	K03934	Metabolism	Energy metabolism	00190	Oxidative phosphorylation
ECANG7_06427	K03936	Metabolism	Energy metabolism	00190	Oxidative phosphorylation
ECANG7_06455	K03940	Metabolism	Energy metabolism	00190	Oxidative phosphorylation
ECANG7_06846	K03941	Metabolism	Energy metabolism	00190	Oxidative phosphorylation
ECANG7_07856	K03942	Metabolism	Energy metabolism	00190	Oxidative phosphorylation
ECANG7_06510	K03943	Metabolism	Energy metabolism	00190	Oxidative phosphorylation
ECANG7_06190	K03949	Metabolism	Energy metabolism	00190	Oxidative phosphorylation
ECANG7_05321	K03950	Metabolism	Energy metabolism	00190	Oxidative phosphorylation
ECANG7_04566	K03951	Metabolism	Energy metabolism	00190	Oxidative phosphorylation
ECANG7_04194	K03952	Metabolism	Energy metabolism	00190	Oxidative phosphorylation
ECANG7_06582	K03953	Metabolism	Energy metabolism	00190	Oxidative phosphorylation
ECANG7_05659	K03954	Metabolism	Energy metabolism	00190	Oxidative phosphorylation
ECANG7_05262	K03955	Metabolism	Energy metabolism	00190	Oxidative phosphorylation
ECANG7_02649	K03959	Metabolism	Energy metabolism	00190	Oxidative phosphorylation
ECANG7_01442	K03961	Metabolism	Energy metabolism	00190	Oxidative phosphorylation
ECANG7_03401	K03962	Metabolism	Energy metabolism	00190	Oxidative phosphorylation
ECANG7_06477	K03963	Metabolism	Energy metabolism	00190	Oxidative phosphorylation
ECANG7_04496	K03964	Metabolism	Energy metabolism	00190	Oxidative phosphorylation
ECANG7_05837	K03965	Metabolism	Energy metabolism	00190	Oxidative phosphorylation
ECANG7_08593	K11352	Metabolism	Energy metabolism	00190	Oxidative phosphorylation
ECANG7_09561	K11353	Metabolism	Energy metabolism	00190	Oxidative phosphorylation
ECANG7_02367	K02641	Metabolism	Energy metabolism	00195	Photosynthesis
ECANG7_04628	K00025	Metabolism	Energy metabolism	00710	Carbon fixation in photosynthetic organisms
ECANG7_06694	K00025	Metabolism	Energy metabolism	00710	Carbon fixation in photosynthetic organisms
ECANG7_08839	K00026	Metabolism	Energy metabolism	00710	Carbon fixation in photosynthetic organisms
ECANG7_03085	K00029	Metabolism	Energy metabolism	00710	Carbon fixation in photosynthetic organisms
ECANG7_01421	K00029	Metabolism	Energy metabolism	00710	Carbon fixation in photosynthetic organisms
ECANG7_01732	K00029	Metabolism	Energy metabolism	00710	Carbon fixation in photosynthetic organisms
ECANG7_07243	K00134	Metabolism	Energy metabolism	00710	Carbon fixation in photosynthetic organisms
ECANG7_01459	K00134	Metabolism	Energy metabolism	00710	Carbon fixation in photosynthetic organisms
ECANG7_08318	K00134	Metabolism	Energy metabolism	00710	Carbon fixation in photosynthetic organisms
ECANG7_08464	K00615	Metabolism	Energy metabolism	00710	Carbon fixation in photosynthetic organisms
ECANG7_04369	K00814	Metabolism	Energy metabolism	00710	Carbon fixation in photosynthetic organisms
ECANG7_07542	K00927	Metabolism	Energy metabolism	00710	Carbon fixation in photosynthetic organisms
ECANG7_04088	K01623	Metabolism	Energy metabolism	00710	Carbon fixation in photosynthetic organisms
ECANG7_05810	K01623	Metabolism	Energy metabolism	00710	Carbon fixation in photosynthetic organisms
ECANG7_04089	K01623	Metabolism	Energy metabolism	00710	Carbon fixation in photosynthetic organisms
ECANG7_03858	K01623	Metabolism	Energy metabolism	00710	Carbon fixation in photosynthetic organisms
ECANG7_00650	K01783	Metabolism	Energy metabolism	00710	Carbon fixation in photosynthetic organisms
ECANG7_07615	K01803	Metabolism	Energy metabolism	00710	Carbon fixation in photosynthetic organisms
ECANG7_05934	K01807	Metabolism	Energy metabolism	00710	Carbon fixation in photosynthetic organisms
ECANG7_07784	K03841	Metabolism	Energy metabolism	00710	Carbon fixation in photosynthetic organisms
ECANG7_00944	K11214	Metabolism	Energy metabolism	00710	Carbon fixation in photosynthetic organisms
ECANG7_04368	K14454	Metabolism	Energy metabolism	00710	Carbon fixation in photosynthetic organisms
ECANG7_04141	K14455	Metabolism	Energy metabolism	00710	Carbon fixation in photosynthetic organisms
ECANG7_03193	K00031	Metabolism	Energy metabolism	00720	Carbon fixation pathways in prokaryotes
ECANG7_00592	K00626	Metabolism	Energy metabolism	00720	Carbon fixation pathways in prokaryotes
ECANG7_06321	K01676	Metabolism	Energy metabolism	00720	Carbon fixation pathways in prokaryotes
ECANG7_05858	K01681	Metabolism	Energy metabolism	00720	Carbon fixation pathways in prokaryotes
ECANG7_04785	K01895	Metabolism	Energy metabolism	00720	Carbon fixation pathways in prokaryotes
ECANG7_04125	K00123	Metabolism	Energy metabolism	00680	Methane metabolism
ECANG7_05651	K00850	Metabolism	Energy metabolism	00680	Methane metabolism
ECANG7_01535	K01070	Metabolism	Energy metabolism	00680	Methane metabolism
ECANG7_09438	K01079	Metabolism	Energy metabolism	00680	Methane metabolism
ECANG7_10856	K01079	Metabolism	Energy metabolism	00680	Methane metabolism
ECANG7_04088	K01623	Metabolism	Energy metabolism	00680	Methane metabolism
ECANG7_05810	K01623	Metabolism	Energy metabolism	00680	Methane metabolism
ECANG7_04089	K01623	Metabolism	Energy metabolism	00680	Methane metabolism
ECANG7_03858	K01623	Metabolism	Energy metabolism	00680	Methane metabolism
ECANG7_09725	K01689	Metabolism	Energy metabolism	00680	Methane metabolism
ECANG7_02159	K01689	Metabolism	Energy metabolism	00680	Methane metabolism
ECANG7_03685	K01689	Metabolism	Energy metabolism	00680	Methane metabolism
ECANG7_00314	K01834	Metabolism	Energy metabolism	00680	Methane metabolism
ECANG7_02908	K01834	Metabolism	Energy metabolism	00680	Methane metabolism
ECANG7_04785	K01895	Metabolism	Energy metabolism	00680	Methane metabolism
ECANG7_07784	K03841	Metabolism	Energy metabolism	00680	Methane metabolism
ECANG7_09036	K00261	Metabolism	Energy metabolism	00910	Nitrogen metabolism
ECANG7_02429	K00261	Metabolism	Energy metabolism	00910	Nitrogen metabolism
ECANG7_04974	K00264	Metabolism	Energy metabolism	00910	Nitrogen metabolism
ECANG7_02173	K01672	Metabolism	Energy metabolism	00910	Nitrogen metabolism
ECANG7_03431	K01672	Metabolism	Energy metabolism	00910	Nitrogen metabolism
ECANG7_01862	K01915	Metabolism	Energy metabolism	00910	Nitrogen metabolism
ECANG7_03136	K01082	Metabolism	Energy metabolism	00920	Sulfur metabolism
ECANG7_07932	K08738	Metabolism	Energy metabolism	00920	Sulfur metabolism
ECANG7_05165	K13811	Metabolism	Energy metabolism	00920	Sulfur metabolism
ECANG7_09126	K15759	Metabolism	Energy metabolism	00920	Sulfur metabolism
ECANG7_08860	K17218	Metabolism	Energy metabolism	00920	Sulfur metabolism
ECANG7_11318	K17218	Metabolism	Energy metabolism	00920	Sulfur metabolism
ECANG7_10126	K17218	Metabolism	Energy metabolism	00920	Sulfur metabolism
ECANG7_06107	K17725	Metabolism	Energy metabolism	00920	Sulfur metabolism
ECANG7_03032	K17725	Metabolism	Energy metabolism	00920	Sulfur metabolism
ECANG7_02656	K00645	Metabolism	Lipid metabolism	00061	Fatty acid biosynthesis
ECANG7_08347	K01897	Metabolism	Lipid metabolism	00061	Fatty acid biosynthesis
ECANG7_01590	K01897	Metabolism	Lipid metabolism	00061	Fatty acid biosynthesis
ECANG7_01520	K01897	Metabolism	Lipid metabolism	00061	Fatty acid biosynthesis
ECANG7_02334	K01897	Metabolism	Lipid metabolism	00061	Fatty acid biosynthesis
ECANG7_01120	K01897	Metabolism	Lipid metabolism	00061	Fatty acid biosynthesis
ECANG7_02654	K09458	Metabolism	Lipid metabolism	00061	Fatty acid biosynthesis
ECANG7_02455	K11262	Metabolism	Lipid metabolism	00061	Fatty acid biosynthesis
ECANG7_03340	K00022	Metabolism	Lipid metabolism	00062	Fatty acid elongation
ECANG7_00204	K01074	Metabolism	Lipid metabolism	00062	Fatty acid elongation
ECANG7_02915	K07511	Metabolism	Lipid metabolism	00062	Fatty acid elongation
ECANG7_05867	K07512	Metabolism	Lipid metabolism	00062	Fatty acid elongation
ECANG7_06540	K10247	Metabolism	Lipid metabolism	00062	Fatty acid elongation
ECANG7_04589	K10250	Metabolism	Lipid metabolism	00062	Fatty acid elongation
ECANG7_02587	K10251	Metabolism	Lipid metabolism	00062	Fatty acid elongation
ECANG7_10929	K10251	Metabolism	Lipid metabolism	00062	Fatty acid elongation
ECANG7_05849	K10258	Metabolism	Lipid metabolism	00062	Fatty acid elongation
ECANG7_08659	K10703	Metabolism	Lipid metabolism	00062	Fatty acid elongation
ECANG7_03340	K00022	Metabolism	Lipid metabolism	00071	Fatty acid degradation
ECANG7_07348	K00128	Metabolism	Lipid metabolism	00071	Fatty acid degradation
ECANG7_00592	K00626	Metabolism	Lipid metabolism	00071	Fatty acid degradation
ECANG7_08347	K01897	Metabolism	Lipid metabolism	00071	Fatty acid degradation
ECANG7_01590	K01897	Metabolism	Lipid metabolism	00071	Fatty acid degradation
ECANG7_01520	K01897	Metabolism	Lipid metabolism	00071	Fatty acid degradation
ECANG7_02334	K01897	Metabolism	Lipid metabolism	00071	Fatty acid degradation
ECANG7_01120	K01897	Metabolism	Lipid metabolism	00071	Fatty acid degradation
ECANG7_02915	K07511	Metabolism	Lipid metabolism	00071	Fatty acid degradation
ECANG7_01157	K08765	Metabolism	Lipid metabolism	00071	Fatty acid degradation
ECANG7_01161	K08765	Metabolism	Lipid metabolism	00071	Fatty acid degradation
ECANG7_02024	K08766	Metabolism	Lipid metabolism	00071	Fatty acid degradation
ECANG7_00592	K00626	Metabolism	Lipid metabolism	00072	Synthesis and degradation of ketone bodies
ECANG7_07675	K01641	Metabolism	Lipid metabolism	00072	Synthesis and degradation of ketone bodies
ECANG7_08155	K00637	Metabolism	Lipid metabolism	00100	Steroid biosynthesis
ECANG7_09634	K01052	Metabolism	Lipid metabolism	00100	Steroid biosynthesis
ECANG7_11486	K01052	Metabolism	Lipid metabolism	00100	Steroid biosynthesis
ECANG7_11381	K01052	Metabolism	Lipid metabolism	00100	Steroid biosynthesis
ECANG7_11527	K01052	Metabolism	Lipid metabolism	00100	Steroid biosynthesis
ECANG7_02587	K10251	Metabolism	Lipid metabolism	00140	Steroid hormone biosynthesis
ECANG7_10929	K10251	Metabolism	Lipid metabolism	00140	Steroid hormone biosynthesis
ECANG7_02285	K00011	Metabolism	Lipid metabolism	00561	Glycerolipid metabolism
ECANG7_07338	K00011	Metabolism	Lipid metabolism	00561	Glycerolipid metabolism
ECANG7_06048	K00011	Metabolism	Lipid metabolism	00561	Glycerolipid metabolism
ECANG7_08032	K00011	Metabolism	Lipid metabolism	00561	Glycerolipid metabolism
ECANG7_07339	K00011	Metabolism	Lipid metabolism	00561	Glycerolipid metabolism
ECANG7_06047	K00011	Metabolism	Lipid metabolism	00561	Glycerolipid metabolism
ECANG7_06804	K00011	Metabolism	Lipid metabolism	00561	Glycerolipid metabolism
ECANG7_09380	K00011	Metabolism	Lipid metabolism	00561	Glycerolipid metabolism
ECANG7_07225	K00011	Metabolism	Lipid metabolism	00561	Glycerolipid metabolism
ECANG7_09381	K00011	Metabolism	Lipid metabolism	00561	Glycerolipid metabolism
ECANG7_01795	K00011	Metabolism	Lipid metabolism	00561	Glycerolipid metabolism
ECANG7_08552	K00011	Metabolism	Lipid metabolism	00561	Glycerolipid metabolism
ECANG7_09562	K00011	Metabolism	Lipid metabolism	00561	Glycerolipid metabolism
ECANG7_07348	K00128	Metabolism	Lipid metabolism	00561	Glycerolipid metabolism
ECANG7_06128	K00864	Metabolism	Lipid metabolism	00561	Glycerolipid metabolism
ECANG7_07091	K00901	Metabolism	Lipid metabolism	00561	Glycerolipid metabolism
ECANG7_01552	K00901	Metabolism	Lipid metabolism	00561	Glycerolipid metabolism
ECANG7_07939	K01080	Metabolism	Lipid metabolism	00561	Glycerolipid metabolism
ECANG7_10482	K01189	Metabolism	Lipid metabolism	00561	Glycerolipid metabolism
ECANG7_06987	K09881	Metabolism	Lipid metabolism	00561	Glycerolipid metabolism
ECANG7_04617	K13506	Metabolism	Lipid metabolism	00561	Glycerolipid metabolism
ECANG7_02625	K13509	Metabolism	Lipid metabolism	00561	Glycerolipid metabolism
ECANG7_02628	K13509	Metabolism	Lipid metabolism	00561	Glycerolipid metabolism
ECANG7_08343	K13513	Metabolism	Lipid metabolism	00561	Glycerolipid metabolism
ECANG7_07630	K13517	Metabolism	Lipid metabolism	00561	Glycerolipid metabolism
ECANG7_00582	K13517	Metabolism	Lipid metabolism	00561	Glycerolipid metabolism
ECANG7_00426	K14457	Metabolism	Lipid metabolism	00561	Glycerolipid metabolism
ECANG7_06672	K15728	Metabolism	Lipid metabolism	00561	Glycerolipid metabolism
ECANG7_02821	K15728	Metabolism	Lipid metabolism	00561	Glycerolipid metabolism
ECANG7_00934	K15788	Metabolism	Lipid metabolism	00561	Glycerolipid metabolism
ECANG7_01532	K19007	Metabolism	Lipid metabolism	00561	Glycerolipid metabolism
ECANG7_01498	K00006	Metabolism	Lipid metabolism	00564	Glycerophospholipid metabolism
ECANG7_05317	K00111	Metabolism	Lipid metabolism	00564	Glycerophospholipid metabolism
ECANG7_07774	K00623	Metabolism	Lipid metabolism	00564	Glycerophospholipid metabolism
ECANG7_02312	K00894	Metabolism	Lipid metabolism	00564	Glycerophospholipid metabolism
ECANG7_07091	K00901	Metabolism	Lipid metabolism	00564	Glycerophospholipid metabolism
ECANG7_01552	K00901	Metabolism	Lipid metabolism	00564	Glycerophospholipid metabolism
ECANG7_05438	K00967	Metabolism	Lipid metabolism	00564	Glycerophospholipid metabolism
ECANG7_03528	K00968	Metabolism	Lipid metabolism	00564	Glycerophospholipid metabolism
ECANG7_05650	K00981	Metabolism	Lipid metabolism	00564	Glycerophospholipid metabolism
ECANG7_02397	K00993	Metabolism	Lipid metabolism	00564	Glycerophospholipid metabolism
ECANG7_02591	K00995	Metabolism	Lipid metabolism	00564	Glycerophospholipid metabolism
ECANG7_09262	K00995	Metabolism	Lipid metabolism	00564	Glycerophospholipid metabolism
ECANG7_00677	K00999	Metabolism	Lipid metabolism	00564	Glycerophospholipid metabolism
ECANG7_02759	K01049	Metabolism	Lipid metabolism	00564	Glycerophospholipid metabolism
ECANG7_05818	K01049	Metabolism	Lipid metabolism	00564	Glycerophospholipid metabolism
ECANG7_07939	K01080	Metabolism	Lipid metabolism	00564	Glycerophospholipid metabolism
ECANG7_01606	K01115	Metabolism	Lipid metabolism	00564	Glycerophospholipid metabolism
ECANG7_01605	K01115	Metabolism	Lipid metabolism	00564	Glycerophospholipid metabolism
ECANG7_06085	K01613	Metabolism	Lipid metabolism	00564	Glycerophospholipid metabolism
ECANG7_09542	K06130	Metabolism	Lipid metabolism	00564	Glycerophospholipid metabolism
ECANG7_04175	K08729	Metabolism	Lipid metabolism	00564	Glycerophospholipid metabolism
ECANG7_01173	K08744	Metabolism	Lipid metabolism	00564	Glycerophospholipid metabolism
ECANG7_04617	K13506	Metabolism	Lipid metabolism	00564	Glycerophospholipid metabolism
ECANG7_02625	K13509	Metabolism	Lipid metabolism	00564	Glycerophospholipid metabolism
ECANG7_02628	K13509	Metabolism	Lipid metabolism	00564	Glycerophospholipid metabolism
ECANG7_07532	K13510	Metabolism	Lipid metabolism	00564	Glycerophospholipid metabolism
ECANG7_00308	K13511	Metabolism	Lipid metabolism	00564	Glycerophospholipid metabolism
ECANG7_08343	K13513	Metabolism	Lipid metabolism	00564	Glycerophospholipid metabolism
ECANG7_05173	K13516	Metabolism	Lipid metabolism	00564	Glycerophospholipid metabolism
ECANG7_07630	K13517	Metabolism	Lipid metabolism	00564	Glycerophospholipid metabolism
ECANG7_00582	K13517	Metabolism	Lipid metabolism	00564	Glycerophospholipid metabolism
ECANG7_03577	K14156	Metabolism	Lipid metabolism	00564	Glycerophospholipid metabolism
ECANG7_04464	K14676	Metabolism	Lipid metabolism	00564	Glycerophospholipid metabolism
ECANG7_06672	K15728	Metabolism	Lipid metabolism	00564	Glycerophospholipid metabolism
ECANG7_02821	K15728	Metabolism	Lipid metabolism	00564	Glycerophospholipid metabolism
ECANG7_02873	K16343	Metabolism	Lipid metabolism	00564	Glycerophospholipid metabolism
ECANG7_05108	K16860	Metabolism	Lipid metabolism	00564	Glycerophospholipid metabolism
ECANG7_02659	K18695	Metabolism	Lipid metabolism	00564	Glycerophospholipid metabolism
ECANG7_01532	K19007	Metabolism	Lipid metabolism	00564	Glycerophospholipid metabolism
ECANG7_02397	K00993	Metabolism	Lipid metabolism	00565	Ether lipid metabolism
ECANG7_07939	K01080	Metabolism	Lipid metabolism	00565	Ether lipid metabolism
ECANG7_01606	K01115	Metabolism	Lipid metabolism	00565	Ether lipid metabolism
ECANG7_01605	K01115	Metabolism	Lipid metabolism	00565	Ether lipid metabolism
ECANG7_07532	K13510	Metabolism	Lipid metabolism	00565	Ether lipid metabolism
ECANG7_02873	K16343	Metabolism	Lipid metabolism	00565	Ether lipid metabolism
ECANG7_05062	K16794	Metabolism	Lipid metabolism	00565	Ether lipid metabolism
ECANG7_01110	K16795	Metabolism	Lipid metabolism	00565	Ether lipid metabolism
ECANG7_05108	K16860	Metabolism	Lipid metabolism	00565	Ether lipid metabolism
ECANG7_06768	K00654	Metabolism	Lipid metabolism	00600	Sphingolipid metabolism
ECANG7_02853	K00654	Metabolism	Lipid metabolism	00600	Sphingolipid metabolism
ECANG7_03157	K00720	Metabolism	Lipid metabolism	00600	Sphingolipid metabolism
ECANG7_07939	K01080	Metabolism	Lipid metabolism	00600	Sphingolipid metabolism
ECANG7_10482	K01189	Metabolism	Lipid metabolism	00600	Sphingolipid metabolism
ECANG7_06435	K01634	Metabolism	Lipid metabolism	00600	Sphingolipid metabolism
ECANG7_10396	K04710	Metabolism	Lipid metabolism	00600	Sphingolipid metabolism
ECANG7_02040	K04710	Metabolism	Lipid metabolism	00600	Sphingolipid metabolism
ECANG7_08951	K04710	Metabolism	Lipid metabolism	00600	Sphingolipid metabolism
ECANG7_06826	K04710	Metabolism	Lipid metabolism	00600	Sphingolipid metabolism
ECANG7_10092	K04712	Metabolism	Lipid metabolism	00600	Sphingolipid metabolism
ECANG7_09996	K04712	Metabolism	Lipid metabolism	00600	Sphingolipid metabolism
ECANG7_09283	K04712	Metabolism	Lipid metabolism	00600	Sphingolipid metabolism
ECANG7_09289	K04712	Metabolism	Lipid metabolism	00600	Sphingolipid metabolism
ECANG7_09284	K04712	Metabolism	Lipid metabolism	00600	Sphingolipid metabolism
ECANG7_11435	K04712	Metabolism	Lipid metabolism	00600	Sphingolipid metabolism
ECANG7_09288	K04712	Metabolism	Lipid metabolism	00600	Sphingolipid metabolism
ECANG7_06031	K04715	Metabolism	Lipid metabolism	00600	Sphingolipid metabolism
ECANG7_07379	K04718	Metabolism	Lipid metabolism	00600	Sphingolipid metabolism
ECANG7_02811	K12309	Metabolism	Lipid metabolism	00600	Sphingolipid metabolism
ECANG7_03275	K12349	Metabolism	Lipid metabolism	00600	Sphingolipid metabolism
ECANG7_08065	K12351	Metabolism	Lipid metabolism	00600	Sphingolipid metabolism
ECANG7_04388	K17108	Metabolism	Lipid metabolism	00600	Sphingolipid metabolism
ECANG7_00072	K17108	Metabolism	Lipid metabolism	00600	Sphingolipid metabolism
ECANG7_09040	K00079	Metabolism	Lipid metabolism	00590	Arachidonic acid metabolism
ECANG7_09041	K00079	Metabolism	Lipid metabolism	00590	Arachidonic acid metabolism
ECANG7_07358	K00079	Metabolism	Lipid metabolism	00590	Arachidonic acid metabolism
ECANG7_07410	K00079	Metabolism	Lipid metabolism	00590	Arachidonic acid metabolism
ECANG7_01630	K00079	Metabolism	Lipid metabolism	00590	Arachidonic acid metabolism
ECANG7_09392	K00079	Metabolism	Lipid metabolism	00590	Arachidonic acid metabolism
ECANG7_01778	K01254	Metabolism	Lipid metabolism	00590	Arachidonic acid metabolism
ECANG7_03654	K04097	Metabolism	Lipid metabolism	00590	Arachidonic acid metabolism
ECANG7_01839	K15717	Metabolism	Lipid metabolism	00590	Arachidonic acid metabolism
ECANG7_02873	K16343	Metabolism	Lipid metabolism	00590	Arachidonic acid metabolism
ECANG7_03190	K18592	Metabolism	Lipid metabolism	00590	Arachidonic acid metabolism
ECANG7_02873	K16343	Metabolism	Lipid metabolism	00591	Linoleic acid metabolism
ECANG7_02873	K16343	Metabolism	Lipid metabolism	00592	alpha-Linolenic acid metabolism
ECANG7_02587	K10251	Metabolism	Lipid metabolism	01040	Biosynthesis of unsaturated fatty acids
ECANG7_10929	K10251	Metabolism	Lipid metabolism	01040	Biosynthesis of unsaturated fatty acids
ECANG7_05849	K10258	Metabolism	Lipid metabolism	01040	Biosynthesis of unsaturated fatty acids
ECANG7_08659	K10703	Metabolism	Lipid metabolism	01040	Biosynthesis of unsaturated fatty acids
ECANG7_08110	K00088	Metabolism	Nucleotide metabolism	00230	Purine metabolism
ECANG7_04128	K00759	Metabolism	Nucleotide metabolism	00230	Purine metabolism
ECANG7_04430	K00760	Metabolism	Nucleotide metabolism	00230	Purine metabolism
ECANG7_04429	K00760	Metabolism	Nucleotide metabolism	00230	Purine metabolism
ECANG7_01877	K00856	Metabolism	Nucleotide metabolism	00230	Purine metabolism
ECANG7_00146	K00873	Metabolism	Nucleotide metabolism	00230	Purine metabolism
ECANG7_00553	K00873	Metabolism	Nucleotide metabolism	00230	Purine metabolism
ECANG7_07405	K00873	Metabolism	Nucleotide metabolism	00230	Purine metabolism
ECANG7_00148	K00873	Metabolism	Nucleotide metabolism	00230	Purine metabolism
ECANG7_09356	K00873	Metabolism	Nucleotide metabolism	00230	Purine metabolism
ECANG7_00708	K00939	Metabolism	Nucleotide metabolism	00230	Purine metabolism
ECANG7_08368	K00939	Metabolism	Nucleotide metabolism	00230	Purine metabolism
ECANG7_05713	K00939	Metabolism	Nucleotide metabolism	00230	Purine metabolism
ECANG7_07413	K00939	Metabolism	Nucleotide metabolism	00230	Purine metabolism
ECANG7_03294	K00939	Metabolism	Nucleotide metabolism	00230	Purine metabolism
ECANG7_07552	K00939	Metabolism	Nucleotide metabolism	00230	Purine metabolism
ECANG7_00949	K00940	Metabolism	Nucleotide metabolism	00230	Purine metabolism
ECANG7_02249	K00940	Metabolism	Nucleotide metabolism	00230	Purine metabolism
ECANG7_03839	K00940	Metabolism	Nucleotide metabolism	00230	Purine metabolism
ECANG7_06622	K00942	Metabolism	Nucleotide metabolism	00230	Purine metabolism
ECANG7_00482	K00942	Metabolism	Nucleotide metabolism	00230	Purine metabolism
ECANG7_00629	K00948	Metabolism	Nucleotide metabolism	00230	Purine metabolism
ECANG7_08917	K01081	Metabolism	Nucleotide metabolism	00230	Purine metabolism
ECANG7_02357	K01081	Metabolism	Nucleotide metabolism	00230	Purine metabolism
ECANG7_06379	K01081	Metabolism	Nucleotide metabolism	00230	Purine metabolism
ECANG7_05023	K01490	Metabolism	Nucleotide metabolism	00230	Purine metabolism
ECANG7_09716	K01510	Metabolism	Nucleotide metabolism	00230	Purine metabolism
ECANG7_06133	K01510	Metabolism	Nucleotide metabolism	00230	Purine metabolism
ECANG7_01043	K01511	Metabolism	Nucleotide metabolism	00230	Purine metabolism
ECANG7_04397	K01514	Metabolism	Nucleotide metabolism	00230	Purine metabolism
ECANG7_09703	K01519	Metabolism	Nucleotide metabolism	00230	Purine metabolism
ECANG7_08229	K01519	Metabolism	Nucleotide metabolism	00230	Purine metabolism
ECANG7_08228	K01519	Metabolism	Nucleotide metabolism	00230	Purine metabolism
ECANG7_07731	K01756	Metabolism	Nucleotide metabolism	00230	Purine metabolism
ECANG7_02565	K01835	Metabolism	Nucleotide metabolism	00230	Purine metabolism
ECANG7_03465	K01939	Metabolism	Nucleotide metabolism	00230	Purine metabolism
ECANG7_01322	K01951	Metabolism	Nucleotide metabolism	00230	Purine metabolism
ECANG7_05208	K02320	Metabolism	Nucleotide metabolism	00230	Purine metabolism
ECANG7_06283	K02321	Metabolism	Nucleotide metabolism	00230	Purine metabolism
ECANG7_02328	K02324	Metabolism	Nucleotide metabolism	00230	Purine metabolism
ECANG7_03543	K02325	Metabolism	Nucleotide metabolism	00230	Purine metabolism
ECANG7_06870	K02327	Metabolism	Nucleotide metabolism	00230	Purine metabolism
ECANG7_03594	K02328	Metabolism	Nucleotide metabolism	00230	Purine metabolism
ECANG7_07124	K02684	Metabolism	Nucleotide metabolism	00230	Purine metabolism
ECANG7_00560	K02685	Metabolism	Nucleotide metabolism	00230	Purine metabolism
ECANG7_08541	K02999	Metabolism	Nucleotide metabolism	00230	Purine metabolism
ECANG7_09633	K02999	Metabolism	Nucleotide metabolism	00230	Purine metabolism
ECANG7_01787	K03000	Metabolism	Nucleotide metabolism	00230	Purine metabolism
ECANG7_04394	K03002	Metabolism	Nucleotide metabolism	00230	Purine metabolism
ECANG7_00904	K03006	Metabolism	Nucleotide metabolism	00230	Purine metabolism
ECANG7_02479	K03007	Metabolism	Nucleotide metabolism	00230	Purine metabolism
ECANG7_01073	K03008	Metabolism	Nucleotide metabolism	00230	Purine metabolism
ECANG7_03355	K03009	Metabolism	Nucleotide metabolism	00230	Purine metabolism
ECANG7_02431	K03010	Metabolism	Nucleotide metabolism	00230	Purine metabolism
ECANG7_03541	K03011	Metabolism	Nucleotide metabolism	00230	Purine metabolism
ECANG7_03049	K03012	Metabolism	Nucleotide metabolism	00230	Purine metabolism
ECANG7_03623	K03013	Metabolism	Nucleotide metabolism	00230	Purine metabolism
ECANG7_03296	K03014	Metabolism	Nucleotide metabolism	00230	Purine metabolism
ECANG7_00030	K03015	Metabolism	Nucleotide metabolism	00230	Purine metabolism
ECANG7_01274	K03016	Metabolism	Nucleotide metabolism	00230	Purine metabolism
ECANG7_07458	K03017	Metabolism	Nucleotide metabolism	00230	Purine metabolism
ECANG7_01444	K03018	Metabolism	Nucleotide metabolism	00230	Purine metabolism
ECANG7_11128	K03019	Metabolism	Nucleotide metabolism	00230	Purine metabolism
ECANG7_04006	K03021	Metabolism	Nucleotide metabolism	00230	Purine metabolism
ECANG7_07240	K03022	Metabolism	Nucleotide metabolism	00230	Purine metabolism
ECANG7_00641	K03023	Metabolism	Nucleotide metabolism	00230	Purine metabolism
ECANG7_04506	K03024	Metabolism	Nucleotide metabolism	00230	Purine metabolism
ECANG7_04882	K03025	Metabolism	Nucleotide metabolism	00230	Purine metabolism
ECANG7_02446	K03027	Metabolism	Nucleotide metabolism	00230	Purine metabolism
ECANG7_08459	K03783	Metabolism	Nucleotide metabolism	00230	Purine metabolism
ECANG7_08854	K03783	Metabolism	Nucleotide metabolism	00230	Purine metabolism
ECANG7_07937	K03783	Metabolism	Nucleotide metabolism	00230	Purine metabolism
ECANG7_08457	K03783	Metabolism	Nucleotide metabolism	00230	Purine metabolism
ECANG7_11196	K03783	Metabolism	Nucleotide metabolism	00230	Purine metabolism
ECANG7_05567	K03783	Metabolism	Nucleotide metabolism	00230	Purine metabolism
ECANG7_09964	K03783	Metabolism	Nucleotide metabolism	00230	Purine metabolism
ECANG7_08458	K03783	Metabolism	Nucleotide metabolism	00230	Purine metabolism
ECANG7_01392	K08041	Metabolism	Nucleotide metabolism	00230	Purine metabolism
ECANG7_03762	K08049	Metabolism	Nucleotide metabolism	00230	Purine metabolism
ECANG7_02650	K08049	Metabolism	Nucleotide metabolism	00230	Purine metabolism
ECANG7_00792	K08049	Metabolism	Nucleotide metabolism	00230	Purine metabolism
ECANG7_00076	K10807	Metabolism	Nucleotide metabolism	00230	Purine metabolism
ECANG7_06911	K10808	Metabolism	Nucleotide metabolism	00230	Purine metabolism
ECANG7_03825	K12322	Metabolism	Nucleotide metabolism	00230	Purine metabolism
ECANG7_07442	K12323	Metabolism	Nucleotide metabolism	00230	Purine metabolism
ECANG7_09720	K12323	Metabolism	Nucleotide metabolism	00230	Purine metabolism
ECANG7_03422	K13293	Metabolism	Nucleotide metabolism	00230	Purine metabolism
ECANG7_02943	K13293	Metabolism	Nucleotide metabolism	00230	Purine metabolism
ECANG7_07238	K13298	Metabolism	Nucleotide metabolism	00230	Purine metabolism
ECANG7_09813	K13298	Metabolism	Nucleotide metabolism	00230	Purine metabolism
ECANG7_05729	K13755	Metabolism	Nucleotide metabolism	00230	Purine metabolism
ECANG7_04827	K13755	Metabolism	Nucleotide metabolism	00230	Purine metabolism
ECANG7_07616	K13761	Metabolism	Nucleotide metabolism	00230	Purine metabolism
ECANG7_05165	K13811	Metabolism	Nucleotide metabolism	00230	Purine metabolism
ECANG7_07443	K13988	Metabolism	Nucleotide metabolism	00230	Purine metabolism
ECANG7_04517	K13988	Metabolism	Nucleotide metabolism	00230	Purine metabolism
ECANG7_02920	K14721	Metabolism	Nucleotide metabolism	00230	Purine metabolism
ECANG7_06354	K15779	Metabolism	Nucleotide metabolism	00230	Purine metabolism
ECANG7_08283	K18436	Metabolism	Nucleotide metabolism	00230	Purine metabolism
ECANG7_01004	K18438	Metabolism	Nucleotide metabolism	00230	Purine metabolism
ECANG7_00033	K18532	Metabolism	Nucleotide metabolism	00230	Purine metabolism
ECANG7_08551	K18533	Metabolism	Nucleotide metabolism	00230	Purine metabolism
ECANG7_09154	K18533	Metabolism	Nucleotide metabolism	00230	Purine metabolism
ECANG7_09407	K00207	Metabolism	Nucleotide metabolism	00240	Pyrimidine metabolism
ECANG7_09408	K00207	Metabolism	Nucleotide metabolism	00240	Pyrimidine metabolism
ECANG7_06983	K00384	Metabolism	Nucleotide metabolism	00240	Pyrimidine metabolism
ECANG7_05120	K00560	Metabolism	Nucleotide metabolism	00240	Pyrimidine metabolism
ECANG7_07521	K00757	Metabolism	Nucleotide metabolism	00240	Pyrimidine metabolism
ECANG7_07216	K00758	Metabolism	Nucleotide metabolism	00240	Pyrimidine metabolism
ECANG7_04013	K00761	Metabolism	Nucleotide metabolism	00240	Pyrimidine metabolism
ECANG7_10181	K00857	Metabolism	Nucleotide metabolism	00240	Pyrimidine metabolism
ECANG7_07744	K00857	Metabolism	Nucleotide metabolism	00240	Pyrimidine metabolism
ECANG7_08139	K00857	Metabolism	Nucleotide metabolism	00240	Pyrimidine metabolism
ECANG7_01710	K00876	Metabolism	Nucleotide metabolism	00240	Pyrimidine metabolism
ECANG7_01344	K00876	Metabolism	Nucleotide metabolism	00240	Pyrimidine metabolism
ECANG7_00949	K00940	Metabolism	Nucleotide metabolism	00240	Pyrimidine metabolism
ECANG7_02249	K00940	Metabolism	Nucleotide metabolism	00240	Pyrimidine metabolism
ECANG7_03839	K00940	Metabolism	Nucleotide metabolism	00240	Pyrimidine metabolism
ECANG7_04201	K00943	Metabolism	Nucleotide metabolism	00240	Pyrimidine metabolism
ECANG7_08917	K01081	Metabolism	Nucleotide metabolism	00240	Pyrimidine metabolism
ECANG7_02357	K01081	Metabolism	Nucleotide metabolism	00240	Pyrimidine metabolism
ECANG7_06379	K01081	Metabolism	Nucleotide metabolism	00240	Pyrimidine metabolism
ECANG7_08531	K01431	Metabolism	Nucleotide metabolism	00240	Pyrimidine metabolism
ECANG7_06646	K01464	Metabolism	Nucleotide metabolism	00240	Pyrimidine metabolism
ECANG7_04298	K01493	Metabolism	Nucleotide metabolism	00240	Pyrimidine metabolism
ECANG7_09716	K01510	Metabolism	Nucleotide metabolism	00240	Pyrimidine metabolism
ECANG7_06133	K01510	Metabolism	Nucleotide metabolism	00240	Pyrimidine metabolism
ECANG7_01043	K01511	Metabolism	Nucleotide metabolism	00240	Pyrimidine metabolism
ECANG7_09703	K01519	Metabolism	Nucleotide metabolism	00240	Pyrimidine metabolism
ECANG7_08229	K01519	Metabolism	Nucleotide metabolism	00240	Pyrimidine metabolism
ECANG7_08228	K01519	Metabolism	Nucleotide metabolism	00240	Pyrimidine metabolism
ECANG7_04959	K01937	Metabolism	Nucleotide metabolism	00240	Pyrimidine metabolism
ECANG7_05208	K02320	Metabolism	Nucleotide metabolism	00240	Pyrimidine metabolism
ECANG7_06283	K02321	Metabolism	Nucleotide metabolism	00240	Pyrimidine metabolism
ECANG7_02328	K02324	Metabolism	Nucleotide metabolism	00240	Pyrimidine metabolism
ECANG7_03543	K02325	Metabolism	Nucleotide metabolism	00240	Pyrimidine metabolism
ECANG7_06870	K02327	Metabolism	Nucleotide metabolism	00240	Pyrimidine metabolism
ECANG7_03594	K02328	Metabolism	Nucleotide metabolism	00240	Pyrimidine metabolism
ECANG7_07124	K02684	Metabolism	Nucleotide metabolism	00240	Pyrimidine metabolism
ECANG7_00560	K02685	Metabolism	Nucleotide metabolism	00240	Pyrimidine metabolism
ECANG7_08541	K02999	Metabolism	Nucleotide metabolism	00240	Pyrimidine metabolism
ECANG7_09633	K02999	Metabolism	Nucleotide metabolism	00240	Pyrimidine metabolism
ECANG7_01787	K03000	Metabolism	Nucleotide metabolism	00240	Pyrimidine metabolism
ECANG7_04394	K03002	Metabolism	Nucleotide metabolism	00240	Pyrimidine metabolism
ECANG7_00904	K03006	Metabolism	Nucleotide metabolism	00240	Pyrimidine metabolism
ECANG7_02479	K03007	Metabolism	Nucleotide metabolism	00240	Pyrimidine metabolism
ECANG7_01073	K03008	Metabolism	Nucleotide metabolism	00240	Pyrimidine metabolism
ECANG7_03355	K03009	Metabolism	Nucleotide metabolism	00240	Pyrimidine metabolism
ECANG7_02431	K03010	Metabolism	Nucleotide metabolism	00240	Pyrimidine metabolism
ECANG7_03541	K03011	Metabolism	Nucleotide metabolism	00240	Pyrimidine metabolism
ECANG7_03049	K03012	Metabolism	Nucleotide metabolism	00240	Pyrimidine metabolism
ECANG7_03623	K03013	Metabolism	Nucleotide metabolism	00240	Pyrimidine metabolism
ECANG7_03296	K03014	Metabolism	Nucleotide metabolism	00240	Pyrimidine metabolism
ECANG7_00030	K03015	Metabolism	Nucleotide metabolism	00240	Pyrimidine metabolism
ECANG7_01274	K03016	Metabolism	Nucleotide metabolism	00240	Pyrimidine metabolism
ECANG7_07458	K03017	Metabolism	Nucleotide metabolism	00240	Pyrimidine metabolism
ECANG7_01444	K03018	Metabolism	Nucleotide metabolism	00240	Pyrimidine metabolism
ECANG7_11128	K03019	Metabolism	Nucleotide metabolism	00240	Pyrimidine metabolism
ECANG7_04006	K03021	Metabolism	Nucleotide metabolism	00240	Pyrimidine metabolism
ECANG7_07240	K03022	Metabolism	Nucleotide metabolism	00240	Pyrimidine metabolism
ECANG7_00641	K03023	Metabolism	Nucleotide metabolism	00240	Pyrimidine metabolism
ECANG7_04506	K03024	Metabolism	Nucleotide metabolism	00240	Pyrimidine metabolism
ECANG7_04882	K03025	Metabolism	Nucleotide metabolism	00240	Pyrimidine metabolism
ECANG7_02446	K03027	Metabolism	Nucleotide metabolism	00240	Pyrimidine metabolism
ECANG7_08459	K03783	Metabolism	Nucleotide metabolism	00240	Pyrimidine metabolism
ECANG7_08854	K03783	Metabolism	Nucleotide metabolism	00240	Pyrimidine metabolism
ECANG7_07937	K03783	Metabolism	Nucleotide metabolism	00240	Pyrimidine metabolism
ECANG7_08457	K03783	Metabolism	Nucleotide metabolism	00240	Pyrimidine metabolism
ECANG7_11196	K03783	Metabolism	Nucleotide metabolism	00240	Pyrimidine metabolism
ECANG7_05567	K03783	Metabolism	Nucleotide metabolism	00240	Pyrimidine metabolism
ECANG7_09964	K03783	Metabolism	Nucleotide metabolism	00240	Pyrimidine metabolism
ECANG7_08458	K03783	Metabolism	Nucleotide metabolism	00240	Pyrimidine metabolism
ECANG7_00076	K10807	Metabolism	Nucleotide metabolism	00240	Pyrimidine metabolism
ECANG7_06911	K10808	Metabolism	Nucleotide metabolism	00240	Pyrimidine metabolism
ECANG7_01612	K13421	Metabolism	Nucleotide metabolism	00240	Pyrimidine metabolism
ECANG7_02920	K14721	Metabolism	Nucleotide metabolism	00240	Pyrimidine metabolism
ECANG7_00144	K16330	Metabolism	Nucleotide metabolism	00240	Pyrimidine metabolism
ECANG7_08551	K18533	Metabolism	Nucleotide metabolism	00240	Pyrimidine metabolism
ECANG7_09154	K18533	Metabolism	Nucleotide metabolism	00240	Pyrimidine metabolism
ECANG7_04383	K00135	Metabolism	Amino acid metabolism	00250	Alanine, aspartate and glutamate metabolism
ECANG7_09036	K00261	Metabolism	Amino acid metabolism	00250	Alanine, aspartate and glutamate metabolism
ECANG7_02429	K00261	Metabolism	Amino acid metabolism	00250	Alanine, aspartate and glutamate metabolism
ECANG7_04974	K00264	Metabolism	Amino acid metabolism	00250	Alanine, aspartate and glutamate metabolism
ECANG7_04369	K00814	Metabolism	Amino acid metabolism	00250	Alanine, aspartate and glutamate metabolism
ECANG7_06571	K00820	Metabolism	Amino acid metabolism	00250	Alanine, aspartate and glutamate metabolism
ECANG7_07731	K01756	Metabolism	Amino acid metabolism	00250	Alanine, aspartate and glutamate metabolism
ECANG7_01862	K01915	Metabolism	Amino acid metabolism	00250	Alanine, aspartate and glutamate metabolism
ECANG7_03465	K01939	Metabolism	Amino acid metabolism	00250	Alanine, aspartate and glutamate metabolism
ECANG7_04368	K14454	Metabolism	Amino acid metabolism	00250	Alanine, aspartate and glutamate metabolism
ECANG7_04141	K14455	Metabolism	Amino acid metabolism	00250	Alanine, aspartate and glutamate metabolism
ECANG7_01254	K00382	Metabolism	Amino acid metabolism	00260	Glycine, serine and threonine metabolism
ECANG7_08315	K00639	Metabolism	Amino acid metabolism	00260	Glycine, serine and threonine metabolism
ECANG7_09136	K00643	Metabolism	Amino acid metabolism	00260	Glycine, serine and threonine metabolism
ECANG7_10607	K00643	Metabolism	Amino acid metabolism	00260	Glycine, serine and threonine metabolism
ECANG7_09438	K01079	Metabolism	Amino acid metabolism	00260	Glycine, serine and threonine metabolism
ECANG7_10856	K01079	Metabolism	Amino acid metabolism	00260	Glycine, serine and threonine metabolism
ECANG7_00314	K01834	Metabolism	Amino acid metabolism	00260	Glycine, serine and threonine metabolism
ECANG7_02908	K01834	Metabolism	Amino acid metabolism	00260	Glycine, serine and threonine metabolism
ECANG7_03088	K02437	Metabolism	Amino acid metabolism	00260	Glycine, serine and threonine metabolism
ECANG7_00934	K15788	Metabolism	Amino acid metabolism	00260	Glycine, serine and threonine metabolism
ECANG7_08078	K15789	Metabolism	Amino acid metabolism	00260	Glycine, serine and threonine metabolism
ECANG7_02211	K17989	Metabolism	Amino acid metabolism	00260	Glycine, serine and threonine metabolism
ECANG7_00202	K00016	Metabolism	Amino acid metabolism	00270	Cysteine and methionine metabolism
ECANG7_06430	K00016	Metabolism	Amino acid metabolism	00270	Cysteine and methionine metabolism
ECANG7_07350	K00016	Metabolism	Amino acid metabolism	00270	Cysteine and methionine metabolism
ECANG7_09441	K00016	Metabolism	Amino acid metabolism	00270	Cysteine and methionine metabolism
ECANG7_04628	K00025	Metabolism	Amino acid metabolism	00270	Cysteine and methionine metabolism
ECANG7_06694	K00025	Metabolism	Amino acid metabolism	00270	Cysteine and methionine metabolism
ECANG7_08839	K00026	Metabolism	Amino acid metabolism	00270	Cysteine and methionine metabolism
ECANG7_04198	K00549	Metabolism	Amino acid metabolism	00270	Cysteine and methionine metabolism
ECANG7_01221	K00772	Metabolism	Amino acid metabolism	00270	Cysteine and methionine metabolism
ECANG7_05757	K00789	Metabolism	Amino acid metabolism	00270	Cysteine and methionine metabolism
ECANG7_00575	K00797	Metabolism	Amino acid metabolism	00270	Cysteine and methionine metabolism
ECANG7_04044	K01251	Metabolism	Amino acid metabolism	00270	Cysteine and methionine metabolism
ECANG7_07530	K01611	Metabolism	Amino acid metabolism	00270	Cysteine and methionine metabolism
ECANG7_06946	K11204	Metabolism	Amino acid metabolism	00270	Cysteine and methionine metabolism
ECANG7_04368	K14454	Metabolism	Amino acid metabolism	00270	Cysteine and methionine metabolism
ECANG7_04141	K14455	Metabolism	Amino acid metabolism	00270	Cysteine and methionine metabolism
ECANG7_02211	K17989	Metabolism	Amino acid metabolism	00270	Cysteine and methionine metabolism
ECANG7_03340	K00022	Metabolism	Amino acid metabolism	00280	Valine, leucine and isoleucine degradation
ECANG7_07348	K00128	Metabolism	Amino acid metabolism	00280	Valine, leucine and isoleucine degradation
ECANG7_01759	K00167	Metabolism	Amino acid metabolism	00280	Valine, leucine and isoleucine degradation
ECANG7_01254	K00382	Metabolism	Amino acid metabolism	00280	Valine, leucine and isoleucine degradation
ECANG7_00592	K00626	Metabolism	Amino acid metabolism	00280	Valine, leucine and isoleucine degradation
ECANG7_07675	K01641	Metabolism	Amino acid metabolism	00280	Valine, leucine and isoleucine degradation
ECANG7_02163	K01965	Metabolism	Amino acid metabolism	00280	Valine, leucine and isoleucine degradation
ECANG7_03283	K01966	Metabolism	Amino acid metabolism	00280	Valine, leucine and isoleucine degradation
ECANG7_02915	K07511	Metabolism	Amino acid metabolism	00280	Valine, leucine and isoleucine degradation
ECANG7_02498	K08683	Metabolism	Amino acid metabolism	00280	Valine, leucine and isoleucine degradation
ECANG7_02211	K17989	Metabolism	Amino acid metabolism	00290	Valine, leucine and isoleucine biosynthesis
ECANG7_03340	K00022	Metabolism	Amino acid metabolism	00310	Lysine degradation
ECANG7_07348	K00128	Metabolism	Amino acid metabolism	00310	Lysine degradation
ECANG7_04383	K00135	Metabolism	Amino acid metabolism	00310	Lysine degradation
ECANG7_07470	K00164	Metabolism	Amino acid metabolism	00310	Lysine degradation
ECANG7_08326	K00164	Metabolism	Amino acid metabolism	00310	Lysine degradation
ECANG7_03845	K00473	Metabolism	Amino acid metabolism	00310	Lysine degradation
ECANG7_00592	K00626	Metabolism	Amino acid metabolism	00310	Lysine degradation
ECANG7_05485	K00658	Metabolism	Amino acid metabolism	00310	Lysine degradation
ECANG7_06332	K06101	Metabolism	Amino acid metabolism	00310	Lysine degradation
ECANG7_02915	K07511	Metabolism	Amino acid metabolism	00310	Lysine degradation
ECANG7_00786	K09186	Metabolism	Amino acid metabolism	00310	Lysine degradation
ECANG7_09777	K09188	Metabolism	Amino acid metabolism	00310	Lysine degradation
ECANG7_00422	K09189	Metabolism	Amino acid metabolism	00310	Lysine degradation
ECANG7_08336	K09189	Metabolism	Amino acid metabolism	00310	Lysine degradation
ECANG7_02271	K11422	Metabolism	Amino acid metabolism	00310	Lysine degradation
ECANG7_03174	K11423	Metabolism	Amino acid metabolism	00310	Lysine degradation
ECANG7_03248	K11425	Metabolism	Amino acid metabolism	00310	Lysine degradation
ECANG7_02370	K11427	Metabolism	Amino acid metabolism	00310	Lysine degradation
ECANG7_00498	K11428	Metabolism	Amino acid metabolism	00310	Lysine degradation
ECANG7_07870	K11433	Metabolism	Amino acid metabolism	00310	Lysine degradation
ECANG7_03871	K11703	Metabolism	Amino acid metabolism	00310	Lysine degradation
ECANG7_02175	K15588	Metabolism	Amino acid metabolism	00310	Lysine degradation
ECANG7_05608	K18826	Metabolism	Amino acid metabolism	00310	Lysine degradation
ECANG7_09036	K00261	Metabolism	Amino acid metabolism	00220	Arginine biosynthesis
ECANG7_02429	K00261	Metabolism	Amino acid metabolism	00220	Arginine biosynthesis
ECANG7_06165	K00611	Metabolism	Amino acid metabolism	00220	Arginine biosynthesis
ECANG7_04369	K00814	Metabolism	Amino acid metabolism	00220	Arginine biosynthesis
ECANG7_08170	K01476	Metabolism	Amino acid metabolism	00220	Arginine biosynthesis
[truncated: 9,161 more rows]

## Sheet: 3.2 E. canadensis (G7) pathways
KEGGs metabolic pathways of E. canadensis (G7): gene distribution in KEGGs pathways categories.
Pathway level 1	Pathway level 2	Pathway level 3	Pathway level 4	KO Ids	Functional Annotation in KEGG
A::Metabolism	B::Amino acid metabolism	C::00220 Arginine biosynthesis (8)	D::K00261:ECANG7_09036,ECANG7_02429	K00261	GLUD1_2, gdhA; glutamate dehydrogenase (NAD(P)+) [EC:1.4.1.3]
A::Metabolism	B::Amino acid metabolism	C::00220 Arginine biosynthesis (8)	D::K00611:ECANG7_06165	K00611	OTC, argF, argI; ornithine carbamoyltransferase [EC:2.1.3.3]
A::Metabolism	B::Amino acid metabolism	C::00220 Arginine biosynthesis (8)	D::K00814:ECANG7_04369	K00814	GPT, ALT; alanine transaminase [EC:2.6.1.2]
A::Metabolism	B::Amino acid metabolism	C::00220 Arginine biosynthesis (8)	D::K01476:ECANG7_08170,ECANG7_03440,ECANG7_09175,ECANG7_10129,ECANG7_10303	K01476	E3.5.3.1, rocF, arg; arginase [EC:3.5.3.1]
A::Metabolism	B::Amino acid metabolism	C::00220 Arginine biosynthesis (8)	D::K01915:ECANG7_01862	K01915	glnA, GLUL; glutamine synthetase [EC:6.3.1.2]
A::Metabolism	B::Amino acid metabolism	C::00220 Arginine biosynthesis (8)	D::K14454:ECANG7_04368	K14454	GOT1; aspartate aminotransferase, cytoplasmic [EC:2.6.1.1]
A::Metabolism	B::Amino acid metabolism	C::00220 Arginine biosynthesis (8)	D::K14455:ECANG7_04141	K14455	GOT2; aspartate aminotransferase, mitochondrial [EC:2.6.1.1]
A::Metabolism	B::Amino acid metabolism	C::00220 Arginine biosynthesis (8)	D::K14677:ECANG7_03178	K14677	ACY1; aminoacylase [EC:3.5.1.14]
A::Metabolism	B::Amino acid metabolism	C::00250 Alanine, aspartate and glutamate metabolism (10)	D::K00135:ECANG7_04383	K00135	gabD; succinate-semialdehyde dehydrogenase / glutarate-semialdehyde dehydrogenase [EC:1.2.1.16 1.2.1.79 1.2.1.20]
A::Metabolism	B::Amino acid metabolism	C::00250 Alanine, aspartate and glutamate metabolism (10)	D::K00261:ECANG7_09036,ECANG7_02429	K00261	GLUD1_2, gdhA; glutamate dehydrogenase (NAD(P)+) [EC:1.4.1.3]
A::Metabolism	B::Amino acid metabolism	C::00250 Alanine, aspartate and glutamate metabolism (10)	D::K00264:ECANG7_04974	K00264	GLT1; glutamate synthase (NADPH/NADH) [EC:1.4.1.13 1.4.1.14]
A::Metabolism	B::Amino acid metabolism	C::00250 Alanine, aspartate and glutamate metabolism (10)	D::K00814:ECANG7_04369	K00814	GPT, ALT; alanine transaminase [EC:2.6.1.2]
A::Metabolism	B::Amino acid metabolism	C::00250 Alanine, aspartate and glutamate metabolism (10)	D::K00820:ECANG7_06571	K00820	glmS, GFPT; glucosamine--fructose-6-phosphate aminotransferase (isomerizing) [EC:2.6.1.16]
A::Metabolism	B::Amino acid metabolism	C::00250 Alanine, aspartate and glutamate metabolism (10)	D::K01756:ECANG7_07731	K01756	purB, ADSL; adenylosuccinate lyase [EC:4.3.2.2]
A::Metabolism	B::Amino acid metabolism	C::00250 Alanine, aspartate and glutamate metabolism (10)	D::K01915:ECANG7_01862	K01915	glnA, GLUL; glutamine synthetase [EC:6.3.1.2]
A::Metabolism	B::Amino acid metabolism	C::00250 Alanine, aspartate and glutamate metabolism (10)	D::K01939:ECANG7_03465	K01939	purA, ADSS; adenylosuccinate synthase [EC:6.3.4.4]
A::Metabolism	B::Amino acid metabolism	C::00250 Alanine, aspartate and glutamate metabolism (10)	D::K14454:ECANG7_04368	K14454	GOT1; aspartate aminotransferase, cytoplasmic [EC:2.6.1.1]
A::Metabolism	B::Amino acid metabolism	C::00250 Alanine, aspartate and glutamate metabolism (10)	D::K14455:ECANG7_04141	K14455	GOT2; aspartate aminotransferase, mitochondrial [EC:2.6.1.1]
A::Metabolism	B::Amino acid metabolism	C::00260 Glycine, serine and threonine metabolism (9)	D::K00382:ECANG7_01254	K00382	DLD, lpd, pdhD; dihydrolipoamide dehydrogenase [EC:1.8.1.4]
A::Metabolism	B::Amino acid metabolism	C::00260 Glycine, serine and threonine metabolism (9)	D::K00639:ECANG7_08315	K00639	kbl, GCAT; glycine C-acetyltransferase [EC:2.3.1.29]
A::Metabolism	B::Amino acid metabolism	C::00260 Glycine, serine and threonine metabolism (9)	D::K00643:ECANG7_09136,ECANG7_10607	K00643	E2.3.1.37, ALAS; 5-aminolevulinate synthase [EC:2.3.1.37]
A::Metabolism	B::Amino acid metabolism	C::00260 Glycine, serine and threonine metabolism (9)	D::K01079:ECANG7_09438,ECANG7_10856	K01079	serB, PSPH; phosphoserine phosphatase [EC:3.1.3.3]
A::Metabolism	B::Amino acid metabolism	C::00260 Glycine, serine and threonine metabolism (9)	D::K01834:ECANG7_00314,ECANG7_02908	K01834	PGAM, gpmA; 2,3-bisphosphoglycerate-dependent phosphoglycerate mutase [EC:5.4.2.11]
A::Metabolism	B::Amino acid metabolism	C::00260 Glycine, serine and threonine metabolism (9)	D::K02437:ECANG7_03088	K02437	gcvH, GCSH; glycine cleavage system H protein
A::Metabolism	B::Amino acid metabolism	C::00260 Glycine, serine and threonine metabolism (9)	D::K15788:ECANG7_00934
A::Metabolism	B::Amino acid metabolism	C::00260 Glycine, serine and threonine metabolism (9)	D::K15789:ECANG7_08078	K15789	TDH; threonine 3-dehydrogenase [EC:1.1.1.103]
A::Metabolism	B::Amino acid metabolism	C::00260 Glycine, serine and threonine metabolism (9)	D::K17989:ECANG7_02211	K17989	SDS, SDH, CHA1; L-serine/L-threonine ammonia-lyase [EC:4.3.1.17 4.3.1.19]
A::Metabolism	B::Amino acid metabolism	C::00270 Cysteine and methionine metabolism (13)	D::K00016:ECANG7_00202,ECANG7_06430,ECANG7_07350,ECANG7_09441	K00016	LDH, ldh; L-lactate dehydrogenase [EC:1.1.1.27]
A::Metabolism	B::Amino acid metabolism	C::00270 Cysteine and methionine metabolism (13)	D::K00025:ECANG7_04628,ECANG7_06694	K00025	MDH1; malate dehydrogenase [EC:1.1.1.37]
A::Metabolism	B::Amino acid metabolism	C::00270 Cysteine and methionine metabolism (13)	D::K00026:ECANG7_08839	K00026	MDH2; malate dehydrogenase [EC:1.1.1.37]
A::Metabolism	B::Amino acid metabolism	C::00270 Cysteine and methionine metabolism (13)	D::K00549:ECANG7_04198	K00549	metE; 5-methyltetrahydropteroyltriglutamate--homocysteine methyltransferase [EC:2.1.1.14]
A::Metabolism	B::Amino acid metabolism	C::00270 Cysteine and methionine metabolism (13)	D::K00772:ECANG7_01221	K00772	mtaP, MTAP; 5'-methylthioadenosine phosphorylase [EC:2.4.2.28]
A::Metabolism	B::Amino acid metabolism	C::00270 Cysteine and methionine metabolism (13)	D::K00789:ECANG7_05757	K00789	metK; S-adenosylmethionine synthetase [EC:2.5.1.6]
A::Metabolism	B::Amino acid metabolism	C::00270 Cysteine and methionine metabolism (13)	D::K00797:ECANG7_00575	K00797	speE, SRM; spermidine synthase [EC:2.5.1.16]
A::Metabolism	B::Amino acid metabolism	C::00270 Cysteine and methionine metabolism (13)	D::K01251:ECANG7_04044	K01251	E3.3.1.1, ahcY; adenosylhomocysteinase [EC:3.3.1.1]
A::Metabolism	B::Amino acid metabolism	C::00270 Cysteine and methionine metabolism (13)	D::K01611:ECANG7_07530	K01611	speD, AMD1; S-adenosylmethionine decarboxylase [EC:4.1.1.50]
A::Metabolism	B::Amino acid metabolism	C::00270 Cysteine and methionine metabolism (13)	D::K11204:ECANG7_06946	K11204	GCLC; glutamate--cysteine ligase catalytic subunit [EC:6.3.2.2]
A::Metabolism	B::Amino acid metabolism	C::00270 Cysteine and methionine metabolism (13)	D::K14454:ECANG7_04368	K14454	GOT1; aspartate aminotransferase, cytoplasmic [EC:2.6.1.1]
A::Metabolism	B::Amino acid metabolism	C::00270 Cysteine and methionine metabolism (13)	D::K14455:ECANG7_04141	K14455	GOT2; aspartate aminotransferase, mitochondrial [EC:2.6.1.1]
A::Metabolism	B::Amino acid metabolism	C::00270 Cysteine and methionine metabolism (13)	D::K17989:ECANG7_02211	K17989	SDS, SDH, CHA1; L-serine/L-threonine ammonia-lyase [EC:4.3.1.17 4.3.1.19]
A::Metabolism	B::Amino acid metabolism	C::00280 Valine, leucine and isoleucine degradation (10)	D::K00022:ECANG7_03340	K00022	HADH; 3-hydroxyacyl-CoA dehydrogenase [EC:1.1.1.35]
A::Metabolism	B::Amino acid metabolism	C::00280 Valine, leucine and isoleucine degradation (10)	D::K00128:ECANG7_07348	K00128	ALDH; aldehyde dehydrogenase (NAD+) [EC:1.2.1.3]
A::Metabolism	B::Amino acid metabolism	C::00280 Valine, leucine and isoleucine degradation (10)	D::K00167:ECANG7_01759	K00167	BCKDHB, bkdA2; 2-oxoisovalerate dehydrogenase E1 component beta subunit [EC:1.2.4.4]
A::Metabolism	B::Amino acid metabolism	C::00280 Valine, leucine and isoleucine degradation (10)	D::K00382:ECANG7_01254	K00382	DLD, lpd, pdhD; dihydrolipoamide dehydrogenase [EC:1.8.1.4]
A::Metabolism	B::Amino acid metabolism	C::00280 Valine, leucine and isoleucine degradation (10)	D::K00626:ECANG7_00592	K00626	E2.3.1.9, atoB; acetyl-CoA C-acetyltransferase [EC:2.3.1.9]
A::Metabolism	B::Amino acid metabolism	C::00280 Valine, leucine and isoleucine degradation (10)	D::K01641:ECANG7_07675	K01641	E2.3.3.10; hydroxymethylglutaryl-CoA synthase [EC:2.3.3.10]
A::Metabolism	B::Amino acid metabolism	C::00280 Valine, leucine and isoleucine degradation (10)	D::K01965:ECANG7_02163	K01965	PCCA, pccA; propionyl-CoA carboxylase alpha chain [EC:6.4.1.3]
A::Metabolism	B::Amino acid metabolism	C::00280 Valine, leucine and isoleucine degradation (10)	D::K01966:ECANG7_03283	K01966	PCCB, pccB; propionyl-CoA carboxylase beta chain [EC:6.4.1.3]
A::Metabolism	B::Amino acid metabolism	C::00280 Valine, leucine and isoleucine degradation (10)	D::K07511:ECANG7_02915	K07511	ECHS1; enoyl-CoA hydratase [EC:4.2.1.17]
A::Metabolism	B::Amino acid metabolism	C::00280 Valine, leucine and isoleucine degradation (10)	D::K08683:ECANG7_02498	K08683	HSD17B10; 3-hydroxyacyl-CoA dehydrogenase / 3-hydroxy-2-methylbutyryl-CoA dehydrogenase [EC:1.1.1.35 1.1.1.178]
A::Metabolism	B::Amino acid metabolism	C::00290 Valine, leucine and isoleucine biosynthesis (1)	D::K17989:ECANG7_02211	K17989	SDS, SDH, CHA1; L-serine/L-threonine ammonia-lyase [EC:4.3.1.17 4.3.1.19]
A::Metabolism	B::Amino acid metabolism	C::00310 Lysine degradation (21)	D::K00022:ECANG7_03340	K00022	HADH; 3-hydroxyacyl-CoA dehydrogenase [EC:1.1.1.35]
A::Metabolism	B::Amino acid metabolism	C::00310 Lysine degradation (21)	D::K00128:ECANG7_07348	K00128	ALDH; aldehyde dehydrogenase (NAD+) [EC:1.2.1.3]
A::Metabolism	B::Amino acid metabolism	C::00310 Lysine degradation (21)	D::K00135:ECANG7_04383	K00135	gabD; succinate-semialdehyde dehydrogenase / glutarate-semialdehyde dehydrogenase [EC:1.2.1.16 1.2.1.79 1.2.1.20]
A::Metabolism	B::Amino acid metabolism	C::00310 Lysine degradation (21)	D::K00164:ECANG7_07470,ECANG7_08326	K00164	OGDH, sucA; 2-oxoglutarate dehydrogenase E1 component [EC:1.2.4.2]
A::Metabolism	B::Amino acid metabolism	C::00310 Lysine degradation (21)	D::K00473:ECANG7_03845	K00473	PLOD1; procollagen-lysine,2-oxoglutarate 5-dioxygenase 1 [EC:1.14.11.4]
A::Metabolism	B::Amino acid metabolism	C::00310 Lysine degradation (21)	D::K00626:ECANG7_00592	K00626	E2.3.1.9, atoB; acetyl-CoA C-acetyltransferase [EC:2.3.1.9]
A::Metabolism	B::Amino acid metabolism	C::00310 Lysine degradation (21)	D::K00658:ECANG7_05485	K00658	DLST, sucB; 2-oxoglutarate dehydrogenase E2 component (dihydrolipoamide succinyltransferase) [EC:2.3.1.61]
A::Metabolism	B::Amino acid metabolism	C::00310 Lysine degradation (21)	D::K06101:ECANG7_06332	K06101	ASH1L; histone-lysine N-methyltransferase ASH1L [EC:2.1.1.43]
A::Metabolism	B::Amino acid metabolism	C::00310 Lysine degradation (21)	D::K07511:ECANG7_02915	K07511	ECHS1; enoyl-CoA hydratase [EC:4.2.1.17]
A::Metabolism	B::Amino acid metabolism	C::00310 Lysine degradation (21)	D::K09186:ECANG7_00786	K09186	MLL1; histone-lysine N-methyltransferase MLL1 [EC:2.1.1.43]
A::Metabolism	B::Amino acid metabolism	C::00310 Lysine degradation (21)	D::K09188:ECANG7_09777	K09188	MLL3; histone-lysine N-methyltransferase MLL3 [EC:2.1.1.43]
A::Metabolism	B::Amino acid metabolism	C::00310 Lysine degradation (21)	D::K09189:ECANG7_00422,ECANG7_08336	K09189	MLL5; histone-lysine N-methyltransferase MLL5 [EC:2.1.1.43]
A::Metabolism	B::Amino acid metabolism	C::00310 Lysine degradation (21)	D::K11422:ECANG7_02271	K11422	SETD1, SET1; histone-lysine N-methyltransferase SETD1 [EC:2.1.1.43]
A::Metabolism	B::Amino acid metabolism	C::00310 Lysine degradation (21)	D::K11423:ECANG7_03174	K11423	SETD2, SET2; histone-lysine N-methyltransferase SETD2 [EC:2.1.1.43]
A::Metabolism	B::Amino acid metabolism	C::00310 Lysine degradation (21)	D::K11425:ECANG7_03248	K11425	WHSC1L1, NSD3; histone-lysine N-methyltransferase NSD3 [EC:2.1.1.43]
A::Metabolism	B::Amino acid metabolism	C::00310 Lysine degradation (21)	D::K11427:ECANG7_02370	K11427	DOT1L, DOT1; histone-lysine N-methyltransferase, H3 lysine-79 specific [EC:2.1.1.43]
A::Metabolism	B::Amino acid metabolism	C::00310 Lysine degradation (21)	D::K11428:ECANG7_00498	K11428	SETD8; histone-lysine N-methyltransferase SETD8 [EC:2.1.1.43]
A::Metabolism	B::Amino acid metabolism	C::00310 Lysine degradation (21)	D::K11433:ECANG7_07870	K11433	SETMAR; histone-lysine N-methyltransferase SETMAR [EC:2.1.1.43]
A::Metabolism	B::Amino acid metabolism	C::00310 Lysine degradation (21)	D::K11703:ECANG7_03871	K11703	GLT25D; collagen beta-1,O-galactosyltransferase [EC:2.4.1.50]
A::Metabolism	B::Amino acid metabolism	C::00310 Lysine degradation (21)	D::K15588:ECANG7_02175	K15588	NSD1; histone-lysine N-methyltransferase NSD1 [EC:2.1.1.43]
A::Metabolism	B::Amino acid metabolism	C::00310 Lysine degradation (21)	D::K18826:ECANG7_05608	K18826	CAMKMT; calmodulin-lysine N-methyltransferase [EC:2.1.1.60]
A::Metabolism	B::Amino acid metabolism	C::00330 Arginine and proline metabolism (12)	D::K00128:ECANG7_07348	K00128	ALDH; aldehyde dehydrogenase (NAD+) [EC:1.2.1.3]
A::Metabolism	B::Amino acid metabolism	C::00330 Arginine and proline metabolism (12)	D::K00286:ECANG7_06282	K00286	proC; pyrroline-5-carboxylate reductase [EC:1.5.1.2]
A::Metabolism	B::Amino acid metabolism	C::00330 Arginine and proline metabolism (12)	D::K00472:ECANG7_03139	K00472	P4HA; prolyl 4-hydroxylase [EC:1.14.11.2]
A::Metabolism	B::Amino acid metabolism	C::00330 Arginine and proline metabolism (12)	D::K00797:ECANG7_00575	K00797	speE, SRM; spermidine synthase [EC:2.5.1.16]
A::Metabolism	B::Amino acid metabolism	C::00330 Arginine and proline metabolism (12)	D::K00819:ECANG7_10318	K00819	rocD, OAT; ornithine--oxo-acid transaminase [EC:2.6.1.13]
A::Metabolism	B::Amino acid metabolism	C::00330 Arginine and proline metabolism (12)	D::K01476:ECANG7_08170,ECANG7_03440,ECANG7_09175,ECANG7_10129,ECANG7_10303	K01476	E3.5.3.1, rocF, arg; arginase [EC:3.5.3.1]
A::Metabolism	B::Amino acid metabolism	C::00330 Arginine and proline metabolism (12)	D::K01611:ECANG7_07530	K01611	speD, AMD1; S-adenosylmethionine decarboxylase [EC:4.1.1.50]
A::Metabolism	B::Amino acid metabolism	C::00330 Arginine and proline metabolism (12)	D::K08660:ECANG7_06179	K08660	CNDP2; cytosolic nonspecific dipeptidase [EC:3.4.13.18]
A::Metabolism	B::Amino acid metabolism	C::00330 Arginine and proline metabolism (12)	D::K11142:ECANG7_10285,ECANG7_03134	K11142	LAP3; cytosol aminopeptidase [EC:3.4.11.1 3.4.11.5]
A::Metabolism	B::Amino acid metabolism	C::00330 Arginine and proline metabolism (12)	D::K11182:ECANG7_08998	K11182	AOC1, ABP1; diamine oxidase [EC:1.4.3.22]
A::Metabolism	B::Amino acid metabolism	C::00330 Arginine and proline metabolism (12)	D::K14454:ECANG7_04368	K14454	GOT1; aspartate aminotransferase, cytoplasmic [EC:2.6.1.1]
A::Metabolism	B::Amino acid metabolism	C::00330 Arginine and proline metabolism (12)	D::K14455:ECANG7_04141	K14455	GOT2; aspartate aminotransferase, mitochondrial [EC:2.6.1.1]
A::Metabolism	B::Amino acid metabolism	C::00340 Histidine metabolism (8)	D::K00128:ECANG7_07348	K00128	ALDH; aldehyde dehydrogenase (NAD+) [EC:1.2.1.3]
A::Metabolism	B::Amino acid metabolism	C::00340 Histidine metabolism (8)	D::K01468:ECANG7_00527	K01468	hutI, AMDHD1; imidazolonepropionase [EC:3.5.2.7]
A::Metabolism	B::Amino acid metabolism	C::00340 Histidine metabolism (8)	D::K01590:ECANG7_10271	K01590	hdc, HDC; histidine decarboxylase [EC:4.1.1.22]
A::Metabolism	B::Amino acid metabolism	C::00340 Histidine metabolism (8)	D::K01593:ECANG7_06140	K01593	DDC; aromatic-L-amino-acid decarboxylase [EC:4.1.1.28]
A::Metabolism	B::Amino acid metabolism	C::00340 Histidine metabolism (8)	D::K01745:ECANG7_06306	K01745	hutH, HAL; histidine ammonia-lyase [EC:4.3.1.3]
A::Metabolism	B::Amino acid metabolism	C::00340 Histidine metabolism (8)	D::K08660:ECANG7_06179	K08660	CNDP2; cytosolic nonspecific dipeptidase [EC:3.4.13.18]
A::Metabolism	B::Amino acid metabolism	C::00340 Histidine metabolism (8)	D::K11182:ECANG7_08998	K11182	AOC1, ABP1; diamine oxidase [EC:1.4.3.22]
A::Metabolism	B::Amino acid metabolism	C::00340 Histidine metabolism (8)	D::K19787:ECANG7_06343	K19787	CARNMT1; carnosine N-methyltransferase [EC:2.1.1.22]
A::Metabolism	B::Amino acid metabolism	C::00350 Tyrosine metabolism (4)	D::K00135:ECANG7_04383	K00135	gabD; succinate-semialdehyde dehydrogenase / glutarate-semialdehyde dehydrogenase [EC:1.2.1.16 1.2.1.79 1.2.1.20]
A::Metabolism	B::Amino acid metabolism	C::00350 Tyrosine metabolism (4)	D::K01593:ECANG7_06140	K01593	DDC; aromatic-L-amino-acid decarboxylase [EC:4.1.1.28]
A::Metabolism	B::Amino acid metabolism	C::00350 Tyrosine metabolism (4)	D::K14454:ECANG7_04368	K14454	GOT1; aspartate aminotransferase, cytoplasmic [EC:2.6.1.1]
A::Metabolism	B::Amino acid metabolism	C::00350 Tyrosine metabolism (4)	D::K14455:ECANG7_04141	K14455	GOT2; aspartate aminotransferase, mitochondrial [EC:2.6.1.1]
A::Metabolism	B::Amino acid metabolism	C::00360 Phenylalanine metabolism (3)	D::K01593:ECANG7_06140	K01593	DDC; aromatic-L-amino-acid decarboxylase [EC:4.1.1.28]
A::Metabolism	B::Amino acid metabolism	C::00360 Phenylalanine metabolism (3)	D::K14454:ECANG7_04368	K14454	GOT1; aspartate aminotransferase, cytoplasmic [EC:2.6.1.1]
A::Metabolism	B::Amino acid metabolism	C::00360 Phenylalanine metabolism (3)	D::K14455:ECANG7_04141	K14455	GOT2; aspartate aminotransferase, mitochondrial [EC:2.6.1.1]
A::Metabolism	B::Amino acid metabolism	C::00380 Tryptophan metabolism (9)	D::K00022:ECANG7_03340	K00022	HADH; 3-hydroxyacyl-CoA dehydrogenase [EC:1.1.1.35]
A::Metabolism	B::Amino acid metabolism	C::00380 Tryptophan metabolism (9)	D::K00128:ECANG7_07348	K00128	ALDH; aldehyde dehydrogenase (NAD+) [EC:1.2.1.3]
A::Metabolism	B::Amino acid metabolism	C::00380 Tryptophan metabolism (9)	D::K00164:ECANG7_07470,ECANG7_08326	K00164	OGDH, sucA; 2-oxoglutarate dehydrogenase E1 component [EC:1.2.4.2]
A::Metabolism	B::Amino acid metabolism	C::00380 Tryptophan metabolism (9)	D::K00502:ECANG7_02973	K00502	TPH1_2; tryptophan 5-monooxygenase [EC:1.14.16.4]
A::Metabolism	B::Amino acid metabolism	C::00380 Tryptophan metabolism (9)	D::K00626:ECANG7_00592	K00626	E2.3.1.9, atoB; acetyl-CoA C-acetyltransferase [EC:2.3.1.9]
A::Metabolism	B::Amino acid metabolism	C::00380 Tryptophan metabolism (9)	D::K01556:ECANG7_06200	K01556	KYNU, kynU; kynureninase [EC:3.7.1.3]
A::Metabolism	B::Amino acid metabolism	C::00380 Tryptophan metabolism (9)	D::K01593:ECANG7_06140	K01593	DDC; aromatic-L-amino-acid decarboxylase [EC:4.1.1.28]
A::Metabolism	B::Amino acid metabolism	C::00380 Tryptophan metabolism (9)	D::K07511:ECANG7_02915	K07511	ECHS1; enoyl-CoA hydratase [EC:4.2.1.17]
A::Metabolism	B::Amino acid metabolism	C::00380 Tryptophan metabolism (9)	D::K11182:ECANG7_08998	K11182	AOC1, ABP1; diamine oxidase [EC:1.4.3.22]
A::Metabolism	B::Amino acid metabolism	C::00400 Phenylalanine, tyrosine and tryptophan biosynthesis (2)	D::K14454:ECANG7_04368	K14454	GOT1; aspartate aminotransferase, cytoplasmic [EC:2.6.1.1]
A::Metabolism	B::Amino acid metabolism	C::00400 Phenylalanine, tyrosine and tryptophan biosynthesis (2)	D::K14455:ECANG7_04141	K14455	GOT2; aspartate aminotransferase, mitochondrial [EC:2.6.1.1]
A::Metabolism	B::Global and overview maps	C::01100 Metabolic pathways (420)	D::K00011:ECANG7_02285,ECANG7_07338,ECANG7_06048,ECANG7_08032,ECANG7_07339,ECANG7_06047,ECANG7_06804,ECANG7_09380,ECANG7_07225,ECANG7_09381,ECANG7_01795,ECANG7_08552,ECANG7_09562	K00011	E1.1.1.21, AKR1; aldehyde reductase [EC:1.1.1.21]
A::Metabolism	B::Global and overview maps	C::01100 Metabolic pathways (420)	D::K00012:ECANG7_00807,ECANG7_01311	K00012	UGDH, ugd; UDPglucose 6-dehydrogenase [EC:1.1.1.22]
A::Metabolism	B::Global and overview maps	C::01100 Metabolic pathways (420)	D::K00016:ECANG7_00202,ECANG7_06430,ECANG7_07350,ECANG7_09441	K00016	LDH, ldh; L-lactate dehydrogenase [EC:1.1.1.27]
A::Metabolism	B::Global and overview maps	C::01100 Metabolic pathways (420)	D::K00021:ECANG7_00376	K00021	HMGCR; hydroxymethylglutaryl-CoA reductase (NADPH) [EC:1.1.1.34]
A::Metabolism	B::Global and overview maps	C::01100 Metabolic pathways (420)	D::K00022:ECANG7_03340	K00022	HADH; 3-hydroxyacyl-CoA dehydrogenase [EC:1.1.1.35]
A::Metabolism	B::Global and overview maps	C::01100 Metabolic pathways (420)	D::K00025:ECANG7_04628,ECANG7_06694	K00025	MDH1; malate dehydrogenase [EC:1.1.1.37]
A::Metabolism	B::Global and overview maps	C::01100 Metabolic pathways (420)	D::K00026:ECANG7_08839	K00026	MDH2; malate dehydrogenase [EC:1.1.1.37]
A::Metabolism	B::Global and overview maps	C::01100 Metabolic pathways (420)	D::K00029:ECANG7_03085,ECANG7_01421,ECANG7_01732	K00029	E1.1.1.40, maeB; malate dehydrogenase (oxaloacetate-decarboxylating)(NADP+) [EC:1.1.1.40]
A::Metabolism	B::Global and overview maps	C::01100 Metabolic pathways (420)	D::K00030:ECANG7_01940,ECANG7_06713	K00030	IDH3; isocitrate dehydrogenase (NAD+) [EC:1.1.1.41]
A::Metabolism	B::Global and overview maps	C::01100 Metabolic pathways (420)	D::K00031:ECANG7_03193	K00031	IDH1, IDH2, icd; isocitrate dehydrogenase [EC:1.1.1.42]
A::Metabolism	B::Global and overview maps	C::01100 Metabolic pathways (420)	D::K00033:ECANG7_06904	K00033	PGD, gnd, gntZ; 6-phosphogluconate dehydrogenase [EC:1.1.1.44 1.1.1.343]
A::Metabolism	B::Global and overview maps	C::01100 Metabolic pathways (420)	D::K00036:ECANG7_01889	K00036	G6PD, zwf; glucose-6-phosphate 1-dehydrogenase [EC:1.1.1.49 1.1.1.363]
A::Metabolism	B::Global and overview maps	C::01100 Metabolic pathways (420)	D::K00079:ECANG7_09040,ECANG7_09041,ECANG7_07358,ECANG7_07410,ECANG7_01630,ECANG7_09392	K00079	CBR1; carbonyl reductase 1 [EC:1.1.1.184 1.1.1.189 1.1.1.197]
A::Metabolism	B::Global and overview maps	C::01100 Metabolic pathways (420)	D::K00088:ECANG7_08110	K00088	IMPDH, guaB; IMP dehydrogenase [EC:1.1.1.205]
A::Metabolism	B::Global and overview maps	C::01100 Metabolic pathways (420)	D::K00123:ECANG7_04125	K00123	fdoG, fdfH; formate dehydrogenase major subunit [EC:1.2.1.2]
A::Metabolism	B::Global and overview maps	C::01100 Metabolic pathways (420)	D::K00128:ECANG7_07348	K00128	ALDH; aldehyde dehydrogenase (NAD+) [EC:1.2.1.3]
A::Metabolism	B::Global and overview maps	C::01100 Metabolic pathways (420)	D::K00134:ECANG7_07243,ECANG7_01459,ECANG7_08318	K00134	GAPDH, gapA; glyceraldehyde 3-phosphate dehydrogenase [EC:1.2.1.12]
A::Metabolism	B::Global and overview maps	C::01100 Metabolic pathways (420)	D::K00135:ECANG7_04383	K00135	gabD; succinate-semialdehyde dehydrogenase / glutarate-semialdehyde dehydrogenase [EC:1.2.1.16 1.2.1.79 1.2.1.20]
A::Metabolism	B::Global and overview maps	C::01100 Metabolic pathways (420)	D::K00161:ECANG7_07868	K00161	PDHA, pdhA; pyruvate dehydrogenase E1 component alpha subunit [EC:1.2.4.1]
A::Metabolism	B::Global and overview maps	C::01100 Metabolic pathways (420)	D::K00162:ECANG7_04825	K00162	PDHB, pdhB; pyruvate dehydrogenase E1 component beta subunit [EC:1.2.4.1]
A::Metabolism	B::Global and overview maps	C::01100 Metabolic pathways (420)	D::K00164:ECANG7_07470,ECANG7_08326	K00164	OGDH, sucA; 2-oxoglutarate dehydrogenase E1 component [EC:1.2.4.2]
A::Metabolism	B::Global and overview maps	C::01100 Metabolic pathways (420)	D::K00167:ECANG7_01759	K00167	BCKDHB, bkdA2; 2-oxoisovalerate dehydrogenase E1 component beta subunit [EC:1.2.4.4]
A::Metabolism	B::Global and overview maps	C::01100 Metabolic pathways (420)	D::K00207:ECANG7_09407,ECANG7_09408	K00207	DPYD; dihydropyrimidine dehydrogenase (NADP+) [EC:1.3.1.2]
A::Metabolism	B::Global and overview maps	C::01100 Metabolic pathways (420)	D::K00228:ECANG7_04989	K00228	CPOX, hemF; coproporphyrinogen III oxidase [EC:1.3.3.3]
A::Metabolism	B::Global and overview maps	C::01100 Metabolic pathways (420)	D::K00231:ECANG7_03341	K00231	PPOX, hemY; oxygen-dependent protoporphyrinogen oxidase [EC:1.3.3.4]
A::Metabolism	B::Global and overview maps	C::01100 Metabolic pathways (420)	D::K00234:ECANG7_00700	K00234	SDHA, SDH1; succinate dehydrogenase (ubiquinone) flavoprotein subunit [EC:1.3.5.1]
A::Metabolism	B::Global and overview maps	C::01100 Metabolic pathways (420)	D::K00235:ECANG7_04500,ECANG7_04499	K00235	SDHB, SDH2; succinate dehydrogenase (ubiquinone) iron-sulfur subunit [EC:1.3.5.1]
A::Metabolism	B::Global and overview maps	C::01100 Metabolic pathways (420)	D::K00236:ECANG7_06117	K00236	SDHC, SDH3; succinate dehydrogenase (ubiquinone) cytochrome b560 subunit
A::Metabolism	B::Global and overview maps	C::01100 Metabolic pathways (420)	D::K00261:ECANG7_09036,ECANG7_02429	K00261	GLUD1_2, gdhA; glutamate dehydrogenase (NAD(P)+) [EC:1.4.1.3]
A::Metabolism	B::Global and overview maps	C::01100 Metabolic pathways (420)	D::K00264:ECANG7_04974	K00264	GLT1; glutamate synthase (NADPH/NADH) [EC:1.4.1.13 1.4.1.14]
A::Metabolism	B::Global and overview maps	C::01100 Metabolic pathways (420)	D::K00286:ECANG7_06282	K00286	proC; pyrroline-5-carboxylate reductase [EC:1.5.1.2]
A::Metabolism	B::Global and overview maps	C::01100 Metabolic pathways (420)	D::K00287:ECANG7_05572	K00287	folA; dihydrofolate reductase [EC:1.5.1.3]
A::Metabolism	B::Global and overview maps	C::01100 Metabolic pathways (420)	D::K00288:ECANG7_01339	K00288	MTHFD; methylenetetrahydrofolate dehydrogenase (NADP+) / methenyltetrahydrofolate cyclohydrolase / formyltetrahydrofolate synthetase [EC:1.5.1.5 3.5.4.9 6.3.4.3]
A::Metabolism	B::Global and overview maps	C::01100 Metabolic pathways (420)	D::K00323:ECANG7_01468	K00323	NNT; NAD(P) transhydrogenase [EC:1.6.1.2]
A::Metabolism	B::Global and overview maps	C::01100 Metabolic pathways (420)	D::K00357:ECANG7_07750	K00357	QDPR; dihydropteridine reductase [EC:1.5.1.34]
A::Metabolism	B::Global and overview maps	C::01100 Metabolic pathways (420)	D::K00382:ECANG7_01254	K00382	DLD, lpd, pdhD; dihydrolipoamide dehydrogenase [EC:1.8.1.4]
A::Metabolism	B::Global and overview maps	C::01100 Metabolic pathways (420)	D::K00411:ECANG7_00709	K00411	UQCRFS1, RIP1, petA; ubiquinol-cytochrome c reductase iron-sulfur subunit [EC:1.10.2.2]
A::Metabolism	B::Global and overview maps	C::01100 Metabolic pathways (420)	D::K00413:ECANG7_05149	K00413	CYC1, CYT1, petC; ubiquinol-cytochrome c reductase cytochrome c1 subunit
A::Metabolism	B::Global and overview maps	C::01100 Metabolic pathways (420)	D::K00416:ECANG7_00870	K00416	QCR6, UQCRH; ubiquinol-cytochrome c reductase subunit 6
A::Metabolism	B::Global and overview maps	C::01100 Metabolic pathways (420)	D::K00417:ECANG7_05749	K00417	QCR7, UQCRB; ubiquinol-cytochrome c reductase subunit 7
A::Metabolism	B::Global and overview maps	C::01100 Metabolic pathways (420)	D::K00418:ECANG7_01433	K00418	QCR8, UQCRQ; ubiquinol-cytochrome c reductase subunit 8
A::Metabolism	B::Global and overview maps	C::01100 Metabolic pathways (420)	D::K00472:ECANG7_03139	K00472	P4HA; prolyl 4-hydroxylase [EC:1.14.11.2]
A::Metabolism	B::Global and overview maps	C::01100 Metabolic pathways (420)	D::K00502:ECANG7_02973	K00502	TPH1_2; tryptophan 5-monooxygenase [EC:1.14.16.4]
A::Metabolism	B::Global and overview maps	C::01100 Metabolic pathways (420)	D::K00549:ECANG7_04198	K00549	metE; 5-methyltetrahydropteroyltriglutamate--homocysteine methyltransferase [EC:2.1.1.14]
A::Metabolism	B::Global and overview maps	C::01100 Metabolic pathways (420)	D::K00560:ECANG7_05120	K00560	thyA, TYMS; thymidylate synthase [EC:2.1.1.45]
A::Metabolism	B::Global and overview maps	C::01100 Metabolic pathways (420)	D::K00591:ECANG7_02728	K00591	COQ3; polyprenyldihydroxybenzoate methyltransferase / 3-demethylubiquinol 3-O-methyltransferase [EC:2.1.1.114 2.1.1.64]
A::Metabolism	B::Global and overview maps	C::01100 Metabolic pathways (420)	D::K00611:ECANG7_06165	K00611	OTC, argF, argI; ornithine carbamoyltransferase [EC:2.1.3.3]
A::Metabolism	B::Global and overview maps	C::01100 Metabolic pathways (420)	D::K00615:ECANG7_08464	K00615	E2.2.1.1, tktA, tktB; transketolase [EC:2.2.1.1]
A::Metabolism	B::Global and overview maps	C::01100 Metabolic pathways (420)	D::K00616:ECANG7_07603	K00616	E2.2.1.2, talA, talB; transaldolase [EC:2.2.1.2]
A::Metabolism	B::Global and overview maps	C::01100 Metabolic pathways (420)	D::K00626:ECANG7_00592	K00626	E2.3.1.9, atoB; acetyl-CoA C-acetyltransferase [EC:2.3.1.9]
A::Metabolism	B::Global and overview maps	C::01100 Metabolic pathways (420)	D::K00627:ECANG7_06537	K00627	DLAT, aceF, pdhC; pyruvate dehydrogenase E2 component (dihydrolipoamide acetyltransferase) [EC:2.3.1.12]
A::Metabolism	B::Global and overview maps	C::01100 Metabolic pathways (420)	D::K00643:ECANG7_09136,ECANG7_10607	K00643	E2.3.1.37, ALAS; 5-aminolevulinate synthase [EC:2.3.1.37]
A::Metabolism	B::Global and overview maps	C::01100 Metabolic pathways (420)	D::K00645:ECANG7_02656	K00645	fabD; [acyl-carrier-protein] S-malonyltransferase [EC:2.3.1.39]
A::Metabolism	B::Global and overview maps	C::01100 Metabolic pathways (420)	D::K00654:ECANG7_06768,ECANG7_02853	K00654	SPT; serine palmitoyltransferase [EC:2.3.1.50]
A::Metabolism	B::Global and overview maps	C::01100 Metabolic pathways (420)	D::K00658:ECANG7_05485	K00658	DLST, sucB; 2-oxoglutarate dehydrogenase E2 component (dihydrolipoamide succinyltransferase) [EC:2.3.1.61]
A::Metabolism	B::Global and overview maps	C::01100 Metabolic pathways (420)	D::K00688:ECANG7_08728,ECANG7_09492,ECANG7_05431,ECANG7_09493,ECANG7_08898	K00688	E2.4.1.1, glgP, PYG; starch phosphorylase [EC:2.4.1.1]
A::Metabolism	B::Global and overview maps	C::01100 Metabolic pathways (420)	D::K00700:ECANG7_00835	K00700	glgB; 1,4-alpha-glucan branching enzyme [EC:2.4.1.18]
A::Metabolism	B::Global and overview maps	C::01100 Metabolic pathways (420)	D::K00710:ECANG7_04896,ECANG7_01774,ECANG7_00743,ECANG7_00143,ECANG7_04844	K00710	GALNT; polypeptide N-acetylgalactosaminyltransferase [EC:2.4.1.41]
A::Metabolism	B::Global and overview maps	C::01100 Metabolic pathways (420)	D::K00717:ECANG7_00114,ECANG7_08960	K00717	FUT8; glycoprotein 6-alpha-L-fucosyltransferase [EC:2.4.1.68]
A::Metabolism	B::Global and overview maps	C::01100 Metabolic pathways (420)	D::K00720:ECANG7_03157	K00720	UGCG; ceramide glucosyltransferase [EC:2.4.1.80]
A::Metabolism	B::Global and overview maps	C::01100 Metabolic pathways (420)	D::K00721:ECANG7_04674	K00721	DPM1; dolichol-phosphate mannosyltransferase [EC:2.4.1.83]
A::Metabolism	B::Global and overview maps	C::01100 Metabolic pathways (420)	D::K00726:ECANG7_01716	K00726	MGAT1; alpha-1,3-mannosyl-glycoprotein beta-1,2-N-acetylglucosaminyltransferase [EC:2.4.1.101]
A::Metabolism	B::Global and overview maps	C::01100 Metabolic pathways (420)	D::K00727:ECANG7_02532,ECANG7_06488,ECANG7_02536,ECANG7_03302,ECANG7_10737	K00727	GCNT1; beta-1,3-galactosyl-O-glycosyl-glycoprotein beta-1,6-N-acetylglucosaminyltransferase [EC:2.4.1.102]
A::Metabolism	B::Global and overview maps	C::01100 Metabolic pathways (420)	D::K00729:ECANG7_00459	K00729	ALG5; dolichyl-phosphate beta-glucosyltransferase [EC:2.4.1.117]
A::Metabolism	B::Global and overview maps	C::01100 Metabolic pathways (420)	D::K00731:ECANG7_08426,ECANG7_07515	K00731	C1GALT1; glycoprotein-N-acetylgalactosamine 3-beta-galactosyltransferase [EC:2.4.1.122]
A::Metabolism	B::Global and overview maps	C::01100 Metabolic pathways (420)	D::K00733:ECANG7_00121	K00733	B4GALT7; xylosylprotein 4-beta-galactosyltransferase [EC:2.4.1.133]
A::Metabolism	B::Global and overview maps	C::01100 Metabolic pathways (420)	D::K00736:ECANG7_00325	K00736	MGAT2; alpha-1,6-mannosyl-glycoprotein beta-1,2-N-acetylglucosaminyltransferase [EC:2.4.1.143]
A::Metabolism	B::Global and overview maps	C::01100 Metabolic pathways (420)	D::K00757:ECANG7_07521	K00757	udp, UPP; uridine phosphorylase [EC:2.4.2.3]
A::Metabolism	B::Global and overview maps	C::01100 Metabolic pathways (420)	D::K00758:ECANG7_07216	K00758	deoA, TYMP; thymidine phosphorylase [EC:2.4.2.4]
A::Metabolism	B::Global and overview maps	C::01100 Metabolic pathways (420)	D::K00759:ECANG7_04128	K00759	APRT, apt; adenine phosphoribosyltransferase [EC:2.4.2.7]
A::Metabolism	B::Global and overview maps	C::01100 Metabolic pathways (420)	D::K00760:ECANG7_04430,ECANG7_04429	K00760	hprT, hpt, HPRT1; hypoxanthine phosphoribosyltransferase [EC:2.4.2.8]
A::Metabolism	B::Global and overview maps	C::01100 Metabolic pathways (420)	D::K00761:ECANG7_04013	K00761	upp, UPRT; uracil phosphoribosyltransferase [EC:2.4.2.9]
A::Metabolism	B::Global and overview maps	C::01100 Metabolic pathways (420)	D::K00767:ECANG7_03295	K00767	nadC, QPRT; nicotinate-nucleotide pyrophosphorylase (carboxylating) [EC:2.4.2.19]
A::Metabolism	B::Global and overview maps	C::01100 Metabolic pathways (420)	D::K00771:ECANG7_03137	K00771	XYLT; protein xylosyltransferase [EC:2.4.2.26]
A::Metabolism	B::Global and overview maps	C::01100 Metabolic pathways (420)	D::K00772:ECANG7_01221	K00772	mtaP, MTAP; 5'-methylthioadenosine phosphorylase [EC:2.4.2.28]
A::Metabolism	B::Global and overview maps	C::01100 Metabolic pathways (420)	D::K00787:ECANG7_02472	K00787	FDPS; farnesyl diphosphate synthase [EC:2.5.1.1 2.5.1.10]
A::Metabolism	B::Global and overview maps	C::01100 Metabolic pathways (420)	D::K00789:ECANG7_05757	K00789	metK; S-adenosylmethionine synthetase [EC:2.5.1.6]
A::Metabolism	B::Global and overview maps	C::01100 Metabolic pathways (420)	D::K00797:ECANG7_00575	K00797	speE, SRM; spermidine synthase [EC:2.5.1.16]
A::Metabolism	B::Global and overview maps	C::01100 Metabolic pathways (420)	D::K00804:ECANG7_03987	K00804	GGPS1; geranylgeranyl diphosphate synthase, type III [EC:2.5.1.1 2.5.1.10 2.5.1.29]
A::Metabolism	B::Global and overview maps	C::01100 Metabolic pathways (420)	D::K00814:ECANG7_04369	K00814	GPT, ALT; alanine transaminase [EC:2.6.1.2]
A::Metabolism	B::Global and overview maps	C::01100 Metabolic pathways (420)	D::K00819:ECANG7_10318	K00819	rocD, OAT; ornithine--oxo-acid transaminase [EC:2.6.1.13]
A::Metabolism	B::Global and overview maps	C::01100 Metabolic pathways (420)	D::K00820:ECANG7_06571	K00820	glmS, GFPT; glucosamine--fructose-6-phosphate aminotransferase (isomerizing) [EC:2.6.1.16]
A::Metabolism	B::Global and overview maps	C::01100 Metabolic pathways (420)	D::K00844:ECANG7_03314,ECANG7_03834,ECANG7_03324,ECANG7_03837	K00844	HK; hexokinase [EC:2.7.1.1]
A::Metabolism	B::Global and overview maps	C::01100 Metabolic pathways (420)	D::K00849:ECANG7_07869	K00849	galK; galactokinase [EC:2.7.1.6]
A::Metabolism	B::Global and overview maps	C::01100 Metabolic pathways (420)	D::K00850:ECANG7_05651	K00850	pfkA, PFK; 6-phosphofructokinase 1 [EC:2.7.1.11]
A::Metabolism	B::Global and overview maps	C::01100 Metabolic pathways (420)	D::K00851:ECANG7_04641	K00851	E2.7.1.12, gntK, idnK; gluconokinase [EC:2.7.1.12]
A::Metabolism	B::Global and overview maps	C::01100 Metabolic pathways (420)	D::K00852:ECANG7_00050	K00852	rbsK, RBKS; ribokinase [EC:2.7.1.15]
A::Metabolism	B::Global and overview maps	C::01100 Metabolic pathways (420)	D::K00856:ECANG7_01877	K00856	E2.7.1.20, ADK; adenosine kinase [EC:2.7.1.20]
A::Metabolism	B::Global and overview maps	C::01100 Metabolic pathways (420)	D::K00857:ECANG7_10181,ECANG7_07744,ECANG7_08139	K00857	tdk, TK; thymidine kinase [EC:2.7.1.21]
A::Metabolism	B::Global and overview maps	C::01100 Metabolic pathways (420)	D::K00858:ECANG7_06036,ECANG7_00745	K00858	ppnK, NADK; NAD+ kinase [EC:2.7.1.23]
A::Metabolism	B::Global and overview maps	C::01100 Metabolic pathways (420)	D::K00861:ECANG7_04238	K00861	RFK, FMN1; riboflavin kinase [EC:2.7.1.26]
A::Metabolism	B::Global and overview maps	C::01100 Metabolic pathways (420)	D::K00864:ECANG7_06128	K00864	glpK, GK; glycerol kinase [EC:2.7.1.30]
A::Metabolism	B::Global and overview maps	C::01100 Metabolic pathways (420)	D::K00868:ECANG7_03496	K00868	pdxK, pdxY; pyridoxine kinase [EC:2.7.1.35]
A::Metabolism	B::Global and overview maps	C::01100 Metabolic pathways (420)	D::K00869:ECANG7_00729	K00869	E2.7.1.36, MVK, mvaK1; mevalonate kinase [EC:2.7.1.36]
A::Metabolism	B::Global and overview maps	C::01100 Metabolic pathways (420)	D::K00873:ECANG7_00146,ECANG7_00553,ECANG7_07405,ECANG7_00148,ECANG7_09356	K00873	PK, pyk; pyruvate kinase [EC:2.7.1.40]
A::Metabolism	B::Global and overview maps	C::01100 Metabolic pathways (420)	D::K00876:ECANG7_01710,ECANG7_01344	K00876	udk, UCK; uridine kinase [EC:2.7.1.48]
A::Metabolism	B::Global and overview maps	C::01100 Metabolic pathways (420)	D::K00884:ECANG7_02349	K00884	NAGK, nagK; N-acetylglucosamine kinase [EC:2.7.1.59]
A::Metabolism	B::Global and overview maps	C::01100 Metabolic pathways (420)	D::K00888:ECANG7_00311	K00888	PI4KA; phosphatidylinositol 4-kinase A [EC:2.7.1.67]
A::Metabolism	B::Global and overview maps	C::01100 Metabolic pathways (420)	D::K00889:ECANG7_00806	K00889	PIP5K; 1-phosphatidylinositol-4-phosphate 5-kinase [EC:2.7.1.68]
A::Metabolism	B::Global and overview maps	C::01100 Metabolic pathways (420)	D::K00894:ECANG7_02312	K00894	ETNK, EKI; ethanolamine kinase [EC:2.7.1.82]
A::Metabolism	B::Global and overview maps	C::01100 Metabolic pathways (420)	D::K00901:ECANG7_07091,ECANG7_01552	K00901	dgkA, DGK; diacylglycerol kinase (ATP) [EC:2.7.1.107]
A::Metabolism	B::Global and overview maps	C::01100 Metabolic pathways (420)	D::K00911:ECANG7_00421	K00911	ITPK; 1D-myo-inositol-triphosphate 3-kinase [EC:2.7.1.127]
A::Metabolism	B::Global and overview maps	C::01100 Metabolic pathways (420)	D::K00914:ECANG7_02981	K00914	PIK3C3, VPS34; phosphatidylinositol 3-kinase [EC:2.7.1.137]
A::Metabolism	B::Global and overview maps	C::01100 Metabolic pathways (420)	D::K00915:ECANG7_05458	K00915	IPMK, IPK2; inositol-polyphosphate multikinase [EC:2.7.1.140 2.7.1.151]
A::Metabolism	B::Global and overview maps	C::01100 Metabolic pathways (420)	D::K00923:ECANG7_02217	K00923	PIK3C2; phosphatidylinositol-4-phosphate 3-kinase [EC:2.7.1.154]
A::Metabolism	B::Global and overview maps	C::01100 Metabolic pathways (420)	D::K00927:ECANG7_07542	K00927	PGK, pgk; phosphoglycerate kinase [EC:2.7.2.3]
A::Metabolism	B::Global and overview maps	C::01100 Metabolic pathways (420)	D::K00939:ECANG7_00708,ECANG7_08368,ECANG7_05713,ECANG7_07413,ECANG7_03294,ECANG7_07552	K00939	adk, AK; adenylate kinase [EC:2.7.4.3]
A::Metabolism	B::Global and overview maps	C::01100 Metabolic pathways (420)	D::K00940:ECANG7_00949,ECANG7_02249,ECANG7_03839	K00940	ndk, NME; nucleoside-diphosphate kinase [EC:2.7.4.6]
A::Metabolism	B::Global and overview maps	C::01100 Metabolic pathways (420)	D::K00942:ECANG7_06622,ECANG7_00482	K00942	E2.7.4.8, gmk; guanylate kinase [EC:2.7.4.8]
A::Metabolism	B::Global and overview maps	C::01100 Metabolic pathways (420)	D::K00943:ECANG7_04201	K00943	tmk, DTYMK; dTMP kinase [EC:2.7.4.9]
A::Metabolism	B::Global and overview maps	C::01100 Metabolic pathways (420)	D::K00948:ECANG7_00629	K00948	PRPS, prsA; ribose-phosphate pyrophosphokinase [EC:2.7.6.1]
A::Metabolism	B::Global and overview maps	C::01100 Metabolic pathways (420)	D::K00949:ECANG7_00444	K00949	thiN, TPK1, THI80; thiamine pyrophosphokinase [EC:2.7.6.2]
A::Metabolism	B::Global and overview maps	C::01100 Metabolic pathways (420)	D::K00953:ECANG7_00154	K00953	FLAD1; FAD synthetase [EC:2.7.7.2]
A::Metabolism	B::Global and overview maps	C::01100 Metabolic pathways (420)	D::K00963:ECANG7_05983,ECANG7_06038	K00963	UGP2, galU, galF; UTP--glucose-1-phosphate uridylyltransferase [EC:2.7.7.9]
A::Metabolism	B::Global and overview maps	C::01100 Metabolic pathways (420)	D::K00965:ECANG7_02244	K00965	galT, GALT; UDPglucose--hexose-1-phosphate uridylyltransferase [EC:2.7.7.12]
A::Metabolism	B::Global and overview maps	C::01100 Metabolic pathways (420)	D::K00966:ECANG7_09274,ECANG7_11126,ECANG7_05274,ECANG7_06119	K00966	GMPP; mannose-1-phosphate guanylyltransferase [EC:2.7.7.13]
A::Metabolism	B::Global and overview maps	C::01100 Metabolic pathways (420)	D::K00967:ECANG7_05438	K00967	PCYT2; ethanolamine-phosphate cytidylyltransferase [EC:2.7.7.14]
A::Metabolism	B::Global and overview maps	C::01100 Metabolic pathways (420)	D::K00968:ECANG7_03528	K00968	PCYT1; choline-phosphate cytidylyltransferase [EC:2.7.7.15]
A::Metabolism	B::Global and overview maps	C::01100 Metabolic pathways (420)	D::K00981:ECANG7_05650	K00981	E2.7.7.41, CDS1, CDS2, cdsA; phosphatidate cytidylyltransferase [EC:2.7.7.41]
A::Metabolism	B::Global and overview maps	C::01100 Metabolic pathways (420)	D::K00993:ECANG7_02397	K00993	EPT1; ethanolaminephosphotransferase [EC:2.7.8.1]
A::Metabolism	B::Global and overview maps	C::01100 Metabolic pathways (420)	D::K00995:ECANG7_02591,ECANG7_09262	K00995	pgsA, PGS1; CDP-diacylglycerol--glycerol-3-phosphate 3-phosphatidyltransferase [EC:2.7.8.5]
A::Metabolism	B::Global and overview maps	C::01100 Metabolic pathways (420)	D::K00999:ECANG7_00677	K00999	CDIPT; CDP-diacylglycerol--inositol 3-phosphatidyltransferase [EC:2.7.8.11]
A::Metabolism	B::Global and overview maps	C::01100 Metabolic pathways (420)	D::K01001:ECANG7_07072	K01001	ALG7; UDP-N-acetylglucosamine--dolichyl-phosphate N-acetylglucosaminephosphotransferase [EC:2.7.8.15]
A::Metabolism	B::Global and overview maps	C::01100 Metabolic pathways (420)	D::K01008:ECANG7_04803	K01008	selD, SEPHS; selenide, water dikinase [EC:2.7.9.3]
A::Metabolism	B::Global and overview maps	C::01100 Metabolic pathways (420)	D::K01012:ECANG7_06758	K01012	bioB; biotin synthase [EC:2.8.1.6]
A::Metabolism	B::Global and overview maps	C::01100 Metabolic pathways (420)	D::K01057:ECANG7_02336	K01057	PGLS, pgl, devB; 6-phosphogluconolactonase [EC:3.1.1.31]
A::Metabolism	B::Global and overview maps	C::01100 Metabolic pathways (420)	D::K01061:ECANG7_06692	K01061	E3.1.1.45; carboxymethylenebutenolidase [EC:3.1.1.45]
A::Metabolism	B::Global and overview maps	C::01100 Metabolic pathways (420)	D::K01074:ECANG7_00204	K01074	PPT; palmitoyl-protein thioesterase [EC:3.1.2.22]
A::Metabolism	B::Global and overview maps	C::01100 Metabolic pathways (420)	D::K01077:ECANG7_05026,ECANG7_01358,ECANG7_05028	K01077	E3.1.3.1, phoA, phoB; alkaline phosphatase [EC:3.1.3.1]
A::Metabolism	B::Global and overview maps	C::01100 Metabolic pathways (420)	D::K01079:ECANG7_09438,ECANG7_10856	K01079	serB, PSPH; phosphoserine phosphatase [EC:3.1.3.3]
A::Metabolism	B::Global and overview maps	C::01100 Metabolic pathways (420)	D::K01080:ECANG7_07939	K01080	PPAP2; phosphatidate phosphatase [EC:3.1.3.4]
A::Metabolism	B::Global and overview maps	C::01100 Metabolic pathways (420)	D::K01081:ECANG7_08917,ECANG7_02357,ECANG7_06379	K01081	E3.1.3.5; 5'-nucleotidase [EC:3.1.3.5]
A::Metabolism	B::Global and overview maps	C::01100 Metabolic pathways (420)	D::K01082:ECANG7_03136	K01082	cysQ, MET22, BPNT1; 3'(2'), 5'-bisphosphate nucleotidase [EC:3.1.3.7]
A::Metabolism	B::Global and overview maps	C::01100 Metabolic pathways (420)	D::K01084:ECANG7_10168	K01084	G6PC; glucose-6-phosphatase [EC:3.1.3.9]
A::Metabolism	B::Global and overview maps	C::01100 Metabolic pathways (420)	D::K01092:ECANG7_02393	K01092	E3.1.3.25, IMPA, suhB; myo-inositol-1(or 4)-monophosphatase [EC:3.1.3.25]
A::Metabolism	B::Global and overview maps	C::01100 Metabolic pathways (420)	D::K01099:ECANG7_05582	K01099	INPP5B_F; inositol polyphosphate 5-phosphatase INPP5B/F [EC:3.1.3.36]
A::Metabolism	B::Global and overview maps	C::01100 Metabolic pathways (420)	D::K01106:ECANG7_00062	K01106	E3.1.3.56; inositol-1,4,5-trisphosphate 5-phosphatase [EC:3.1.3.56]
A::Metabolism	B::Global and overview maps	C::01100 Metabolic pathways (420)	D::K01109:ECANG7_06799	K01109	INPP4; inositol polyphosphate-4-phosphatase [EC:3.1.3.66]
A::Metabolism	B::Global and overview maps	C::01100 Metabolic pathways (420)	D::K01115:ECANG7_01606,ECANG7_01605	K01115	PLD1_2; phospholipase D1/2 [EC:3.1.4.4]
A::Metabolism	B::Global and overview maps	C::01100 Metabolic pathways (420)	D::K01187:ECANG7_01361	K01187	malZ; alpha-glucosidase [EC:3.2.1.20]
A::Metabolism	B::Global and overview maps	C::01100 Metabolic pathways (420)	D::K01196:ECANG7_01743	K01196	AGL; glycogen debranching enzyme [EC:2.4.1.25 3.2.1.33]
A::Metabolism	B::Global and overview maps	C::01100 Metabolic pathways (420)	D::K01228:ECANG7_06797	K01228	GCS1; mannosyl-oligosaccharide glucosidase [EC:3.2.1.106]
A::Metabolism	B::Global and overview maps	C::01100 Metabolic pathways (420)	D::K01230:ECANG7_00283,ECANG7_02423	K01230	MAN1; mannosyl-oligosaccharide alpha-1,2-mannosidase [EC:3.2.1.113]
A::Metabolism	B::Global and overview maps	C::01100 Metabolic pathways (420)	D::K01231:ECANG7_09861,ECANG7_05909	K01231	MAN2; alpha-mannosidase II [EC:3.2.1.114]
A::Metabolism	B::Global and overview maps	C::01100 Metabolic pathways (420)	D::K01251:ECANG7_04044	K01251	E3.3.1.1, ahcY; adenosylhomocysteinase [EC:3.3.1.1]
A::Metabolism	B::Global and overview maps	C::01100 Metabolic pathways (420)	D::K01254:ECANG7_01778	K01254	LTA4H; leukotriene-A4 hydrolase [EC:3.3.2.6]
A::Metabolism	B::Global and overview maps	C::01100 Metabolic pathways (420)	D::K01255:ECANG7_11225,ECANG7_11491,ECANG7_03261,ECANG7_00034,ECANG7_00500	K01255	CARP, pepA; leucyl aminopeptidase [EC:3.4.11.1]
A::Metabolism	B::Global and overview maps	C::01100 Metabolic pathways (420)	D::K01431:ECANG7_08531	K01431	UPB1, pydC; beta-ureidopropionase [EC:3.5.1.6]
A::Metabolism	B::Global and overview maps	C::01100 Metabolic pathways (420)	D::K01464:ECANG7_06646	K01464	DPYS, dht, hydA; dihydropyrimidinase [EC:3.5.2.2]
A::Metabolism	B::Global and overview maps	C::01100 Metabolic pathways (420)	D::K01468:ECANG7_00527	K01468	hutI, AMDHD1; imidazolonepropionase [EC:3.5.2.7]
A::Metabolism	B::Global and overview maps	C::01100 Metabolic pathways (420)	D::K01476:ECANG7_08170,ECANG7_03440,ECANG7_09175,ECANG7_10129,ECANG7_10303	K01476	E3.5.3.1, rocF, arg; arginase [EC:3.5.3.1]
A::Metabolism	B::Global and overview maps	C::01100 Metabolic pathways (420)	D::K01490:ECANG7_05023	K01490	AMPD; AMP deaminase [EC:3.5.4.6]
A::Metabolism	B::Global and overview maps	C::01100 Metabolic pathways (420)	D::K01493:ECANG7_04298	K01493	comEB; dCMP deaminase [EC:3.5.4.12]
A::Metabolism	B::Global and overview maps	C::01100 Metabolic pathways (420)	D::K01495:ECANG7_06228	K01495	GCH1, folE; GTP cyclohydrolase I [EC:3.5.4.16]
A::Metabolism	B::Global and overview maps	C::01100 Metabolic pathways (420)	D::K01519:ECANG7_09703,ECANG7_08229,ECANG7_08228	K01519	ITPA; inosine triphosphate pyrophosphatase [EC:3.6.1.19]
A::Metabolism	B::Global and overview maps	C::01100 Metabolic pathways (420)	D::K01556:ECANG7_06200	K01556	KYNU, kynU; kynureninase [EC:3.7.1.3]
A::Metabolism	B::Global and overview maps	C::01100 Metabolic pathways (420)	D::K01590:ECANG7_10271	K01590	hdc, HDC; histidine decarboxylase [EC:4.1.1.22]
A::Metabolism	B::Global and overview maps	C::01100 Metabolic pathways (420)	D::K01593:ECANG7_06140	K01593	DDC; aromatic-L-amino-acid decarboxylase [EC:4.1.1.28]
A::Metabolism	B::Global and overview maps	C::01100 Metabolic pathways (420)	D::K01596:ECANG7_07672	K01596	E4.1.1.32, pckA, PCK; phosphoenolpyruvate carboxykinase (GTP) [EC:4.1.1.32]
A::Metabolism	B::Global and overview maps	C::01100 Metabolic pathways (420)	D::K01597:ECANG7_02452	K01597	MVD, mvaD; diphosphomevalonate decarboxylase [EC:4.1.1.33]
A::Metabolism	B::Global and overview maps	C::01100 Metabolic pathways (420)	D::K01598:ECANG7_03531	K01598	PPCDC, coaC; phosphopantothenoylcysteine decarboxylase [EC:4.1.1.36]
A::Metabolism	B::Global and overview maps	C::01100 Metabolic pathways (420)	D::K01599:ECANG7_10600,ECANG7_10550,ECANG7_07426	K01599	hemE, UROD; uroporphyrinogen decarboxylase [EC:4.1.1.37]
A::Metabolism	B::Global and overview maps	C::01100 Metabolic pathways (420)	D::K01611:ECANG7_07530	K01611	speD, AMD1; S-adenosylmethionine decarboxylase [EC:4.1.1.50]
A::Metabolism	B::Global and overview maps	C::01100 Metabolic pathways (420)	D::K01613:ECANG7_06085	K01613	psd, PISD; phosphatidylserine decarboxylase [EC:4.1.1.65]
A::Metabolism	B::Global and overview maps	C::01100 Metabolic pathways (420)	D::K01623:ECANG7_04088,ECANG7_05810,ECANG7_04089,ECANG7_03858	K01623	ALDO; fructose-bisphosphate aldolase, class I [EC:4.1.2.13]
A::Metabolism	B::Global and overview maps	C::01100 Metabolic pathways (420)	D::K01634:ECANG7_06435	K01634	SGPL1, DPL1; sphinganine-1-phosphate aldolase [EC:4.1.2.27]
A::Metabolism	B::Global and overview maps	C::01100 Metabolic pathways (420)	D::K01641:ECANG7_07675	K01641	E2.3.3.10; hydroxymethylglutaryl-CoA synthase [EC:2.3.3.10]
A::Metabolism	B::Global and overview maps	C::01100 Metabolic pathways (420)	D::K01647:ECANG7_00473	K01647	CS, gltA; citrate synthase [EC:2.3.3.1]
A::Metabolism	B::Global and overview maps	C::01100 Metabolic pathways (420)	D::K01676:ECANG7_06321	K01676	E4.2.1.2A, fumA, fumB; fumarate hydratase, class I [EC:4.2.1.2]
A::Metabolism	B::Global and overview maps	C::01100 Metabolic pathways (420)	D::K01681:ECANG7_05858	K01681	ACO, acnA; aconitate hydratase [EC:4.2.1.3]
A::Metabolism	B::Global and overview maps	C::01100 Metabolic pathways (420)	D::K01689:ECANG7_09725,ECANG7_02159,ECANG7_03685	K01689	ENO, eno; enolase [EC:4.2.1.11]
A::Metabolism	B::Global and overview maps	C::01100 Metabolic pathways (420)	D::K01698:ECANG7_07623	K01698	hemB, ALAD; porphobilinogen synthase [EC:4.2.1.24]
A::Metabolism	B::Global and overview maps	C::01100 Metabolic pathways (420)	D::K01711:ECANG7_05923	K01711	gmd, GMDS; GDPmannose 4,6-dehydratase [EC:4.2.1.47]
A::Metabolism	B::Global and overview maps	C::01100 Metabolic pathways (420)	D::K01737:ECANG7_02805	K01737	queD, ptpS, PTS; 6-pyruvoyltetrahydropterin/6-carboxytetrahydropterin synthase [EC:4.2.3.12 4.1.2.50]
A::Metabolism	B::Global and overview maps	C::01100 Metabolic pathways (420)	D::K01745:ECANG7_06306	K01745	hutH, HAL; histidine ammonia-lyase [EC:4.3.1.3]
A::Metabolism	B::Global and overview maps	C::01100 Metabolic pathways (420)	D::K01749:ECANG7_04651	K01749	hemC, HMBS; hydroxymethylbilane synthase [EC:2.5.1.61]
A::Metabolism	B::Global and overview maps	C::01100 Metabolic pathways (420)	D::K01756:ECANG7_07731	K01756	purB, ADSL; adenylosuccinate lyase [EC:4.3.2.2]
A::Metabolism	B::Global and overview maps	C::01100 Metabolic pathways (420)	D::K01772:ECANG7_03768	K01772	hemH, FECH; ferrochelatase [EC:4.99.1.1]
A::Metabolism	B::Global and overview maps	C::01100 Metabolic pathways (420)	D::K01783:ECANG7_00650	K01783	rpe, RPE; ribulose-phosphate 3-epimerase [EC:5.1.3.1]
A::Metabolism	B::Global and overview maps	C::01100 Metabolic pathways (420)	D::K01784:ECANG7_06556	K01784	galE, GALE; UDP-glucose 4-epimerase [EC:5.1.3.2]
A::Metabolism	B::Global and overview maps	C::01100 Metabolic pathways (420)	D::K01785:ECANG7_00043	K01785	galM, GALM; aldose 1-epimerase [EC:5.1.3.3]
A::Metabolism	B::Global and overview maps	C::01100 Metabolic pathways (420)	D::K01793:ECANG7_01775	K01793	GLCE; heparosan-N-sulfate-glucuronate 5-epimerase [EC:5.1.3.17]
A::Metabolism	B::Global and overview maps	C::01100 Metabolic pathways (420)	D::K01803:ECANG7_07615	K01803	TPI, tpiA; triosephosphate isomerase (TIM) [EC:5.3.1.1]
A::Metabolism	B::Global and overview maps	C::01100 Metabolic pathways (420)	D::K01807:ECANG7_05934	K01807	rpiA; ribose 5-phosphate isomerase A [EC:5.3.1.6]
A::Metabolism	B::Global and overview maps	C::01100 Metabolic pathways (420)	D::K01809:ECANG7_02056	K01809	manA, MPI; mannose-6-phosphate isomerase [EC:5.3.1.8]
A::Metabolism	B::Global and overview maps	C::01100 Metabolic pathways (420)	D::K01810:ECANG7_00412	K01810	GPI, pgi; glucose-6-phosphate isomerase [EC:5.3.1.9]
A::Metabolism	B::Global and overview maps	C::01100 Metabolic pathways (420)	D::K01823:ECANG7_07908	K01823	idi, IDI; isopentenyl-diphosphate Delta-isomerase [EC:5.3.3.2]
A::Metabolism	B::Global and overview maps	C::01100 Metabolic pathways (420)	D::K01834:ECANG7_00314,ECANG7_02908	K01834	PGAM, gpmA; 2,3-bisphosphoglycerate-dependent phosphoglycerate mutase [EC:5.4.2.11]
A::Metabolism	B::Global and overview maps	C::01100 Metabolic pathways (420)	D::K01835:ECANG7_02565	K01835	pgm; phosphoglucomutase [EC:5.4.2.2]
A::Metabolism	B::Global and overview maps	C::01100 Metabolic pathways (420)	D::K01836:ECANG7_03992	K01836	PGM3; phosphoacetylglucosamine mutase [EC:5.4.2.3]
A::Metabolism	B::Global and overview maps	C::01100 Metabolic pathways (420)	D::K01885:ECANG7_07596	K01885	EARS, gltX; glutamyl-tRNA synthetase [EC:6.1.1.17]
A::Metabolism	B::Global and overview maps	C::01100 Metabolic pathways (420)	D::K01886:ECANG7_07846	K01886	QARS, glnS; glutaminyl-tRNA synthetase [EC:6.1.1.18]
A::Metabolism	B::Global and overview maps	C::01100 Metabolic pathways (420)	D::K01895:ECANG7_04785	K01895	ACSS, acs; acetyl-CoA synthetase [EC:6.2.1.1]
A::Metabolism	B::Global and overview maps	C::01100 Metabolic pathways (420)	D::K01897:ECANG7_08347,ECANG7_01590,ECANG7_01520,ECANG7_02334,ECANG7_01120	K01897	ACSL, fadD; long-chain acyl-CoA synthetase [EC:6.2.1.3]
A::Metabolism	B::Global and overview maps	C::01100 Metabolic pathways (420)	D::K01899:ECANG7_02751	K01899	LSC1; succinyl-CoA synthetase alpha subunit [EC:6.2.1.4 6.2.1.5]
A::Metabolism	B::Global and overview maps	C::01100 Metabolic pathways (420)	D::K01900:ECANG7_05628,ECANG7_03638	K01900	LSC2; succinyl-CoA synthetase beta subunit [EC:6.2.1.4 6.2.1.5]
A::Metabolism	B::Global and overview maps	C::01100 Metabolic pathways (420)	D::K01915:ECANG7_01862	K01915	glnA, GLUL; glutamine synthetase [EC:6.3.1.2]
A::Metabolism	B::Global and overview maps	C::01100 Metabolic pathways (420)	D::K01922:ECANG7_05128	K01922	PPCS, coaB; phosphopantothenate-cysteine ligase [EC:6.3.2.5]
A::Metabolism	B::Global and overview maps	C::01100 Metabolic pathways (420)	D::K01930:ECANG7_10004,ECANG7_10011	K01930	FPGS; folylpolyglutamate synthase [EC:6.3.2.17]
A::Metabolism	B::Global and overview maps	C::01100 Metabolic pathways (420)	D::K01937:ECANG7_04959	K01937	pyrG, CTPS; CTP synthase [EC:6.3.4.2]
A::Metabolism	B::Global and overview maps	C::01100 Metabolic pathways (420)	D::K01939:ECANG7_03465	K01939	purA, ADSS; adenylosuccinate synthase [EC:6.3.4.4]
A::Metabolism	B::Global and overview maps	C::01100 Metabolic pathways (420)	D::K01942:ECANG7_02065	K01942	HLCS; biotin--protein ligase [EC:6.3.4.9 6.3.4.10 6.3.4.11 6.3.4.15]
A::Metabolism	B::Global and overview maps	C::01100 Metabolic pathways (420)	D::K01951:ECANG7_01322	K01951	guaA, GMPS; GMP synthase (glutamine-hydrolysing) [EC:6.3.5.2]
A::Metabolism	B::Global and overview maps	C::01100 Metabolic pathways (420)	D::K01965:ECANG7_02163	K01965	PCCA, pccA; propionyl-CoA carboxylase alpha chain [EC:6.4.1.3]
A::Metabolism	B::Global and overview maps	C::01100 Metabolic pathways (420)	D::K01966:ECANG7_03283	K01966	PCCB, pccB; propionyl-CoA carboxylase beta chain [EC:6.4.1.3]
A::Metabolism	B::Global and overview maps	C::01100 Metabolic pathways (420)	D::K02127:ECANG7_04941	K02127	ATPeF0B, ATP5F1, ATP4; F-type H+-transporting ATPase subunit b
A::Metabolism	B::Global and overview maps	C::01100 Metabolic pathways (420)	D::K02128:ECANG7_03062	K02128	ATPeF0C, ATP5G, ATP9; F-type H+-transporting ATPase subunit c
A::Metabolism	B::Global and overview maps	C::01100 Metabolic pathways (420)	D::K02132:ECANG7_01152	K02132	ATPeF1A, ATP5A1, ATP1; F-type H+-transporting ATPase subunit alpha
A::Metabolism	B::Global and overview maps	C::01100 Metabolic pathways (420)	D::K02133:ECANG7_01349,ECANG7_01350	K02133	ATPeF1B, ATP5B, ATP2; F-type H+-transporting ATPase subunit beta [EC:3.6.3.14]
A::Metabolism	B::Global and overview maps	C::01100 Metabolic pathways (420)	D::K02134:ECANG7_06697	K02134	ATPeF1D, ATP5D, ATP16; F-type H+-transporting ATPase subunit delta
A::Metabolism	B::Global and overview maps	C::01100 Metabolic pathways (420)	D::K02135:ECANG7_05457	K02135	ATPeF1E, ATP5E, ATP15; F-type H+-transporting ATPase subunit epsilon
A::Metabolism	B::Global and overview maps	C::01100 Metabolic pathways (420)	D::K02136:ECANG7_01633	K02136	ATPeF1G, ATP5C1, ATP3; F-type H+-transporting ATPase subunit gamma
A::Metabolism	B::Global and overview maps	C::01100 Metabolic pathways (420)	D::K02137:ECANG7_07126	K02137	ATPeF0O, ATP5O, ATP5; F-type H+-transporting ATPase subunit O
A::Metabolism	B::Global and overview maps	C::01100 Metabolic pathways (420)	D::K02138:ECANG7_01579	K02138	ATPeF0D, ATP5H, ATP7; F-type H+-transporting ATPase subunit d
A::Metabolism	B::Global and overview maps	C::01100 Metabolic pathways (420)	D::K02140:ECANG7_01875	K02140	ATPeFG, ATP5L, ATP20; F-type H+-transporting ATPase subunit g
A::Metabolism	B::Global and overview maps	C::01100 Metabolic pathways (420)	D::K02144:ECANG7_04533	K02144	ATPeV1H; V-type H+-transporting ATPase subunit H
A::Metabolism	B::Global and overview maps	C::01100 Metabolic pathways (420)	D::K02145:ECANG7_03208	K02145	ATPeV1A, ATP6A; V-type H+-transporting ATPase subunit A [EC:3.6.3.14]
A::Metabolism	B::Global and overview maps	C::01100 Metabolic pathways (420)	D::K02146:ECANG7_05533	K02146	ATPeV0D, ATP6D; V-type H+-transporting ATPase subunit d
A::Metabolism	B::Global and overview maps	C::01100 Metabolic pathways (420)	D::K02147:ECANG7_10043	K02147	ATPeV1B, ATP6B; V-type H+-transporting ATPase subunit B
A::Metabolism	B::Global and overview maps	C::01100 Metabolic pathways (420)	D::K02148:ECANG7_00595	K02148	ATPeV1C, ATP6C; V-type H+-transporting ATPase subunit C
A::Metabolism	B::Global and overview maps	C::01100 Metabolic pathways (420)	D::K02150:ECANG7_02264	K02150	ATPeV1E, ATP6E; V-type H+-transporting ATPase subunit E
A::Metabolism	B::Global and overview maps	C::01100 Metabolic pathways (420)	D::K02151:ECANG7_08672	K02151	ATPeV1F, ATP6S14; V-type H+-transporting ATPase subunit F
A::Metabolism	B::Global and overview maps	C::01100 Metabolic pathways (420)	D::K02152:ECANG7_07100	K02152	ATPeV1G, ATP6G; V-type H+-transporting ATPase subunit G
A::Metabolism	B::Global and overview maps	C::01100 Metabolic pathways (420)	D::K02153:ECANG7_06040	K02153	ATPeV0E, ATP6H; V-type H+-transporting ATPase subunit e
A::Metabolism	B::Global and overview maps	C::01100 Metabolic pathways (420)	D::K02154:ECANG7_05240,ECANG7_04107	K02154	ATPeV0A, ATP6N; V-type H+-transporting ATPase subunit a
A::Metabolism	B::Global and overview maps	C::01100 Metabolic pathways (420)	D::K02155:ECANG7_02002,ECANG7_07392	K02155	ATPeV0C, ATP6L; V-type H+-transporting ATPase 16kDa proteolipid subunit
A::Metabolism	B::Global and overview maps	C::01100 Metabolic pathways (420)	D::K02256:ECANG7_11069	K02256	COX1; cytochrome c oxidase subunit 1 [EC:1.9.3.1]
A::Metabolism	B::Global and overview maps	C::01100 Metabolic pathways (420)	D::K02257:ECANG7_03005	K02257	COX10; protoheme IX farnesyltransferase [EC:2.5.1.-]
A::Metabolism	B::Global and overview maps	C::01100 Metabolic pathways (420)	D::K02258:ECANG7_07586	K02258	COX11; cytochrome c oxidase assembly protein subunit 11
A::Metabolism	B::Global and overview maps	C::01100 Metabolic pathways (420)	D::K02259:ECANG7_08595	K02259	COX15; cytochrome c oxidase assembly protein subunit 15
A::Metabolism	B::Global and overview maps	C::01100 Metabolic pathways (420)	D::K02263:ECANG7_02923	K02263	COX4; cytochrome c oxidase subunit 4
A::Metabolism	B::Global and overview maps	C::01100 Metabolic pathways (420)	D::K02264:ECANG7_00730	K02264	COX5A; cytochrome c oxidase subunit 5a
A::Metabolism	B::Global and overview maps	C::01100 Metabolic pathways (420)	D::K02265:ECANG7_01742,ECANG7_01899	K02265	COX5B; cytochrome c oxidase subunit 5b
A::Metabolism	B::Global and overview maps	C::01100 Metabolic pathways (420)	D::K02267:ECANG7_07913	K02267	COX6B; cytochrome c oxidase subunit 6b
A::Metabolism	B::Global and overview maps	C::01100 Metabolic pathways (420)	D::K02272:ECANG7_04952	K02272	COX7C; cytochrome c oxidase subunit 7c
A::Metabolism	B::Global and overview maps	C::01100 Metabolic pathways (420)	D::K02274:ECANG7_09235	K02274	coxA; cytochrome c oxidase subunit I [EC:1.9.3.1]
A::Metabolism	B::Global and overview maps	C::01100 Metabolic pathways (420)	D::K02318:ECANG7_08363	K02318	COASY; phosphopantetheine adenylyltransferase / dephospho-CoA kinase [EC:2.7.7.3 2.7.1.24]
A::Metabolism	B::Global and overview maps	C::01100 Metabolic pathways (420)	D::K02320:ECANG7_05208	K02320	POLA1; DNA polymerase alpha subunit A [EC:2.7.7.7]
A::Metabolism	B::Global and overview maps	C::01100 Metabolic pathways (420)	D::K02321:ECANG7_06283	K02321	POLA2; DNA polymerase alpha subunit B
A::Metabolism	B::Global and overview maps	C::01100 Metabolic pathways (420)	D::K02324:ECANG7_02328	K02324	POLE1; DNA polymerase epsilon subunit 1 [EC:2.7.7.7]
A::Metabolism	B::Global and overview maps	C::01100 Metabolic pathways (420)	D::K02325:ECANG7_03543	K02325	POLE2; DNA polymerase epsilon subunit 2 [EC:2.7.7.7]
A::Metabolism	B::Global and overview maps	C::01100 Metabolic pathways (420)	D::K02327:ECANG7_06870	K02327	POLD1; DNA polymerase delta subunit 1 [EC:2.7.7.7]
A::Metabolism	B::Global and overview maps	C::01100 Metabolic pathways (420)	D::K02328:ECANG7_03594	K02328	POLD2; DNA polymerase delta subunit 2
A::Metabolism	B::Global and overview maps	C::01100 Metabolic pathways (420)	D::K02350:ECANG7_04579	K02350	POLZ1, rev3; DNA polymerase zeta [EC:2.7.7.7]
A::Metabolism	B::Global and overview maps	C::01100 Metabolic pathways (420)	D::K02367:ECANG7_03622	K02367	EXT2; glucuronyl/N-acetylglucosaminyl transferase EXT2 [EC:2.4.1.224 2.4.1.225]
A::Metabolism	B::Global and overview maps	C::01100 Metabolic pathways (420)	D::K02370:ECANG7_06862	K02370	EXTL3; alpha-1,4-N-acetylglucosaminyltransferase EXTL3 [EC:2.4.1.223 2.4.1.224]
A::Metabolism	B::Global and overview maps	C::01100 Metabolic pathways (420)	D::K02377:ECANG7_06239	K02377	TSTA3, fcl; GDP-L-fucose synthase [EC:1.1.1.271]
A::Metabolism	B::Global and overview maps	C::01100 Metabolic pathways (420)	D::K02433:ECANG7_06276	K02433	gatA, QRSL1; aspartyl-tRNA(Asn)/glutamyl-tRNA(Gln) amidotransferase subunit A [EC:6.3.5.6 6.3.5.7]
A::Metabolism	B::Global and overview maps	C::01100 Metabolic pathways (420)	D::K02434:ECANG7_01067	K02434	gatB, PET112; aspartyl-tRNA(Asn)/glutamyl-tRNA(Gln) amidotransferase subunit B [EC:6.3.5.6 6.3.5.7]
A::Metabolism	B::Global and overview maps	C::01100 Metabolic pathways (420)	D::K02437:ECANG7_03088	K02437	gcvH, GCSH; glycine cleavage system H protein
A::Metabolism	B::Global and overview maps	C::01100 Metabolic pathways (420)	D::K02576:ECANG7_07653	K02576	NDST1; heparan sulfate N-deacetylase/N-sulfotransferase NDST1 [EC:3.1.1.- 2.8.2.-]
A::Metabolism	B::Global and overview maps	C::01100 Metabolic pathways (420)	D::K02641:ECANG7_02367	K02641	petH; ferredoxin--NADP+ reductase [EC:1.18.1.2]
A::Metabolism	B::Global and overview maps	C::01100 Metabolic pathways (420)	D::K02684:ECANG7_07124	K02684	PRI1; DNA primase small subunit [EC:2.7.7.-]
A::Metabolism	B::Global and overview maps	C::01100 Metabolic pathways (420)	D::K02685:ECANG7_00560	K02685	PRI2; DNA primase large subunit [EC:2.7.7.-]
A::Metabolism	B::Global and overview maps	C::01100 Metabolic pathways (420)	D::K02999:ECANG7_08541,ECANG7_09633	K02999	RPA1, POLR1A; DNA-directed RNA polymerase I subunit RPA1 [EC:2.7.7.6]
A::Metabolism	B::Global and overview maps	C::01100 Metabolic pathways (420)	D::K03000:ECANG7_01787	K03000	RPA12, ZNRD1; DNA-directed RNA polymerase I subunit RPA12
A::Metabolism	B::Global and overview maps	C::01100 Metabolic pathways (420)	D::K03002:ECANG7_04394	K03002	RPA2, POLR1B; DNA-directed RNA polymerase I subunit RPA2 [EC:2.7.7.6]
A::Metabolism	B::Global and overview maps	C::01100 Metabolic pathways (420)	D::K03006:ECANG7_00904	K03006	RPB1, POLR2A; DNA-directed RNA polymerase II subunit RPB1 [EC:2.7.7.6]
A::Metabolism	B::Global and overview maps	C::01100 Metabolic pathways (420)	D::K03007:ECANG7_02479	K03007	RPB10, POLR2L; DNA-directed RNA polymerases I, II, and III subunit RPABC5
A::Metabolism	B::Global and overview maps	C::01100 Metabolic pathways (420)	D::K03008:ECANG7_01073	K03008	RPB11, POLR2J; DNA-directed RNA polymerase II subunit RPB11
A::Metabolism	B::Global and overview maps	C::01100 Metabolic pathways (420)	D::K03009:ECANG7_03355	K03009	RPB12, POLR2K; DNA-directed RNA polymerases I, II, and III subunit RPABC4
A::Metabolism	B::Global and overview maps	C::01100 Metabolic pathways (420)	D::K03010:ECANG7_02431	K03010	RPB2, POLR2B; DNA-directed RNA polymerase II subunit RPB2 [EC:2.7.7.6]
A::Metabolism	B::Global and overview maps	C::01100 Metabolic pathways (420)	D::K03011:ECANG7_03541	K03011	RPB3, POLR2C; DNA-directed RNA polymerase II subunit RPB3
A::Metabolism	B::Global and overview maps	C::01100 Metabolic pathways (420)	D::K03012:ECANG7_03049	K03012	RPB4, POLR2D; DNA-directed RNA polymerase II subunit RPB4
A::Metabolism	B::Global and overview maps	C::01100 Metabolic pathways (420)	D::K03013:ECANG7_03623	K03013	RPB5, POLR2E; DNA-directed RNA polymerases I, II, and III subunit RPABC1
A::Metabolism	B::Global and overview maps	C::01100 Metabolic pathways (420)	D::K03014:ECANG7_03296	K03014	RPB6, POLR2F; DNA-directed RNA polymerases I, II, and III subunit RPABC2
A::Metabolism	B::Global and overview maps	C::01100 Metabolic pathways (420)	D::K03015:ECANG7_00030	K03015	RPB7, POLR2G; DNA-directed RNA polymerase II subunit RPB7
A::Metabolism	B::Global and overview maps	C::01100 Metabolic pathways (420)	D::K03016:ECANG7_01274	K03016	RPB8, POLR2H; DNA-directed RNA polymerases I, II, and III subunit RPABC3
A::Metabolism	B::Global and overview maps	C::01100 Metabolic pathways (420)	D::K03017:ECANG7_07458	K03017	RPB9, POLR2I; DNA-directed RNA polymerase II subunit RPB9
A::Metabolism	B::Global and overview maps	C::01100 Metabolic pathways (420)	D::K03018:ECANG7_01444	K03018	RPC1, POLR3A; DNA-directed RNA polymerase III subunit RPC1 [EC:2.7.7.6]
A::Metabolism	B::Global and overview maps	C::01100 Metabolic pathways (420)	D::K03019:ECANG7_11128	K03019	RPC11, POLR3K; DNA-directed RNA polymerase III subunit RPC11
A::Metabolism	B::Global and overview maps	C::01100 Metabolic pathways (420)	D::K03021:ECANG7_04006	K03021	RPC2, POLR3B; DNA-directed RNA polymerase III subunit RPC2 [EC:2.7.7.6]
A::Metabolism	B::Global and overview maps	C::01100 Metabolic pathways (420)	D::K03022:ECANG7_07240	K03022	RPC8, POLR3H; DNA-directed RNA polymerase III subunit RPC8
A::Metabolism	B::Global and overview maps	C::01100 Metabolic pathways (420)	D::K03023:ECANG7_00641	K03023	RPC3, POLR3C; DNA-directed RNA polymerase III subunit RPC3
A::Metabolism	B::Global and overview maps	C::01100 Metabolic pathways (420)	D::K03024:ECANG7_04506	K03024	RPC7, POLR3G; DNA-directed RNA polymerase III subunit RPC7
A::Metabolism	B::Global and overview maps	C::01100 Metabolic pathways (420)	D::K03025:ECANG7_04882	K03025	RPC6, POLR3F; DNA-directed RNA polymerase III subunit RPC6
A::Metabolism	B::Global and overview maps	C::01100 Metabolic pathways (420)	D::K03027:ECANG7_02446	K03027	RPC40, POLR1C; DNA-directed RNA polymerases I and III subunit RPAC1
A::Metabolism	B::Global and overview maps	C::01100 Metabolic pathways (420)	D::K03103:ECANG7_05951	K03103	MINPP1; multiple inositol-polyphosphate phosphatase / 2,3-bisphosphoglycerate 3-phosphatase [EC:3.1.3.62 3.1.3.80]
A::Metabolism	B::Global and overview maps	C::01100 Metabolic pathways (420)	D::K03371:ECANG7_07036	K03371	SIAT8A; alpha-N-acetyl-neuraminate alpha-2,8-sialyltransferase (sialyltransferase 8A) [EC:2.4.99.8]
A::Metabolism	B::Global and overview maps	C::01100 Metabolic pathways (420)	D::K03372:ECANG7_05478	K03372	ACATN, SLC33A1; MFS transporter, PAT family, solute carrier family 33 (acetyl-CoA transportor), member 1 [EC:2.3.1.-]
A::Metabolism	B::Global and overview maps	C::01100 Metabolic pathways (420)	D::K03434:ECANG7_00183	K03434	PIGL; N-acetylglucosaminylphosphatidylinositol deacetylase [EC:3.5.1.89]
A::Metabolism	B::Global and overview maps	C::01100 Metabolic pathways (420)	D::K03462:ECANG7_06823	K03462	NAMPT; nicotinamide phosphoribosyltransferase [EC:2.4.2.12]
A::Metabolism	B::Global and overview maps	C::01100 Metabolic pathways (420)	D::K03644:ECANG7_00153	K03644	lipA; lipoyl synthase [EC:2.8.1.8]
A::Metabolism	B::Global and overview maps	C::01100 Metabolic pathways (420)	D::K03661:ECANG7_01417	K03661	ATPeV0B, ATP6F; V-type H+-transporting ATPase 21kDa proteolipid subunit
A::Metabolism	B::Global and overview maps	C::01100 Metabolic pathways (420)	D::K03766:ECANG7_10981	K03766	B3GNT5; beta-1,3-N-acetylglucosaminyltransferase 5 [EC:2.4.1.206]
A::Metabolism	B::Global and overview maps	C::01100 Metabolic pathways (420)	D::K03783:ECANG7_08459,ECANG7_08854,ECANG7_07937,ECANG7_08457,ECANG7_11196,ECANG7_05567,ECANG7_09964,ECANG7_08458	K03783	punA, PNP; purine-nucleoside phosphorylase [EC:2.4.2.1]
A::Metabolism	B::Global and overview maps	C::01100 Metabolic pathways (420)	D::K03801:ECANG7_02338	K03801	lipB; lipoyl(octanoyl) transferase [EC:2.3.1.181]
A::Metabolism	B::Global and overview maps	C::01100 Metabolic pathways (420)	D::K03841:ECANG7_07784	K03841	FBP, fbp; fructose-1,6-bisphosphatase I [EC:3.1.3.11]
A::Metabolism	B::Global and overview maps	C::01100 Metabolic pathways (420)	D::K03842:ECANG7_03706	K03842	ALG1; beta-1,4-mannosyltransferase [EC:2.4.1.142]
A::Metabolism	B::Global and overview maps	C::01100 Metabolic pathways (420)	D::K03843:ECANG7_09025	K03843	ALG2; alpha-1,3/alpha-1,6-mannosyltransferase [EC:2.4.1.132 2.4.1.257]
A::Metabolism	B::Global and overview maps	C::01100 Metabolic pathways (420)	D::K03844:ECANG7_05190	K03844	ALG11; alpha-1,2-mannosyltransferase [EC:2.4.1.131]
A::Metabolism	B::Global and overview maps	C::01100 Metabolic pathways (420)	D::K03845:ECANG7_04120	K03845	ALG3; alpha-1,3-mannosyltransferase [EC:2.4.1.258]
A::Metabolism	B::Global and overview maps	C::01100 Metabolic pathways (420)	D::K03847:ECANG7_03888	K03847	ALG12; alpha-1,6-mannosyltransferase [EC:2.4.1.260]
A::Metabolism	B::Global and overview maps	C::01100 Metabolic pathways (420)	D::K03848:ECANG7_03069	K03848	ALG6; alpha-1,3-glucosyltransferase [EC:2.4.1.267]
A::Metabolism	B::Global and overview maps	C::01100 Metabolic pathways (420)	D::K03849:ECANG7_01338	K03849	ALG8; alpha-1,3-glucosyltransferase [EC:2.4.1.265]
A::Metabolism	B::Global and overview maps	C::01100 Metabolic pathways (420)	D::K03850:ECANG7_07899	K03850	ALG10; alpha-1,2-glucosyltransferase [EC:2.4.1.256]
A::Metabolism	B::Global and overview maps	C::01100 Metabolic pathways (420)	D::K03857:ECANG7_09148,ECANG7_08147,ECANG7_10615,ECANG7_10017,ECANG7_10915	K03857	PIGA, GPI3; phosphatidylinositol glycan, class A [EC:2.4.1.198]
A::Metabolism	B::Global and overview maps	C::01100 Metabolic pathways (420)	D::K03859:ECANG7_00489	K03859	PIGC, GPI2; phosphatidylinositol glycan, class C
A::Metabolism	B::Global and overview maps	C::01100 Metabolic pathways (420)	D::K03877:ECANG7_10131,ECANG7_07658,ECANG7_08964	K03877	B3GALT5; beta-1,3-galactosyltransferase 5 [EC:2.4.1.-]
A::Metabolism	B::Global and overview maps	C::01100 Metabolic pathways (420)	D::K03934:ECANG7_02761	K03934	NDUFS1; NADH dehydrogenase (ubiquinone) Fe-S protein 1 [EC:1.6.5.3 1.6.99.3]
A::Metabolism	B::Global and overview maps	C::01100 Metabolic pathways (420)	D::K03936:ECANG7_06427	K03936	NDUFS3; NADH dehydrogenase (ubiquinone) Fe-S protein 3 [EC:1.6.5.3 1.6.99.3]
A::Metabolism	B::Global and overview maps	C::01100 Metabolic pathways (420)	D::K03940:ECANG7_06455	K03940	NDUFS7; NADH dehydrogenase (ubiquinone) Fe-S protein 7 [EC:1.6.5.3 1.6.99.3]
A::Metabolism	B::Global and overview maps	C::01100 Metabolic pathways (420)	D::K03941:ECANG7_06846	K03941	NDUFS8; NADH dehydrogenase (ubiquinone) Fe-S protein 8 [EC:1.6.5.3 1.6.99.3]
A::Metabolism	B::Global and overview maps	C::01100 Metabolic pathways (420)	D::K03942:ECANG7_07856	K03942	NDUFV1; NADH dehydrogenase (ubiquinone) flavoprotein 1 [EC:1.6.5.3 1.6.99.3]
A::Metabolism	B::Global and overview maps	C::01100 Metabolic pathways (420)	D::K03943:ECANG7_06510	K03943	NDUFV2; NADH dehydrogenase (ubiquinone) flavoprotein 2 [EC:1.6.5.3 1.6.99.3]
A::Metabolism	B::Global and overview maps	C::01100 Metabolic pathways (420)	D::K03949:ECANG7_06190	K03949	NDUFA5; NADH dehydrogenase (ubiquinone) 1 alpha subcomplex subunit 5
A::Metabolism	B::Global and overview maps	C::01100 Metabolic pathways (420)	D::K03950:ECANG7_05321	K03950	NDUFA6; NADH dehydrogenase (ubiquinone) 1 alpha subcomplex subunit 6
A::Metabolism	B::Global and overview maps	C::01100 Metabolic pathways (420)	D::K03951:ECANG7_04566	K03951	NDUFA7; NADH dehydrogenase (ubiquinone) 1 alpha subcomplex subunit 7
A::Metabolism	B::Global and overview maps	C::01100 Metabolic pathways (420)	D::K03952:ECANG7_04194	K03952	NDUFA8; NADH dehydrogenase (ubiquinone) 1 alpha subcomplex subunit 8
A::Metabolism	B::Global and overview maps	C::01100 Metabolic pathways (420)	D::K03953:ECANG7_06582	K03953	NDUFA9; NADH dehydrogenase (ubiquinone) 1 alpha subcomplex subunit 9
A::Metabolism	B::Global and overview maps	C::01100 Metabolic pathways (420)	D::K03954:ECANG7_05659	K03954	NDUFA10; NADH dehydrogenase (ubiquinone) 1 alpha subcomplex subunit 10
A::Metabolism	B::Global and overview maps	C::01100 Metabolic pathways (420)	D::K03955:ECANG7_05262	K03955	NDUFAB1; NADH dehydrogenase (ubiquinone) 1 alpha/beta subcomplex 1
A::Metabolism	B::Global and overview maps	C::01100 Metabolic pathways (420)	D::K03959:ECANG7_02649	K03959	NDUFB3; NADH dehydrogenase (ubiquinone) 1 beta subcomplex subunit 3
A::Metabolism	B::Global and overview maps	C::01100 Metabolic pathways (420)	D::K03961:ECANG7_01442	K03961	NDUFB5; NADH dehydrogenase (ubiquinone) 1 beta subcomplex subunit 5
A::Metabolism	B::Global and overview maps	C::01100 Metabolic pathways (420)	D::K03962:ECANG7_03401	K03962	NDUFB6; NADH dehydrogenase (ubiquinone) 1 beta subcomplex subunit 6
A::Metabolism	B::Global and overview maps	C::01100 Metabolic pathways (420)	D::K03963:ECANG7_06477	K03963	NDUFB7; NADH dehydrogenase (ubiquinone) 1 beta subcomplex subunit 7
A::Metabolism	B::Global and overview maps	C::01100 Metabolic pathways (420)	D::K03964:ECANG7_04496	K03964	NDUFB8; NADH dehydrogenase (ubiquinone) 1 beta subcomplex subunit 8
A::Metabolism	B::Global and overview maps	C::01100 Metabolic pathways (420)	D::K03965:ECANG7_05837	K03965	NDUFB9; NADH dehydrogenase (ubiquinone) 1 beta subcomplex subunit 9
A::Metabolism	B::Global and overview maps	C::01100 Metabolic pathways (420)	D::K04097:ECANG7_03654	K04097	HPGDS; prostaglandin-H2 D-isomerase / glutathione transferase [EC:5.3.99.2 2.5.1.18]
A::Metabolism	B::Global and overview maps	C::01100 Metabolic pathways (420)	D::K04487:ECANG7_03847	K04487	iscS, NFS1; cysteine desulfurase [EC:2.8.1.7]
A::Metabolism	B::Global and overview maps	C::01100 Metabolic pathways (420)	D::K04710:ECANG7_10396,ECANG7_02040,ECANG7_08951,ECANG7_06826	K04710	CERS; ceramide synthetase [EC:2.3.1.24]
A::Metabolism	B::Global and overview maps	C::01100 Metabolic pathways (420)	D::K04712:ECANG7_10092,ECANG7_09996,ECANG7_09283,ECANG7_09289,ECANG7_09284,ECANG7_11435,ECANG7_09288	K04712	DEGS; sphingolipid Delta-4 desaturase [EC:1.14.-.-]
A::Metabolism	B::Global and overview maps	C::01100 Metabolic pathways (420)	D::K04718:ECANG7_07379	K04718	SPHK; sphingosine kinase [EC:2.7.1.91]
A::Metabolism	B::Global and overview maps	C::01100 Metabolic pathways (420)	D::K05283:ECANG7_00879	K05283	PIGW; phosphatidylinositol glycan, class W [EC:2.3.-.-]
A::Metabolism	B::Global and overview maps	C::01100 Metabolic pathways (420)	D::K05284:ECANG7_00071	K05284	PIGM; phosphatidylinositol glycan, class M [EC:2.4.1.-]
A::Metabolism	B::Global and overview maps	C::01100 Metabolic pathways (420)	D::K05285:ECANG7_04621,ECANG7_05869	K05285	PIGN; phosphatidylinositol glycan, class N [EC:2.7.-.-]
A::Metabolism	B::Global and overview maps	C::01100 Metabolic pathways (420)	D::K05286:ECANG7_01923	K05286	PIGB; phosphatidylinositol glycan, class B [EC:2.4.1.-]
A::Metabolism	B::Global and overview maps	C::01100 Metabolic pathways (420)	D::K05288:ECANG7_04415	K05288	PIGO; phosphatidylinositol glycan, class O
A::Metabolism	B::Global and overview maps	C::01100 Metabolic pathways (420)	D::K05289:ECANG7_04014	K05289	GAA1; glycosylphosphatidylinositol transamidase
A::Metabolism	B::Global and overview maps	C::01100 Metabolic pathways (420)	D::K05290:ECANG7_01249	K05290	PIGK; phosphatidylinositol glycan, class K [EC:2.6.-.-]
A::Metabolism	B::Global and overview maps	C::01100 Metabolic pathways (420)	D::K05292:ECANG7_05122	K05292	PIGT; phosphatidylinositol glycan, class T
A::Metabolism	B::Global and overview maps	C::01100 Metabolic pathways (420)	D::K05294:ECANG7_07556,ECANG7_07429	K05294	PGAP1; glycosylphosphatidylinositol deacylase [EC:3.-.-.-]
A::Metabolism	B::Global and overview maps	C::01100 Metabolic pathways (420)	D::K05349:ECANG7_01425	K05349	bglX; beta-glucosidase [EC:3.2.1.21]
A::Metabolism	B::Global and overview maps	C::01100 Metabolic pathways (420)	D::K05546:ECANG7_04635	K05546	GANAB; alpha 1,3-glucosidase [EC:3.2.1.84]
A::Metabolism	B::Global and overview maps	C::01100 Metabolic pathways (420)	D::K05858:ECANG7_05735	K05858	PLCB; phosphatidylinositol phospholipase C, beta [EC:3.1.4.11]
A::Metabolism	B::Global and overview maps	C::01100 Metabolic pathways (420)	D::K06125:ECANG7_06853	K06125	COQ2; 4-hydroxybenzoate polyprenyltransferase [EC:2.5.1.39]
A::Metabolism	B::Global and overview maps	C::01100 Metabolic pathways (420)	D::K06126:ECANG7_00701	K06126	COQ6; ubiquinone biosynthesis monooxygenase Coq6 [EC:1.14.13.-]
A::Metabolism	B::Global and overview maps	C::01100 Metabolic pathways (420)	D::K06127:ECANG7_05809	K06127	COQ5; 2-methoxy-6-polyprenyl-1,4-benzoquinol methylase [EC:2.1.1.201]
A::Metabolism	B::Global and overview maps	C::01100 Metabolic pathways (420)	D::K06134:ECANG7_05372	K06134	COQ7; ubiquinone biosynthesis monooxygenase Coq7 [EC:1.14.13.-]
A::Metabolism	B::Global and overview maps	C::01100 Metabolic pathways (420)	D::K06210:ECANG7_06884	K06210	NMNAT; nicotinamide mononucleotide adenylyltransferase [EC:2.7.7.1 2.7.7.18]
A::Metabolism	B::Global and overview maps	C::01100 Metabolic pathways (420)	D::K07151:ECANG7_00533,ECANG7_06809	K07151	STT3; dolichyl-diphosphooligosaccharide--protein glycosyltransferase [EC:2.4.99.18]
A::Metabolism	B::Global and overview maps	C::01100 Metabolic pathways (420)	D::K07432:ECANG7_03639	K07432	ALG13; beta-1,4-N-acetylglucosaminyltransferase [EC:2.4.1.141]
A::Metabolism	B::Global and overview maps	C::01100 Metabolic pathways (420)	D::K07441:ECANG7_01842	K07441	ALG14; beta-1,4-N-acetylglucosaminyltransferase [EC:2.4.1.141]
A::Metabolism	B::Global and overview maps	C::01100 Metabolic pathways (420)	D::K07511:ECANG7_02915	K07511	ECHS1; enoyl-CoA hydratase [EC:4.2.1.17]
A::Metabolism	B::Global and overview maps	C::01100 Metabolic pathways (420)	D::K07512:ECANG7_05867	K07512	MECR, NRBF1; mitochondrial trans-2-enoyl-CoA reductase [EC:1.3.1.38]
A::Metabolism	B::Global and overview maps	C::01100 Metabolic pathways (420)	D::K07542:ECANG7_01025	K07542	PIGV; phosphatidylinositol glycan, class V [EC:2.4.1.-]
A::Metabolism	B::Global and overview maps	C::01100 Metabolic pathways (420)	D::K07819:ECANG7_07464	K07819	B3GALT1; beta-1,3-galactosyltransferase 1 [EC:2.4.1.-]
A::Metabolism	B::Global and overview maps	C::01100 Metabolic pathways (420)	D::K07820:ECANG7_11154	K07820	B3GALT2; beta-1,3-galactosyltransferase 2 [EC:2.4.1.-]
A::Metabolism	B::Global and overview maps	C::01100 Metabolic pathways (420)	D::K08074:ECANG7_02686	K08074	ADPGK; ADP-dependent glucokinase [EC:2.7.1.147]
A::Metabolism	B::Global and overview maps	C::01100 Metabolic pathways (420)	D::K08660:ECANG7_06179	K08660	CNDP2; cytosolic nonspecific dipeptidase [EC:3.4.13.18]
A::Metabolism	B::Global and overview maps	C::01100 Metabolic pathways (420)	D::K08678:ECANG7_03861	K08678	UXS1, uxs; UDP-glucuronate decarboxylase [EC:4.1.1.35]
A::Metabolism	B::Global and overview maps	C::01100 Metabolic pathways (420)	D::K08683:ECANG7_02498	K08683	HSD17B10; 3-hydroxyacyl-CoA dehydrogenase / 3-hydroxy-2-methylbutyryl-CoA dehydrogenase [EC:1.1.1.35 1.1.1.178]
A::Metabolism	B::Global and overview maps	C::01100 Metabolic pathways (420)	D::K08729:ECANG7_04175	K08729	PTDSS1; phosphatidylserine synthase 1 [EC:2.7.8.-]
A::Metabolism	B::Global and overview maps	C::01100 Metabolic pathways (420)	D::K08738:ECANG7_07932	K08738	CYC; cytochrome c
A::Metabolism	B::Global and overview maps	C::01100 Metabolic pathways (420)	D::K08744:ECANG7_01173	K08744	CRLS; cardiolipin synthase (CMP-forming) [EC:2.7.8.41]
A::Metabolism	B::Global and overview maps	C::01100 Metabolic pathways (420)	D::K09458:ECANG7_02654	K09458	fabF; 3-oxoacyl-[acyl-carrier-protein] synthase II [EC:2.3.1.179]
A::Metabolism	B::Global and overview maps	C::01100 Metabolic pathways (420)	D::K09659:ECANG7_01023	K09659	DPM3; dolichyl-phosphate mannosyltransferase polypeptide 3
A::Metabolism	B::Global and overview maps	C::01100 Metabolic pathways (420)	D::K09663:ECANG7_10413	K09663	GCNT4; beta-1,6-N-acetylglucosaminyltransferase 4 [EC:2.4.1.-]
A::Metabolism	B::Global and overview maps	C::01100 Metabolic pathways (420)	D::K09680:ECANG7_04323	K09680	coaW; type II pantothenate kinase [EC:2.7.1.33]
A::Metabolism	B::Global and overview maps	C::01100 Metabolic pathways (420)	D::K09881:ECANG7_06987	K09881	AGK; acylglycerol kinase [EC:2.7.1.94]
A::Metabolism	B::Global and overview maps	C::01100 Metabolic pathways (420)	D::K10105:ECANG7_00462	K10105	LIPT1; lipoyltransferase 1
A::Metabolism	B::Global and overview maps	C::01100 Metabolic pathways (420)	D::K10158:ECANG7_09485,ECANG7_06470,ECANG7_02614,ECANG7_07958,ECANG7_04291	K10158	B3GAT3; galactosylgalactosylxylosylprotein 3-beta-glucuronosyltransferase 3 [EC:2.4.1.135]
A::Metabolism	B::Global and overview maps	C::01100 Metabolic pathways (420)	D::K10251:ECANG7_02587,ECANG7_10929	K10251	HSD17B12, KAR, IFA38; 17beta-estradiol 17-dehydrogenase / very-long-chain 3-oxoacyl-CoA reductase [EC:1.1.1.62 1.1.1.330]
A::Metabolism	B::Global and overview maps	C::01100 Metabolic pathways (420)	D::K10712:ECANG7_06059	K10712	ADO; cysteamine dioxygenase [EC:1.13.11.19]
A::Metabolism	B::Global and overview maps	C::01100 Metabolic pathways (420)	D::K10807:ECANG7_00076	K10807	RRM1; ribonucleoside-diphosphate reductase subunit M1 [EC:1.17.4.1]
A::Metabolism	B::Global and overview maps	C::01100 Metabolic pathways (420)	D::K10808:ECANG7_06911	K10808	RRM2; ribonucleoside-diphosphate reductase subunit M2 [EC:1.17.4.1]
A::Metabolism	B::Global and overview maps	C::01100 Metabolic pathways (420)	D::K11140:ECANG7_04399	K11140	ANPEP, CD13; aminopeptidase N [EC:3.4.11.2]
A::Metabolism	B::Global and overview maps	C::01100 Metabolic pathways (420)	D::K11142:ECANG7_10285,ECANG7_03134	K11142	LAP3; cytosol aminopeptidase [EC:3.4.11.1 3.4.11.5]
A::Metabolism	B::Global and overview maps	C::01100 Metabolic pathways (420)	D::K11182:ECANG7_08998	K11182	AOC1, ABP1; diamine oxidase [EC:1.4.3.22]
A::Metabolism	B::Global and overview maps	C::01100 Metabolic pathways (420)	D::K11204:ECANG7_06946	K11204	GCLC; glutamate--cysteine ligase catalytic subunit [EC:6.3.2.2]
A::Metabolism	B::Global and overview maps	C::01100 Metabolic pathways (420)	D::K11262:ECANG7_02455	K11262	ACACA; acetyl-CoA carboxylase / biotin carboxylase 1 [EC:6.4.1.2 6.3.4.14]
A::Metabolism	B::Global and overview maps	C::01100 Metabolic pathways (420)	D::K11352:ECANG7_08593	K11352	NDUFA12; NADH dehydrogenase (ubiquinone) 1 alpha subcomplex subunit 12
A::Metabolism	B::Global and overview maps	C::01100 Metabolic pathways (420)	D::K11353:ECANG7_09561	K11353	NDUFA13; NADH dehydrogenase (ubiquinone) 1 alpha subcomplex subunit 13
A::Metabolism	B::Global and overview maps	C::01100 Metabolic pathways (420)	D::K12309:ECANG7_02811	K12309	GLB1, ELNR1; beta-galactosidase [EC:3.2.1.23]
A::Metabolism	B::Global and overview maps	C::01100 Metabolic pathways (420)	D::K12316:ECANG7_03219	K12316	GAA; lysosomal alpha-glucosidase [EC:3.2.1.20]
A::Metabolism	B::Global and overview maps	C::01100 Metabolic pathways (420)	D::K12349:ECANG7_03275	K12349	ASAH2; neutral ceramidase [EC:3.5.1.23]
A::Metabolism	B::Global and overview maps	C::01100 Metabolic pathways (420)	D::K12351:ECANG7_08065	K12351	SMPD2; sphingomyelin phosphodiesterase 2 [EC:3.1.4.12]
A::Metabolism	B::Global and overview maps	C::01100 Metabolic pathways (420)	D::K12373:ECANG7_05256,ECANG7_00937,ECANG7_10527	K12373	HEXA_B; hexosaminidase [EC:3.2.1.52]
A::Metabolism	B::Global and overview maps	C::01100 Metabolic pathways (420)	D::K12666:ECANG7_03881	K12666	OST1, RPN1; oligosaccharyltransferase complex subunit alpha (ribophorin I)
A::Metabolism	B::Global and overview maps	C::01100 Metabolic pathways (420)	D::K12667:ECANG7_06606	K12667	SWP1, RPN2; oligosaccharyltransferase complex subunit delta (ribophorin II)
A::Metabolism	B::Global and overview maps	C::01100 Metabolic pathways (420)	D::K12668:ECANG7_07915	K12668	OST2, DAD1; oligosaccharyltransferase complex subunit epsilon
A::Metabolism	B::Global and overview maps	C::01100 Metabolic pathways (420)	D::K12669:ECANG7_08912	K12669	OST3, OST6; oligosaccharyltransferase complex subunit gamma
A::Metabolism	B::Global and overview maps	C::01100 Metabolic pathways (420)	D::K12670:ECANG7_04487	K12670	WBP1; oligosaccharyltransferase complex subunit beta
A::Metabolism	B::Global and overview maps	C::01100 Metabolic pathways (420)	D::K13273:ECANG7_06286	K13273	PMVK; phosphomevalonate kinase [EC:2.7.4.2]
A::Metabolism	B::Global and overview maps	C::01100 Metabolic pathways (420)	D::K13421:ECANG7_01612	K13421	UMPS; uridine monophosphate synthetase [EC:2.4.2.10 4.1.1.23]
A::Metabolism	B::Global and overview maps	C::01100 Metabolic pathways (420)	D::K13506:ECANG7_04617	K13506	GPAT3_4, AGPAT9, AGPAT6; glycerol-3-phosphate O-acyltransferase 3/4 [EC:2.3.1.15]
A::Metabolism	B::Global and overview maps	C::01100 Metabolic pathways (420)	D::K13509:ECANG7_02625,ECANG7_02628	K13509	AGPAT1_2; lysophosphatidate acyltransferase [EC:2.3.1.51]
A::Metabolism	B::Global and overview maps	C::01100 Metabolic pathways (420)	D::K13510:ECANG7_07532	K13510	LPCAT1_2; lysophosphatidylcholine acyltransferase / lyso-PAF acetyltransferase [EC:2.3.1.23 2.3.1.67]
A::Metabolism	B::Global and overview maps	C::01100 Metabolic pathways (420)	D::K13513:ECANG7_08343	K13513	LCLAT1, AGPAT8; lysocardiolipin and lysophospholipid acyltransferase [EC:2.3.1.- 2.3.1.51]
A::Metabolism	B::Global and overview maps	C::01100 Metabolic pathways (420)	D::K13517:ECANG7_07630,ECANG7_00582	K13517	MBOAT1_2; lysophospholipid acyltransferase 1/2 [EC:2.3.1.51 2.3.1.-]
A::Metabolism	B::Global and overview maps	C::01100 Metabolic pathways (420)	D::K13711:ECANG7_01081	K13711	PI4K2; phosphatidylinositol 4-kinase type 2 [EC:2.7.1.67]
A::Metabolism	B::Global and overview maps	C::01100 Metabolic pathways (420)	D::K13811:ECANG7_05165	K13811	PAPSS; 3'-phosphoadenosine 5'-phosphosulfate synthase [EC:2.7.7.4 2.7.1.25]
A::Metabolism	B::Global and overview maps	C::01100 Metabolic pathways (420)	D::K14156:ECANG7_03577	K14156	CHK; choline/ethanolamine kinase [EC:2.7.1.32 2.7.1.82]
A::Metabolism	B::Global and overview maps	C::01100 Metabolic pathways (420)	D::K14163:ECANG7_03591	K14163	EPRS; bifunctional glutamyl/prolyl-tRNA synthetase [EC:6.1.1.17 6.1.1.15]
A::Metabolism	B::Global and overview maps	C::01100 Metabolic pathways (420)	D::K14454:ECANG7_04368	K14454	GOT1; aspartate aminotransferase, cytoplasmic [EC:2.6.1.1]
A::Metabolism	B::Global and overview maps	C::01100 Metabolic pathways (420)	D::K14455:ECANG7_04141	K14455	GOT2; aspartate aminotransferase, mitochondrial [EC:2.6.1.1]
A::Metabolism	B::Global and overview maps	C::01100 Metabolic pathways (420)	D::K14677:ECANG7_03178	K14677	ACY1; aminoacylase [EC:3.5.1.14]
A::Metabolism	B::Global and overview maps	C::01100 Metabolic pathways (420)	D::K15374:ECANG7_06377	K15374	TRAK2, GRIF1; trafficking kinesin-binding protein 2
A::Metabolism	B::Global and overview maps	C::01100 Metabolic pathways (420)	D::K15717:ECANG7_01839	K15717	K15717; prostamide/prostaglandin F2alpha synthase [EC:1.11.1.20]
A::Metabolism	B::Global and overview maps	C::01100 Metabolic pathways (420)	D::K15728:ECANG7_06672,ECANG7_02821	K15728	LPIN; phosphatidate phosphatase LPIN [EC:3.1.3.4]
A::Metabolism	B::Global and overview maps	C::01100 Metabolic pathways (420)	D::K15759:ECANG7_09126	K15759	IMPAD1, IMPA3; inositol monophosphatase 3 [EC:3.1.3.25 3.1.3.7]
A::Metabolism	B::Global and overview maps	C::01100 Metabolic pathways (420)	D::K15779:ECANG7_06354	K15779	PGM2; phosphoglucomutase / phosphopentomutase [EC:5.4.2.2 5.4.2.7]
A::Metabolism	B::Global and overview maps	C::01100 Metabolic pathways (420)	D::K15788:ECANG7_00934
A::Metabolism	B::Global and overview maps	C::01100 Metabolic pathways (420)	D::K16343:ECANG7_02873	K16343	PLA2G6, IPLA2; calcium-independent phospholipase A2 [EC:3.1.1.4]
A::Metabolism	B::Global and overview maps	C::01100 Metabolic pathways (420)	D::K16794:ECANG7_05062	K16794	PAFAH1B1, LIS1; platelet-activating factor acetylhydrolase IB subunit alpha
A::Metabolism	B::Global and overview maps	C::01100 Metabolic pathways (420)	D::K16795:ECANG7_01110	K16795	PAFAH1B2_3; platelet-activating factor acetylhydrolase IB subunit beta/gamma [EC:3.1.1.47]
A::Metabolism	B::Global and overview maps	C::01100 Metabolic pathways (420)	D::K16860:ECANG7_05108	K16860	PLD3_4; phospholipase D3/4 [EC:3.1.4.4]
A::Metabolism	B::Global and overview maps	C::01100 Metabolic pathways (420)	D::K17108:ECANG7_04388,ECANG7_00072	K17108	GBA2; non-lysosomal glucosylceramidase [EC:3.2.1.45]
A::Metabolism	B::Global and overview maps	C::01100 Metabolic pathways (420)	D::K17497:ECANG7_02633	K17497	PMM; phosphomannomutase [EC:5.4.2.8]
A::Metabolism	B::Global and overview maps	C::01100 Metabolic pathways (420)	D::K17989:ECANG7_02211	K17989	SDS, SDH, CHA1; L-serine/L-threonine ammonia-lyase [EC:4.3.1.17 4.3.1.19]
A::Metabolism	B::Global and overview maps	C::01100 Metabolic pathways (420)	D::K18081:ECANG7_05213	K18081	MTMR1_2; myotubularin-related protein 1/2 [EC:3.1.3.64 3.1.3.95]
A::Metabolism	B::Global and overview maps	C::01100 Metabolic pathways (420)	D::K18082:ECANG7_08071	K18082	MTMR3_4, ZFYVE10_11; myotubularin-related protein 3/4 [EC:3.1.3.48 3.1.3.64 3.1.3.95]
A::Metabolism	B::Global and overview maps	C::01100 Metabolic pathways (420)	D::K18083:ECANG7_05188,ECANG7_10107	K18083	MTMR6_7_8; myotubularin-related protein 6/7/8 [EC:3.1.3.64 3.1.3.95]
A::Metabolism	B::Global and overview maps	C::01100 Metabolic pathways (420)	D::K18532:ECANG7_00033	K18532	AK6, FAP7; adenylate kinase [EC:2.7.4.3]
A::Metabolism	B::Global and overview maps	C::01100 Metabolic pathways (420)	D::K18533:ECANG7_08551,ECANG7_09154	K18533	AK9; adenylate/nucleoside-diphosphate kinase [EC:2.7.4.3 2.7.4.6]
A::Metabolism	B::Global and overview maps	C::01100 Metabolic pathways (420)	D::K18592:ECANG7_03190	K18592	GGT1_5, CD224; gamma-glutamyltranspeptidase / glutathione hydrolase / leukotriene-C4 hydrolase [EC:2.3.2.2 3.4.19.13 3.4.19.14]
A::Metabolism	B::Global and overview maps	C::01100 Metabolic pathways (420)	D::K19007:ECANG7_01532	K19007	AGPAT5; lysophosphatidiate acyltransferase [EC:2.3.1.51]
A::Metabolism	B::Global and overview maps	C::01100 Metabolic pathways (420)	D::K19269:ECANG7_07408	K19269	PGP, PGLP; phosphoglycolate phosphatase [EC:3.1.3.18 3.1.3.48]
A::Metabolism	B::Global and overview maps	C::01100 Metabolic pathways (420)	D::K19801:ECANG7_08827	K19801	PI4KB; phosphatidylinositol 4-kinase B [EC:2.7.1.67]
A::Metabolism	B::Global and overview maps	C::01100 Metabolic pathways (420)	D::K20279:ECANG7_03363	K20279	SYNJ; synaptojanin [EC:3.1.3.36]
A::Metabolism	B::Global and overview maps	C::01110 Biosynthesis of secondary metabolites (134)	D::K00006:ECANG7_01498	K00006	GPD1; glycerol-3-phosphate dehydrogenase (NAD+) [EC:1.1.1.8]
A::Metabolism	B::Global and overview maps	C::01110 Biosynthesis of secondary metabolites (134)	D::K00016:ECANG7_00202,ECANG7_06430,ECANG7_07350,ECANG7_09441	K00016	LDH, ldh; L-lactate dehydrogenase [EC:1.1.1.27]
A::Metabolism	B::Global and overview maps	C::01110 Biosynthesis of secondary metabolites (134)	D::K00021:ECANG7_00376	K00021	HMGCR; hydroxymethylglutaryl-CoA reductase (NADPH) [EC:1.1.1.34]
A::Metabolism	B::Global and overview maps	C::01110 Biosynthesis of secondary metabolites (134)	D::K00022:ECANG7_03340	K00022	HADH; 3-hydroxyacyl-CoA dehydrogenase [EC:1.1.1.35]
A::Metabolism	B::Global and overview maps	C::01110 Biosynthesis of secondary metabolites (134)	D::K00025:ECANG7_04628,ECANG7_06694	K00025	MDH1; malate dehydrogenase [EC:1.1.1.37]
A::Metabolism	B::Global and overview maps	C::01110 Biosynthesis of secondary metabolites (134)	D::K00026:ECANG7_08839	K00026	MDH2; malate dehydrogenase [EC:1.1.1.37]
A::Metabolism	B::Global and overview maps	C::01110 Biosynthesis of secondary metabolites (134)	D::K00030:ECANG7_01940,ECANG7_06713	K00030	IDH3; isocitrate dehydrogenase (NAD+) [EC:1.1.1.41]
A::Metabolism	B::Global and overview maps	C::01110 Biosynthesis of secondary metabolites (134)	D::K00031:ECANG7_03193	K00031	IDH1, IDH2, icd; isocitrate dehydrogenase [EC:1.1.1.42]
A::Metabolism	B::Global and overview maps	C::01110 Biosynthesis of secondary metabolites (134)	D::K00033:ECANG7_06904	K00033	PGD, gnd, gntZ; 6-phosphogluconate dehydrogenase [EC:1.1.1.44 1.1.1.343]
A::Metabolism	B::Global and overview maps	C::01110 Biosynthesis of secondary metabolites (134)	D::K00036:ECANG7_01889	K00036	G6PD, zwf; glucose-6-phosphate 1-dehydrogenase [EC:1.1.1.49 1.1.1.363]
A::Metabolism	B::Global and overview maps	C::01110 Biosynthesis of secondary metabolites (134)	D::K00088:ECANG7_08110	K00088	IMPDH, guaB; IMP dehydrogenase [EC:1.1.1.205]
A::Metabolism	B::Global and overview maps	C::01110 Biosynthesis of secondary metabolites (134)	D::K00111:ECANG7_05317	K00111	glpA, glpD; glycerol-3-phosphate dehydrogenase [EC:1.1.5.3]
A::Metabolism	B::Global and overview maps	C::01110 Biosynthesis of secondary metabolites (134)	D::K00128:ECANG7_07348	K00128	ALDH; aldehyde dehydrogenase (NAD+) [EC:1.2.1.3]
A::Metabolism	B::Global and overview maps	C::01110 Biosynthesis of secondary metabolites (134)	D::K00134:ECANG7_07243,ECANG7_01459,ECANG7_08318	K00134	GAPDH, gapA; glyceraldehyde 3-phosphate dehydrogenase [EC:1.2.1.12]
A::Metabolism	B::Global and overview maps	C::01110 Biosynthesis of secondary metabolites (134)	D::K00161:ECANG7_07868	K00161	PDHA, pdhA; pyruvate dehydrogenase E1 component alpha subunit [EC:1.2.4.1]
A::Metabolism	B::Global and overview maps	C::01110 Biosynthesis of secondary metabolites (134)	D::K00162:ECANG7_04825	K00162	PDHB, pdhB; pyruvate dehydrogenase E1 component beta subunit [EC:1.2.4.1]
A::Metabolism	B::Global and overview maps	C::01110 Biosynthesis of secondary metabolites (134)	D::K00164:ECANG7_07470,ECANG7_08326	K00164	OGDH, sucA; 2-oxoglutarate dehydrogenase E1 component [EC:1.2.4.2]
A::Metabolism	B::Global and overview maps	C::01110 Biosynthesis of secondary metabolites (134)	D::K00167:ECANG7_01759	K00167	BCKDHB, bkdA2; 2-oxoisovalerate dehydrogenase E1 component beta subunit [EC:1.2.4.4]
A::Metabolism	B::Global and overview maps	C::01110 Biosynthesis of secondary metabolites (134)	D::K00228:ECANG7_04989	K00228	CPOX, hemF; coproporphyrinogen III oxidase [EC:1.3.3.3]
A::Metabolism	B::Global and overview maps	C::01110 Biosynthesis of secondary metabolites (134)	D::K00231:ECANG7_03341	K00231	PPOX, hemY; oxygen-dependent protoporphyrinogen oxidase [EC:1.3.3.4]
A::Metabolism	B::Global and overview maps	C::01110 Biosynthesis of secondary metabolites (134)	D::K00234:ECANG7_00700	K00234	SDHA, SDH1; succinate dehydrogenase (ubiquinone) flavoprotein subunit [EC:1.3.5.1]
A::Metabolism	B::Global and overview maps	C::01110 Biosynthesis of secondary metabolites (134)	D::K00235:ECANG7_04500,ECANG7_04499	K00235	SDHB, SDH2; succinate dehydrogenase (ubiquinone) iron-sulfur subunit [EC:1.3.5.1]
A::Metabolism	B::Global and overview maps	C::01110 Biosynthesis of secondary metabolites (134)	D::K00236:ECANG7_06117	K00236	SDHC, SDH3; succinate dehydrogenase (ubiquinone) cytochrome b560 subunit
A::Metabolism	B::Global and overview maps	C::01110 Biosynthesis of secondary metabolites (134)	D::K00264:ECANG7_04974	K00264	GLT1; glutamate synthase (NADPH/NADH) [EC:1.4.1.13 1.4.1.14]
A::Metabolism	B::Global and overview maps	C::01110 Biosynthesis of secondary metabolites (134)	D::K00286:ECANG7_06282	K00286	proC; pyrroline-5-carboxylate reductase [EC:1.5.1.2]
A::Metabolism	B::Global and overview maps	C::01110 Biosynthesis of secondary metabolites (134)	D::K00382:ECANG7_01254	K00382	DLD, lpd, pdhD; dihydrolipoamide dehydrogenase [EC:1.8.1.4]
A::Metabolism	B::Global and overview maps	C::01110 Biosynthesis of secondary metabolites (134)	D::K00549:ECANG7_04198	K00549	metE; 5-methyltetrahydropteroyltriglutamate--homocysteine methyltransferase [EC:2.1.1.14]
A::Metabolism	B::Global and overview maps	C::01110 Biosynthesis of secondary metabolites (134)	D::K00591:ECANG7_02728	K00591	COQ3; polyprenyldihydroxybenzoate methyltransferase / 3-demethylubiquinol 3-O-methyltransferase [EC:2.1.1.114 2.1.1.64]
A::Metabolism	B::Global and overview maps	C::01110 Biosynthesis of secondary metabolites (134)	D::K00611:ECANG7_06165	K00611	OTC, argF, argI; ornithine carbamoyltransferase [EC:2.1.3.3]
A::Metabolism	B::Global and overview maps	C::01110 Biosynthesis of secondary metabolites (134)	D::K00615:ECANG7_08464	K00615	E2.2.1.1, tktA, tktB; transketolase [EC:2.2.1.1]
A::Metabolism	B::Global and overview maps	C::01110 Biosynthesis of secondary metabolites (134)	D::K00616:ECANG7_07603	K00616	E2.2.1.2, talA, talB; transaldolase [EC:2.2.1.2]
A::Metabolism	B::Global and overview maps	C::01110 Biosynthesis of secondary metabolites (134)	D::K00626:ECANG7_00592	K00626	E2.3.1.9, atoB; acetyl-CoA C-acetyltransferase [EC:2.3.1.9]
A::Metabolism	B::Global and overview maps	C::01110 Biosynthesis of secondary metabolites (134)	D::K00627:ECANG7_06537	K00627	DLAT, aceF, pdhC; pyruvate dehydrogenase E2 component (dihydrolipoamide acetyltransferase) [EC:2.3.1.12]
A::Metabolism	B::Global and overview maps	C::01110 Biosynthesis of secondary metabolites (134)	D::K00658:ECANG7_05485	K00658	DLST, sucB; 2-oxoglutarate dehydrogenase E2 component (dihydrolipoamide succinyltransferase) [EC:2.3.1.61]
A::Metabolism	B::Global and overview maps	C::01110 Biosynthesis of secondary metabolites (134)	D::K00688:ECANG7_08728,ECANG7_09492,ECANG7_05431,ECANG7_09493,ECANG7_08898	K00688	E2.4.1.1, glgP, PYG; starch phosphorylase [EC:2.4.1.1]
A::Metabolism	B::Global and overview maps	C::01110 Biosynthesis of secondary metabolites (134)	D::K00700:ECANG7_00835	K00700	glgB; 1,4-alpha-glucan branching enzyme [EC:2.4.1.18]
A::Metabolism	B::Global and overview maps	C::01110 Biosynthesis of secondary metabolites (134)	D::K00760:ECANG7_04430,ECANG7_04429	K00760	hprT, hpt, HPRT1; hypoxanthine phosphoribosyltransferase [EC:2.4.2.8]
A::Metabolism	B::Global and overview maps	C::01110 Biosynthesis of secondary metabolites (134)	D::K00787:ECANG7_02472	K00787	FDPS; farnesyl diphosphate synthase [EC:2.5.1.1 2.5.1.10]
A::Metabolism	B::Global and overview maps	C::01110 Biosynthesis of secondary metabolites (134)	D::K00789:ECANG7_05757	K00789	metK; S-adenosylmethionine synthetase [EC:2.5.1.6]
A::Metabolism	B::Global and overview maps	C::01110 Biosynthesis of secondary metabolites (134)	D::K00804:ECANG7_03987	K00804	GGPS1; geranylgeranyl diphosphate synthase, type III [EC:2.5.1.1 2.5.1.10 2.5.1.29]
A::Metabolism	B::Global and overview maps	C::01110 Biosynthesis of secondary metabolites (134)	D::K00819:ECANG7_10318	K00819	rocD, OAT; ornithine--oxo-acid transaminase [EC:2.6.1.13]
A::Metabolism	B::Global and overview maps	C::01110 Biosynthesis of secondary metabolites (134)	D::K00844:ECANG7_03314,ECANG7_03834,ECANG7_03324,ECANG7_03837	K00844	HK; hexokinase [EC:2.7.1.1]
A::Metabolism	B::Global and overview maps	C::01110 Biosynthesis of secondary metabolites (134)	D::K00850:ECANG7_05651	K00850	pfkA, PFK; 6-phosphofructokinase 1 [EC:2.7.1.11]
A::Metabolism	B::Global and overview maps	C::01110 Biosynthesis of secondary metabolites (134)	D::K00851:ECANG7_04641	K00851	E2.7.1.12, gntK, idnK; gluconokinase [EC:2.7.1.12]
A::Metabolism	B::Global and overview maps	C::01110 Biosynthesis of secondary metabolites (134)	D::K00861:ECANG7_04238	K00861	RFK, FMN1; riboflavin kinase [EC:2.7.1.26]
A::Metabolism	B::Global and overview maps	C::01110 Biosynthesis of secondary metabolites (134)	D::K00869:ECANG7_00729	K00869	E2.7.1.36, MVK, mvaK1; mevalonate kinase [EC:2.7.1.36]
A::Metabolism	B::Global and overview maps	C::01110 Biosynthesis of secondary metabolites (134)	D::K00873:ECANG7_00146,ECANG7_00553,ECANG7_07405,ECANG7_00148,ECANG7_09356	K00873	PK, pyk; pyruvate kinase [EC:2.7.1.40]
A::Metabolism	B::Global and overview maps	C::01110 Biosynthesis of secondary metabolites (134)	D::K00901:ECANG7_07091,ECANG7_01552	K00901	dgkA, DGK; diacylglycerol kinase (ATP) [EC:2.7.1.107]
A::Metabolism	B::Global and overview maps	C::01110 Biosynthesis of secondary metabolites (134)	D::K00927:ECANG7_07542	K00927	PGK, pgk; phosphoglycerate kinase [EC:2.7.2.3]
A::Metabolism	B::Global and overview maps	C::01110 Biosynthesis of secondary metabolites (134)	D::K00939:ECANG7_00708,ECANG7_08368,ECANG7_05713,ECANG7_07413,ECANG7_03294,ECANG7_07552	K00939	adk, AK; adenylate kinase [EC:2.7.4.3]
A::Metabolism	B::Global and overview maps	C::01110 Biosynthesis of secondary metabolites (134)	D::K00940:ECANG7_00949,ECANG7_02249,ECANG7_03839	K00940	ndk, NME; nucleoside-diphosphate kinase [EC:2.7.4.6]
A::Metabolism	B::Global and overview maps	C::01110 Biosynthesis of secondary metabolites (134)	D::K00948:ECANG7_00629	K00948	PRPS, prsA; ribose-phosphate pyrophosphokinase [EC:2.7.6.1]
A::Metabolism	B::Global and overview maps	C::01110 Biosynthesis of secondary metabolites (134)	D::K00953:ECANG7_00154	K00953	FLAD1; FAD synthetase [EC:2.7.7.2]
A::Metabolism	B::Global and overview maps	C::01110 Biosynthesis of secondary metabolites (134)	D::K00966:ECANG7_09274,ECANG7_11126,ECANG7_05274,ECANG7_06119	K00966	GMPP; mannose-1-phosphate guanylyltransferase [EC:2.7.7.13]
A::Metabolism	B::Global and overview maps	C::01110 Biosynthesis of secondary metabolites (134)	D::K00981:ECANG7_05650	K00981	E2.7.7.41, CDS1, CDS2, cdsA; phosphatidate cytidylyltransferase [EC:2.7.7.41]
A::Metabolism	B::Global and overview maps	C::01110 Biosynthesis of secondary metabolites (134)	D::K00993:ECANG7_02397	K00993	EPT1; ethanolaminephosphotransferase [EC:2.7.8.1]
A::Metabolism	B::Global and overview maps	C::01110 Biosynthesis of secondary metabolites (134)	D::K01057:ECANG7_02336	K01057	PGLS, pgl, devB; 6-phosphogluconolactonase [EC:3.1.1.31]
A::Metabolism	B::Global and overview maps	C::01110 Biosynthesis of secondary metabolites (134)	D::K01061:ECANG7_06692	K01061	E3.1.1.45; carboxymethylenebutenolidase [EC:3.1.1.45]
A::Metabolism	B::Global and overview maps	C::01110 Biosynthesis of secondary metabolites (134)	D::K01080:ECANG7_07939	K01080	PPAP2; phosphatidate phosphatase [EC:3.1.3.4]
A::Metabolism	B::Global and overview maps	C::01110 Biosynthesis of secondary metabolites (134)	D::K01081:ECANG7_08917,ECANG7_02357,ECANG7_06379	K01081	E3.1.3.5; 5'-nucleotidase [EC:3.1.3.5]
A::Metabolism	B::Global and overview maps	C::01110 Biosynthesis of secondary metabolites (134)	D::K01115:ECANG7_01606,ECANG7_01605	K01115	PLD1_2; phospholipase D1/2 [EC:3.1.4.4]
A::Metabolism	B::Global and overview maps	C::01110 Biosynthesis of secondary metabolites (134)	D::K01476:ECANG7_08170,ECANG7_03440,ECANG7_09175,ECANG7_10129,ECANG7_10303	K01476	E3.5.3.1, rocF, arg; arginase [EC:3.5.3.1]
A::Metabolism	B::Global and overview maps	C::01110 Biosynthesis of secondary metabolites (134)	D::K01490:ECANG7_05023	K01490	AMPD; AMP deaminase [EC:3.5.4.6]
A::Metabolism	B::Global and overview maps	C::01110 Biosynthesis of secondary metabolites (134)	D::K01590:ECANG7_10271	K01590	hdc, HDC; histidine decarboxylase [EC:4.1.1.22]
A::Metabolism	B::Global and overview maps	C::01110 Biosynthesis of secondary metabolites (134)	D::K01593:ECANG7_06140	K01593	DDC; aromatic-L-amino-acid decarboxylase [EC:4.1.1.28]
A::Metabolism	B::Global and overview maps	C::01110 Biosynthesis of secondary metabolites (134)	D::K01596:ECANG7_07672	K01596	E4.1.1.32, pckA, PCK; phosphoenolpyruvate carboxykinase (GTP) [EC:4.1.1.32]
A::Metabolism	B::Global and overview maps	C::01110 Biosynthesis of secondary metabolites (134)	D::K01597:ECANG7_02452	K01597	MVD, mvaD; diphosphomevalonate decarboxylase [EC:4.1.1.33]
A::Metabolism	B::Global and overview maps	C::01110 Biosynthesis of secondary metabolites (134)	D::K01599:ECANG7_10600,ECANG7_10550,ECANG7_07426	K01599	hemE, UROD; uroporphyrinogen decarboxylase [EC:4.1.1.37]
A::Metabolism	B::Global and overview maps	C::01110 Biosynthesis of secondary metabolites (134)	D::K01613:ECANG7_06085	K01613	psd, PISD; phosphatidylserine decarboxylase [EC:4.1.1.65]
A::Metabolism	B::Global and overview maps	C::01110 Biosynthesis of secondary metabolites (134)	D::K01623:ECANG7_04088,ECANG7_05810,ECANG7_04089,ECANG7_03858	K01623	ALDO; fructose-bisphosphate aldolase, class I [EC:4.1.2.13]
A::Metabolism	B::Global and overview maps	C::01110 Biosynthesis of secondary metabolites (134)	D::K01641:ECANG7_07675	K01641	E2.3.3.10; hydroxymethylglutaryl-CoA synthase [EC:2.3.3.10]
A::Metabolism	B::Global and overview maps	C::01110 Biosynthesis of secondary metabolites (134)	D::K01647:ECANG7_00473	K01647	CS, gltA; citrate synthase [EC:2.3.3.1]
A::Metabolism	B::Global and overview maps	C::01110 Biosynthesis of secondary metabolites (134)	D::K01676:ECANG7_06321	K01676	E4.2.1.2A, fumA, fumB; fumarate hydratase, class I [EC:4.2.1.2]
A::Metabolism	B::Global and overview maps	C::01110 Biosynthesis of secondary metabolites (134)	D::K01681:ECANG7_05858	K01681	ACO, acnA; aconitate hydratase [EC:4.2.1.3]
A::Metabolism	B::Global and overview maps	C::01110 Biosynthesis of secondary metabolites (134)	D::K01689:ECANG7_09725,ECANG7_02159,ECANG7_03685	K01689	ENO, eno; enolase [EC:4.2.1.11]
A::Metabolism	B::Global and overview maps	C::01110 Biosynthesis of secondary metabolites (134)	D::K01698:ECANG7_07623	K01698	hemB, ALAD; porphobilinogen synthase [EC:4.2.1.24]
A::Metabolism	B::Global and overview maps	C::01110 Biosynthesis of secondary metabolites (134)	D::K01749:ECANG7_04651	K01749	hemC, HMBS; hydroxymethylbilane synthase [EC:2.5.1.61]
A::Metabolism	B::Global and overview maps	C::01110 Biosynthesis of secondary metabolites (134)	D::K01756:ECANG7_07731	K01756	purB, ADSL; adenylosuccinate lyase [EC:4.3.2.2]
A::Metabolism	B::Global and overview maps	C::01110 Biosynthesis of secondary metabolites (134)	D::K01772:ECANG7_03768	K01772	hemH, FECH; ferrochelatase [EC:4.99.1.1]
A::Metabolism	B::Global and overview maps	C::01110 Biosynthesis of secondary metabolites (134)	D::K01783:ECANG7_00650	K01783	rpe, RPE; ribulose-phosphate 3-epimerase [EC:5.1.3.1]
A::Metabolism	B::Global and overview maps	C::01110 Biosynthesis of secondary metabolites (134)	D::K01785:ECANG7_00043	K01785	galM, GALM; aldose 1-epimerase [EC:5.1.3.3]
A::Metabolism	B::Global and overview maps	C::01110 Biosynthesis of secondary metabolites (134)	D::K01803:ECANG7_07615	K01803	TPI, tpiA; triosephosphate isomerase (TIM) [EC:5.3.1.1]
A::Metabolism	B::Global and overview maps	C::01110 Biosynthesis of secondary metabolites (134)	D::K01807:ECANG7_05934	K01807	rpiA; ribose 5-phosphate isomerase A [EC:5.3.1.6]
A::Metabolism	B::Global and overview maps	C::01110 Biosynthesis of secondary metabolites (134)	D::K01809:ECANG7_02056	K01809	manA, MPI; mannose-6-phosphate isomerase [EC:5.3.1.8]
A::Metabolism	B::Global and overview maps	C::01110 Biosynthesis of secondary metabolites (134)	D::K01810:ECANG7_00412	K01810	GPI, pgi; glucose-6-phosphate isomerase [EC:5.3.1.9]
A::Metabolism	B::Global and overview maps	C::01110 Biosynthesis of secondary metabolites (134)	D::K01823:ECANG7_07908	K01823	idi, IDI; isopentenyl-diphosphate Delta-isomerase [EC:5.3.3.2]
A::Metabolism	B::Global and overview maps	C::01110 Biosynthesis of secondary metabolites (134)	D::K01834:ECANG7_00314,ECANG7_02908	K01834	PGAM, gpmA; 2,3-bisphosphoglycerate-dependent phosphoglycerate mutase [EC:5.4.2.11]
A::Metabolism	B::Global and overview maps	C::01110 Biosynthesis of secondary metabolites (134)	D::K01835:ECANG7_02565	K01835	pgm; phosphoglucomutase [EC:5.4.2.2]
A::Metabolism	B::Global and overview maps	C::01110 Biosynthesis of secondary metabolites (134)	D::K01885:ECANG7_07596	K01885	EARS, gltX; glutamyl-tRNA synthetase [EC:6.1.1.17]
A::Metabolism	B::Global and overview maps	C::01110 Biosynthesis of secondary metabolites (134)	D::K01895:ECANG7_04785	K01895	ACSS, acs; acetyl-CoA synthetase [EC:6.2.1.1]
A::Metabolism	B::Global and overview maps	C::01110 Biosynthesis of secondary metabolites (134)	D::K01899:ECANG7_02751	K01899	LSC1; succinyl-CoA synthetase alpha subunit [EC:6.2.1.4 6.2.1.5]
A::Metabolism	B::Global and overview maps	C::01110 Biosynthesis of secondary metabolites (134)	D::K01900:ECANG7_05628,ECANG7_03638	K01900	LSC2; succinyl-CoA synthetase beta subunit [EC:6.2.1.4 6.2.1.5]
A::Metabolism	B::Global and overview maps	C::01110 Biosynthesis of secondary metabolites (134)	D::K02257:ECANG7_03005	K02257	COX10; protoheme IX farnesyltransferase [EC:2.5.1.-]
A::Metabolism	B::Global and overview maps	C::01110 Biosynthesis of secondary metabolites (134)	D::K02259:ECANG7_08595	K02259	COX15; cytochrome c oxidase assembly protein subunit 15
A::Metabolism	B::Global and overview maps	C::01110 Biosynthesis of secondary metabolites (134)	D::K02437:ECANG7_03088	K02437	gcvH, GCSH; glycine cleavage system H protein
A::Metabolism	B::Global and overview maps	C::01110 Biosynthesis of secondary metabolites (134)	D::K03783:ECANG7_08459,ECANG7_08854,ECANG7_07937,ECANG7_08457,ECANG7_11196,ECANG7_05567,ECANG7_09964,ECANG7_08458	K03783	punA, PNP; purine-nucleoside phosphorylase [EC:2.4.2.1]
A::Metabolism	B::Global and overview maps	C::01110 Biosynthesis of secondary metabolites (134)	D::K03841:ECANG7_07784	K03841	FBP, fbp; fructose-1,6-bisphosphatase I [EC:3.1.3.11]
A::Metabolism	B::Global and overview maps	C::01110 Biosynthesis of secondary metabolites (134)	D::K05349:ECANG7_01425	K05349	bglX; beta-glucosidase [EC:3.2.1.21]
A::Metabolism	B::Global and overview maps	C::01110 Biosynthesis of secondary metabolites (134)	D::K06125:ECANG7_06853	K06125	COQ2; 4-hydroxybenzoate polyprenyltransferase [EC:2.5.1.39]
A::Metabolism	B::Global and overview maps	C::01110 Biosynthesis of secondary metabolites (134)	D::K06126:ECANG7_00701	K06126	COQ6; ubiquinone biosynthesis monooxygenase Coq6 [EC:1.14.13.-]
A::Metabolism	B::Global and overview maps	C::01110 Biosynthesis of secondary metabolites (134)	D::K06127:ECANG7_05809	K06127	COQ5; 2-methoxy-6-polyprenyl-1,4-benzoquinol methylase [EC:2.1.1.201]
A::Metabolism	B::Global and overview maps	C::01110 Biosynthesis of secondary metabolites (134)	D::K06134:ECANG7_05372	K06134	COQ7; ubiquinone biosynthesis monooxygenase Coq7 [EC:1.14.13.-]
A::Metabolism	B::Global and overview maps	C::01110 Biosynthesis of secondary metabolites (134)	D::K07511:ECANG7_02915	K07511	ECHS1; enoyl-CoA hydratase [EC:4.2.1.17]
A::Metabolism	B::Global and overview maps	C::01110 Biosynthesis of secondary metabolites (134)	D::K08074:ECANG7_02686	K08074	ADPGK; ADP-dependent glucokinase [EC:2.7.1.147]
A::Metabolism	B::Global and overview maps	C::01110 Biosynthesis of secondary metabolites (134)	D::K08683:ECANG7_02498	K08683	HSD17B10; 3-hydroxyacyl-CoA dehydrogenase / 3-hydroxy-2-methylbutyryl-CoA dehydrogenase [EC:1.1.1.35 1.1.1.178]
A::Metabolism	B::Global and overview maps	C::01110 Biosynthesis of secondary metabolites (134)	D::K10247:ECANG7_06540	K10247	ELOVL1; elongation of very long chain fatty acids protein 1 [EC:2.3.1.199]
A::Metabolism	B::Global and overview maps	C::01110 Biosynthesis of secondary metabolites (134)	D::K10250:ECANG7_04589	K10250	ELOVL7; elongation of very long chain fatty acids protein 7 [EC:2.3.1.199]
A::Metabolism	B::Global and overview maps	C::01110 Biosynthesis of secondary metabolites (134)	D::K10251:ECANG7_02587,ECANG7_10929	K10251	HSD17B12, KAR, IFA38; 17beta-estradiol 17-dehydrogenase / very-long-chain 3-oxoacyl-CoA reductase [EC:1.1.1.62 1.1.1.330]
A::Metabolism	B::Global and overview maps	C::01110 Biosynthesis of secondary metabolites (134)	D::K10258:ECANG7_05849	K10258	TER, TSC13, CER10; very-long-chain enoyl-CoA reductase [EC:1.3.1.93]
A::Metabolism	B::Global and overview maps	C::01110 Biosynthesis of secondary metabolites (134)	D::K10703:ECANG7_08659	K10703	PHS1, PAS2; very-long-chain (3R)-3-hydroxyacyl-CoA dehydratase [EC:4.2.1.134]
A::Metabolism	B::Global and overview maps	C::01110 Biosynthesis of secondary metabolites (134)	D::K11262:ECANG7_02455	K11262	ACACA; acetyl-CoA carboxylase / biotin carboxylase 1 [EC:6.4.1.2 6.3.4.14]
A::Metabolism	B::Global and overview maps	C::01110 Biosynthesis of secondary metabolites (134)	D::K11778:ECANG7_07376	K11778	DHDDS, RER2, SRT1; ditrans,polycis-polyprenyl diphosphate synthase [EC:2.5.1.87]
A::Metabolism	B::Global and overview maps	C::01110 Biosynthesis of secondary metabolites (134)	D::K12504:ECANG7_06326	K12504	PDSS1; decaprenyl-diphosphate synthase subunit 1 [EC:2.5.1.91]
A::Metabolism	B::Global and overview maps	C::01110 Biosynthesis of secondary metabolites (134)	D::K13273:ECANG7_06286	K13273	PMVK; phosphomevalonate kinase [EC:2.7.4.2]
A::Metabolism	B::Global and overview maps	C::01110 Biosynthesis of secondary metabolites (134)	D::K13506:ECANG7_04617	K13506	GPAT3_4, AGPAT9, AGPAT6; glycerol-3-phosphate O-acyltransferase 3/4 [EC:2.3.1.15]
A::Metabolism	B::Global and overview maps	C::01110 Biosynthesis of secondary metabolites (134)	D::K13509:ECANG7_02625,ECANG7_02628	K13509	AGPAT1_2; lysophosphatidate acyltransferase [EC:2.3.1.51]
A::Metabolism	B::Global and overview maps	C::01110 Biosynthesis of secondary metabolites (134)	D::K13513:ECANG7_08343	K13513	LCLAT1, AGPAT8; lysocardiolipin and lysophospholipid acyltransferase [EC:2.3.1.- 2.3.1.51]
A::Metabolism	B::Global and overview maps	C::01110 Biosynthesis of secondary metabolites (134)	D::K13517:ECANG7_07630,ECANG7_00582	K13517	MBOAT1_2; lysophospholipid acyltransferase 1/2 [EC:2.3.1.51 2.3.1.-]
A::Metabolism	B::Global and overview maps	C::01110 Biosynthesis of secondary metabolites (134)	D::K14163:ECANG7_03591	K14163	EPRS; bifunctional glutamyl/prolyl-tRNA synthetase [EC:6.1.1.17 6.1.1.15]
A::Metabolism	B::Global and overview maps	C::01110 Biosynthesis of secondary metabolites (134)	D::K14454:ECANG7_04368	K14454	GOT1; aspartate aminotransferase, cytoplasmic [EC:2.6.1.1]
A::Metabolism	B::Global and overview maps	C::01110 Biosynthesis of secondary metabolites (134)	D::K14455:ECANG7_04141	K14455	GOT2; aspartate aminotransferase, mitochondrial [EC:2.6.1.1]
A::Metabolism	B::Global and overview maps	C::01110 Biosynthesis of secondary metabolites (134)	D::K14677:ECANG7_03178	K14677	ACY1; aminoacylase [EC:3.5.1.14]
A::Metabolism	B::Global and overview maps	C::01110 Biosynthesis of secondary metabolites (134)	D::K15728:ECANG7_06672,ECANG7_02821	K15728	LPIN; phosphatidate phosphatase LPIN [EC:3.1.3.4]
A::Metabolism	B::Global and overview maps	C::01110 Biosynthesis of secondary metabolites (134)	D::K15779:ECANG7_06354	K15779	PGM2; phosphoglucomutase / phosphopentomutase [EC:5.4.2.2 5.4.2.7]
A::Metabolism	B::Global and overview maps	C::01110 Biosynthesis of secondary metabolites (134)	D::K15788:ECANG7_00934
A::Metabolism	B::Global and overview maps	C::01110 Biosynthesis of secondary metabolites (134)	D::K16343:ECANG7_02873	K16343	PLA2G6, IPLA2; calcium-independent phospholipase A2 [EC:3.1.1.4]
A::Metabolism	B::Global and overview maps	C::01110 Biosynthesis of secondary metabolites (134)	D::K16860:ECANG7_05108	K16860	PLD3_4; phospholipase D3/4 [EC:3.1.4.4]
A::Metabolism	B::Global and overview maps	C::01110 Biosynthesis of secondary metabolites (134)	D::K16911:ECANG7_04129
A::Metabolism	B::Global and overview maps	C::01110 Biosynthesis of secondary metabolites (134)	D::K17497:ECANG7_02633	K17497	PMM; phosphomannomutase [EC:5.4.2.8]
A::Metabolism	B::Global and overview maps	C::01110 Biosynthesis of secondary metabolites (134)	D::K17989:ECANG7_02211	K17989	SDS, SDH, CHA1; L-serine/L-threonine ammonia-lyase [EC:4.3.1.17 4.3.1.19]
A::Metabolism	B::Global and overview maps	C::01110 Biosynthesis of secondary metabolites (134)	D::K18532:ECANG7_00033	K18532	AK6, FAP7; adenylate kinase [EC:2.7.4.3]
A::Metabolism	B::Global and overview maps	C::01110 Biosynthesis of secondary metabolites (134)	D::K18533:ECANG7_08551,ECANG7_09154	K18533	AK9; adenylate/nucleoside-diphosphate kinase [EC:2.7.4.3 2.7.4.6]
A::Metabolism	B::Global and overview maps	C::01110 Biosynthesis of secondary metabolites (134)	D::K19007:ECANG7_01532	K19007	AGPAT5; lysophosphatidiate acyltransferase [EC:2.3.1.51]
A::Metabolism	B::Global and overview maps	C::01110 Biosynthesis of secondary metabolites (134)	D::K19269:ECANG7_07408	K19269	PGP, PGLP; phosphoglycolate phosphatase [EC:3.1.3.18 3.1.3.48]
A::Metabolism	B::Global and overview maps	C::01120 Microbial metabolism in diverse environments (67)	D::K00016:ECANG7_00202,ECANG7_06430,ECANG7_07350,ECANG7_09441	K00016	LDH, ldh; L-lactate dehydrogenase [EC:1.1.1.27]
A::Metabolism	B::Global and overview maps	C::01120 Microbial metabolism in diverse environments (67)	D::K00022:ECANG7_03340	K00022	HADH; 3-hydroxyacyl-CoA dehydrogenase [EC:1.1.1.35]
A::Metabolism	B::Global and overview maps	C::01120 Microbial metabolism in diverse environments (67)	D::K00025:ECANG7_04628,ECANG7_06694	K00025	MDH1; malate dehydrogenase [EC:1.1.1.37]
A::Metabolism	B::Global and overview maps	C::01120 Microbial metabolism in diverse environments (67)	D::K00026:ECANG7_08839	K00026	MDH2; malate dehydrogenase [EC:1.1.1.37]
A::Metabolism	B::Global and overview maps	C::01120 Microbial metabolism in diverse environments (67)	D::K00029:ECANG7_03085,ECANG7_01421,ECANG7_01732	K00029	E1.1.1.40, maeB; malate dehydrogenase (oxaloacetate-decarboxylating)(NADP+) [EC:1.1.1.40]
A::Metabolism	B::Global and overview maps	C::01120 Microbial metabolism in diverse environments (67)	D::K00030:ECANG7_01940,ECANG7_06713	K00030	IDH3; isocitrate dehydrogenase (NAD+) [EC:1.1.1.41]
A::Metabolism	B::Global and overview maps	C::01120 Microbial metabolism in diverse environments (67)	D::K00031:ECANG7_03193	K00031	IDH1, IDH2, icd; isocitrate dehydrogenase [EC:1.1.1.42]
A::Metabolism	B::Global and overview maps	C::01120 Microbial metabolism in diverse environments (67)	D::K00033:ECANG7_06904	K00033	PGD, gnd, gntZ; 6-phosphogluconate dehydrogenase [EC:1.1.1.44 1.1.1.343]
A::Metabolism	B::Global and overview maps	C::01120 Microbial metabolism in diverse environments (67)	D::K00036:ECANG7_01889	K00036	G6PD, zwf; glucose-6-phosphate 1-dehydrogenase [EC:1.1.1.49 1.1.1.363]
A::Metabolism	B::Global and overview maps	C::01120 Microbial metabolism in diverse environments (67)	D::K00123:ECANG7_04125	K00123	fdoG, fdfH; formate dehydrogenase major subunit [EC:1.2.1.2]
A::Metabolism	B::Global and overview maps	C::01120 Microbial metabolism in diverse environments (67)	D::K00128:ECANG7_07348	K00128	ALDH; aldehyde dehydrogenase (NAD+) [EC:1.2.1.3]
A::Metabolism	B::Global and overview maps	C::01120 Microbial metabolism in diverse environments (67)	D::K00134:ECANG7_07243,ECANG7_01459,ECANG7_08318	K00134	GAPDH, gapA; glyceraldehyde 3-phosphate dehydrogenase [EC:1.2.1.12]
A::Metabolism	B::Global and overview maps	C::01120 Microbial metabolism in diverse environments (67)	D::K00135:ECANG7_04383	K00135	gabD; succinate-semialdehyde dehydrogenase / glutarate-semialdehyde dehydrogenase [EC:1.2.1.16 1.2.1.79 1.2.1.20]
A::Metabolism	B::Global and overview maps	C::01120 Microbial metabolism in diverse environments (67)	D::K00161:ECANG7_07868	K00161	PDHA, pdhA; pyruvate dehydrogenase E1 component alpha subunit [EC:1.2.4.1]
A::Metabolism	B::Global and overview maps	C::01120 Microbial metabolism in diverse environments (67)	D::K00162:ECANG7_04825	K00162	PDHB, pdhB; pyruvate dehydrogenase E1 component beta subunit [EC:1.2.4.1]
A::Metabolism	B::Global and overview maps	C::01120 Microbial metabolism in diverse environments (67)	D::K00164:ECANG7_07470,ECANG7_08326	K00164	OGDH, sucA; 2-oxoglutarate dehydrogenase E1 component [EC:1.2.4.2]
A::Metabolism	B::Global and overview maps	C::01120 Microbial metabolism in diverse environments (67)	D::K00234:ECANG7_00700	K00234	SDHA, SDH1; succinate dehydrogenase (ubiquinone) flavoprotein subunit [EC:1.3.5.1]
A::Metabolism	B::Global and overview maps	C::01120 Microbial metabolism in diverse environments (67)	D::K00235:ECANG7_04500,ECANG7_04499	K00235	SDHB, SDH2; succinate dehydrogenase (ubiquinone) iron-sulfur subunit [EC:1.3.5.1]
A::Metabolism	B::Global and overview maps	C::01120 Microbial metabolism in diverse environments (67)	D::K00236:ECANG7_06117	K00236	SDHC, SDH3; succinate dehydrogenase (ubiquinone) cytochrome b560 subunit
A::Metabolism	B::Global and overview maps	C::01120 Microbial metabolism in diverse environments (67)	D::K00264:ECANG7_04974	K00264	GLT1; glutamate synthase (NADPH/NADH) [EC:1.4.1.13 1.4.1.14]
A::Metabolism	B::Global and overview maps	C::01120 Microbial metabolism in diverse environments (67)	D::K00382:ECANG7_01254	K00382	DLD, lpd, pdhD; dihydrolipoamide dehydrogenase [EC:1.8.1.4]
A::Metabolism	B::Global and overview maps	C::01120 Microbial metabolism in diverse environments (67)	D::K00615:ECANG7_08464	K00615	E2.2.1.1, tktA, tktB; transketolase [EC:2.2.1.1]
A::Metabolism	B::Global and overview maps	C::01120 Microbial metabolism in diverse environments (67)	D::K00616:ECANG7_07603	K00616	E2.2.1.2, talA, talB; transaldolase [EC:2.2.1.2]
A::Metabolism	B::Global and overview maps	C::01120 Microbial metabolism in diverse environments (67)	D::K00626:ECANG7_00592	K00626	E2.3.1.9, atoB; acetyl-CoA C-acetyltransferase [EC:2.3.1.9]
A::Metabolism	B::Global and overview maps	C::01120 Microbial metabolism in diverse environments (67)	D::K00627:ECANG7_06537	K00627	DLAT, aceF, pdhC; pyruvate dehydrogenase E2 component (dihydrolipoamide acetyltransferase) [EC:2.3.1.12]
A::Metabolism	B::Global and overview maps	C::01120 Microbial metabolism in diverse environments (67)	D::K00658:ECANG7_05485	K00658	DLST, sucB; 2-oxoglutarate dehydrogenase E2 component (dihydrolipoamide succinyltransferase) [EC:2.3.1.61]
A::Metabolism	B::Global and overview maps	C::01120 Microbial metabolism in diverse environments (67)	D::K00814:ECANG7_04369	K00814	GPT, ALT; alanine transaminase [EC:2.6.1.2]
A::Metabolism	B::Global and overview maps	C::01120 Microbial metabolism in diverse environments (67)	D::K00844:ECANG7_03314,ECANG7_03834,ECANG7_03324,ECANG7_03837	K00844	HK; hexokinase [EC:2.7.1.1]
A::Metabolism	B::Global and overview maps	C::01120 Microbial metabolism in diverse environments (67)	D::K00850:ECANG7_05651	K00850	pfkA, PFK; 6-phosphofructokinase 1 [EC:2.7.1.11]
A::Metabolism	B::Global and overview maps	C::01120 Microbial metabolism in diverse environments (67)	D::K00851:ECANG7_04641	K00851	E2.7.1.12, gntK, idnK; gluconokinase [EC:2.7.1.12]
A::Metabolism	B::Global and overview maps	C::01120 Microbial metabolism in diverse environments (67)	D::K00873:ECANG7_00146,ECANG7_00553,ECANG7_07405,ECANG7_00148,ECANG7_09356	K00873	PK, pyk; pyruvate kinase [EC:2.7.1.40]
A::Metabolism	B::Global and overview maps	C::01120 Microbial metabolism in diverse environments (67)	D::K00927:ECANG7_07542	K00927	PGK, pgk; phosphoglycerate kinase [EC:2.7.2.3]
A::Metabolism	B::Global and overview maps	C::01120 Microbial metabolism in diverse environments (67)	D::K00948:ECANG7_00629	K00948	PRPS, prsA; ribose-phosphate pyrophosphokinase [EC:2.7.6.1]
A::Metabolism	B::Global and overview maps	C::01120 Microbial metabolism in diverse environments (67)	D::K01057:ECANG7_02336	K01057	PGLS, pgl, devB; 6-phosphogluconolactonase [EC:3.1.1.31]
A::Metabolism	B::Global and overview maps	C::01120 Microbial metabolism in diverse environments (67)	D::K01061:ECANG7_06692	K01061	E3.1.1.45; carboxymethylenebutenolidase [EC:3.1.1.45]
A::Metabolism	B::Global and overview maps	C::01120 Microbial metabolism in diverse environments (67)	D::K01070:ECANG7_01535	K01070	frmB, ESD, fghA; S-formylglutathione hydrolase [EC:3.1.2.12]
A::Metabolism	B::Global and overview maps	C::01120 Microbial metabolism in diverse environments (67)	D::K01077:ECANG7_05026,ECANG7_01358,ECANG7_05028	K01077	E3.1.3.1, phoA, phoB; alkaline phosphatase [EC:3.1.3.1]
A::Metabolism	B::Global and overview maps	C::01120 Microbial metabolism in diverse environments (67)	D::K01079:ECANG7_09438,ECANG7_10856	K01079	serB, PSPH; phosphoserine phosphatase [EC:3.1.3.3]
A::Metabolism	B::Global and overview maps	C::01120 Microbial metabolism in diverse environments (67)	D::K01082:ECANG7_03136	K01082	cysQ, MET22, BPNT1; 3'(2'), 5'-bisphosphate nucleotidase [EC:3.1.3.7]
A::Metabolism	B::Global and overview maps	C::01120 Microbial metabolism in diverse environments (67)	D::K01512:ECANG7_00429	K01512	acyP; acylphosphatase [EC:3.6.1.7]
A::Metabolism	B::Global and overview maps	C::01120 Microbial metabolism in diverse environments (67)	D::K01596:ECANG7_07672	K01596	E4.1.1.32, pckA, PCK; phosphoenolpyruvate carboxykinase (GTP) [EC:4.1.1.32]
A::Metabolism	B::Global and overview maps	C::01120 Microbial metabolism in diverse environments (67)	D::K01623:ECANG7_04088,ECANG7_05810,ECANG7_04089,ECANG7_03858	K01623	ALDO; fructose-bisphosphate aldolase, class I [EC:4.1.2.13]
A::Metabolism	B::Global and overview maps	C::01120 Microbial metabolism in diverse environments (67)	D::K01647:ECANG7_00473	K01647	CS, gltA; citrate synthase [EC:2.3.3.1]
A::Metabolism	B::Global and overview maps	C::01120 Microbial metabolism in diverse environments (67)	D::K01676:ECANG7_06321	K01676	E4.2.1.2A, fumA, fumB; fumarate hydratase, class I [EC:4.2.1.2]
A::Metabolism	B::Global and overview maps	C::01120 Microbial metabolism in diverse environments (67)	D::K01681:ECANG7_05858	K01681	ACO, acnA; aconitate hydratase [EC:4.2.1.3]
A::Metabolism	B::Global and overview maps	C::01120 Microbial metabolism in diverse environments (67)	D::K01689:ECANG7_09725,ECANG7_02159,ECANG7_03685	K01689	ENO, eno; enolase [EC:4.2.1.11]
A::Metabolism	B::Global and overview maps	C::01120 Microbial metabolism in diverse environments (67)	D::K01783:ECANG7_00650	K01783	rpe, RPE; ribulose-phosphate 3-epimerase [EC:5.1.3.1]
A::Metabolism	B::Global and overview maps	C::01120 Microbial metabolism in diverse environments (67)	D::K01785:ECANG7_00043	K01785	galM, GALM; aldose 1-epimerase [EC:5.1.3.3]
A::Metabolism	B::Global and overview maps	C::01120 Microbial metabolism in diverse environments (67)	D::K01803:ECANG7_07615	K01803	TPI, tpiA; triosephosphate isomerase (TIM) [EC:5.3.1.1]
A::Metabolism	B::Global and overview maps	C::01120 Microbial metabolism in diverse environments (67)	D::K01807:ECANG7_05934	K01807	rpiA; ribose 5-phosphate isomerase A [EC:5.3.1.6]
A::Metabolism	B::Global and overview maps	C::01120 Microbial metabolism in diverse environments (67)	D::K01810:ECANG7_00412	K01810	GPI, pgi; glucose-6-phosphate isomerase [EC:5.3.1.9]
A::Metabolism	B::Global and overview maps	C::01120 Microbial metabolism in diverse environments (67)	D::K01834:ECANG7_00314,ECANG7_02908	K01834	PGAM, gpmA; 2,3-bisphosphoglycerate-dependent phosphoglycerate mutase [EC:5.4.2.11]
A::Metabolism	B::Global and overview maps	C::01120 Microbial metabolism in diverse environments (67)	D::K01835:ECANG7_02565	K01835	pgm; phosphoglucomutase [EC:5.4.2.2]
A::Metabolism	B::Global and overview maps	C::01120 Microbial metabolism in diverse environments (67)	D::K01895:ECANG7_04785	K01895	ACSS, acs; acetyl-CoA synthetase [EC:6.2.1.1]
A::Metabolism	B::Global and overview maps	C::01120 Microbial metabolism in diverse environments (67)	D::K01899:ECANG7_02751	K01899	LSC1; succinyl-CoA synthetase alpha subunit [EC:6.2.1.4 6.2.1.5]
A::Metabolism	B::Global and overview maps	C::01120 Microbial metabolism in diverse environments (67)	D::K01900:ECANG7_05628,ECANG7_03638	K01900	LSC2; succinyl-CoA synthetase beta subunit [EC:6.2.1.4 6.2.1.5]
A::Metabolism	B::Global and overview maps	C::01120 Microbial metabolism in diverse environments (67)	D::K01915:ECANG7_01862	K01915	glnA, GLUL; glutamine synthetase [EC:6.3.1.2]
A::Metabolism	B::Global and overview maps	C::01120 Microbial metabolism in diverse environments (67)	D::K01965:ECANG7_02163	K01965	PCCA, pccA; propionyl-CoA carboxylase alpha chain [EC:6.4.1.3]
A::Metabolism	B::Global and overview maps	C::01120 Microbial metabolism in diverse environments (67)	D::K01966:ECANG7_03283	K01966	PCCB, pccB; propionyl-CoA carboxylase beta chain [EC:6.4.1.3]
A::Metabolism	B::Global and overview maps	C::01120 Microbial metabolism in diverse environments (67)	D::K03841:ECANG7_07784	K03841	FBP, fbp; fructose-1,6-bisphosphatase I [EC:3.1.3.11]
A::Metabolism	B::Global and overview maps	C::01120 Microbial metabolism in diverse environments (67)	D::K07511:ECANG7_02915	K07511	ECHS1; enoyl-CoA hydratase [EC:4.2.1.17]
A::Metabolism	B::Global and overview maps	C::01120 Microbial metabolism in diverse environments (67)	D::K08738:ECANG7_07932	K08738	CYC; cytochrome c
A::Metabolism	B::Global and overview maps	C::01120 Microbial metabolism in diverse environments (67)	D::K13811:ECANG7_05165	K13811	PAPSS; 3'-phosphoadenosine 5'-phosphosulfate synthase [EC:2.7.7.4 2.7.1.25]
A::Metabolism	B::Global and overview maps	C::01120 Microbial metabolism in diverse environments (67)	D::K14454:ECANG7_04368	K14454	GOT1; aspartate aminotransferase, cytoplasmic [EC:2.6.1.1]
A::Metabolism	B::Global and overview maps	C::01120 Microbial metabolism in diverse environments (67)	D::K14455:ECANG7_04141	K14455	GOT2; aspartate aminotransferase, mitochondrial [EC:2.6.1.1]
A::Metabolism	B::Global and overview maps	C::01120 Microbial metabolism in diverse environments (67)	D::K15759:ECANG7_09126	K15759	IMPAD1, IMPA3; inositol monophosphatase 3 [EC:3.1.3.25 3.1.3.7]
A::Metabolism	B::Global and overview maps	C::01120 Microbial metabolism in diverse environments (67)	D::K15779:ECANG7_06354	K15779	PGM2; phosphoglucomutase / phosphopentomutase [EC:5.4.2.2 5.4.2.7]
A::Metabolism	B::Global and overview maps	C::01130 Biosynthesis of antibiotics (90)	D::K00016:ECANG7_00202,ECANG7_06430,ECANG7_07350,ECANG7_09441	K00016	LDH, ldh; L-lactate dehydrogenase [EC:1.1.1.27]
A::Metabolism	B::Global and overview maps	C::01130 Biosynthesis of antibiotics (90)	D::K00021:ECANG7_00376	K00021	HMGCR; hydroxymethylglutaryl-CoA reductase (NADPH) [EC:1.1.1.34]
A::Metabolism	B::Global and overview maps	C::01130 Biosynthesis of antibiotics (90)	D::K00022:ECANG7_03340	K00022	HADH; 3-hydroxyacyl-CoA dehydrogenase [EC:1.1.1.35]
A::Metabolism	B::Global and overview maps	C::01130 Biosynthesis of antibiotics (90)	D::K00025:ECANG7_04628,ECANG7_06694	K00025	MDH1; malate dehydrogenase [EC:1.1.1.37]
A::Metabolism	B::Global and overview maps	C::01130 Biosynthesis of antibiotics (90)	D::K00026:ECANG7_08839	K00026	MDH2; malate dehydrogenase [EC:1.1.1.37]
A::Metabolism	B::Global and overview maps	C::01130 Biosynthesis of antibiotics (90)	D::K00030:ECANG7_01940,ECANG7_06713	K00030	IDH3; isocitrate dehydrogenase (NAD+) [EC:1.1.1.41]
A::Metabolism	B::Global and overview maps	C::01130 Biosynthesis of antibiotics (90)	D::K00031:ECANG7_03193	K00031	IDH1, IDH2, icd; isocitrate dehydrogenase [EC:1.1.1.42]
A::Metabolism	B::Global and overview maps	C::01130 Biosynthesis of antibiotics (90)	D::K00033:ECANG7_06904	K00033	PGD, gnd, gntZ; 6-phosphogluconate dehydrogenase [EC:1.1.1.44 1.1.1.343]
A::Metabolism	B::Global and overview maps	C::01130 Biosynthesis of antibiotics (90)	D::K00036:ECANG7_01889	K00036	G6PD, zwf; glucose-6-phosphate 1-dehydrogenase [EC:1.1.1.49 1.1.1.363]
A::Metabolism	B::Global and overview maps	C::01130 Biosynthesis of antibiotics (90)	D::K00128:ECANG7_07348	K00128	ALDH; aldehyde dehydrogenase (NAD+) [EC:1.2.1.3]
A::Metabolism	B::Global and overview maps	C::01130 Biosynthesis of antibiotics (90)	D::K00134:ECANG7_07243,ECANG7_01459,ECANG7_08318	K00134	GAPDH, gapA; glyceraldehyde 3-phosphate dehydrogenase [EC:1.2.1.12]
A::Metabolism	B::Global and overview maps	C::01130 Biosynthesis of antibiotics (90)	D::K00161:ECANG7_07868	K00161	PDHA, pdhA; pyruvate dehydrogenase E1 component alpha subunit [EC:1.2.4.1]
A::Metabolism	B::Global and overview maps	C::01130 Biosynthesis of antibiotics (90)	D::K00162:ECANG7_04825	K00162	PDHB, pdhB; pyruvate dehydrogenase E1 component beta subunit [EC:1.2.4.1]
A::Metabolism	B::Global and overview maps	C::01130 Biosynthesis of antibiotics (90)	D::K00164:ECANG7_07470,ECANG7_08326	K00164	OGDH, sucA; 2-oxoglutarate dehydrogenase E1 component [EC:1.2.4.2]
A::Metabolism	B::Global and overview maps	C::01130 Biosynthesis of antibiotics (90)	D::K00167:ECANG7_01759	K00167	BCKDHB, bkdA2; 2-oxoisovalerate dehydrogenase E1 component beta subunit [EC:1.2.4.4]
A::Metabolism	B::Global and overview maps	C::01130 Biosynthesis of antibiotics (90)	D::K00234:ECANG7_00700	K00234	SDHA, SDH1; succinate dehydrogenase (ubiquinone) flavoprotein subunit [EC:1.3.5.1]
A::Metabolism	B::Global and overview maps	C::01130 Biosynthesis of antibiotics (90)	D::K00235:ECANG7_04500,ECANG7_04499	K00235	SDHB, SDH2; succinate dehydrogenase (ubiquinone) iron-sulfur subunit [EC:1.3.5.1]
A::Metabolism	B::Global and overview maps	C::01130 Biosynthesis of antibiotics (90)	D::K00236:ECANG7_06117	K00236	SDHC, SDH3; succinate dehydrogenase (ubiquinone) cytochrome b560 subunit
A::Metabolism	B::Global and overview maps	C::01130 Biosynthesis of antibiotics (90)	D::K00264:ECANG7_04974	K00264	GLT1; glutamate synthase (NADPH/NADH) [EC:1.4.1.13 1.4.1.14]
A::Metabolism	B::Global and overview maps	C::01130 Biosynthesis of antibiotics (90)	D::K00286:ECANG7_06282	K00286	proC; pyrroline-5-carboxylate reductase [EC:1.5.1.2]
A::Metabolism	B::Global and overview maps	C::01130 Biosynthesis of antibiotics (90)	D::K00382:ECANG7_01254	K00382	DLD, lpd, pdhD; dihydrolipoamide dehydrogenase [EC:1.8.1.4]
A::Metabolism	B::Global and overview maps	C::01130 Biosynthesis of antibiotics (90)	D::K00611:ECANG7_06165	K00611	OTC, argF, argI; ornithine carbamoyltransferase [EC:2.1.3.3]
A::Metabolism	B::Global and overview maps	C::01130 Biosynthesis of antibiotics (90)	D::K00615:ECANG7_08464	K00615	E2.2.1.1, tktA, tktB; transketolase [EC:2.2.1.1]
A::Metabolism	B::Global and overview maps	C::01130 Biosynthesis of antibiotics (90)	D::K00616:ECANG7_07603	K00616	E2.2.1.2, talA, talB; transaldolase [EC:2.2.1.2]
A::Metabolism	B::Global and overview maps	C::01130 Biosynthesis of antibiotics (90)	D::K00626:ECANG7_00592	K00626	E2.3.1.9, atoB; acetyl-CoA C-acetyltransferase [EC:2.3.1.9]
A::Metabolism	B::Global and overview maps	C::01130 Biosynthesis of antibiotics (90)	D::K00627:ECANG7_06537	K00627	DLAT, aceF, pdhC; pyruvate dehydrogenase E2 component (dihydrolipoamide acetyltransferase) [EC:2.3.1.12]
A::Metabolism	B::Global and overview maps	C::01130 Biosynthesis of antibiotics (90)	D::K00658:ECANG7_05485	K00658	DLST, sucB; 2-oxoglutarate dehydrogenase E2 component (dihydrolipoamide succinyltransferase) [EC:2.3.1.61]
A::Metabolism	B::Global and overview maps	C::01130 Biosynthesis of antibiotics (90)	D::K00787:ECANG7_02472	K00787	FDPS; farnesyl diphosphate synthase [EC:2.5.1.1 2.5.1.10]
A::Metabolism	B::Global and overview maps	C::01130 Biosynthesis of antibiotics (90)	D::K00804:ECANG7_03987	K00804	GGPS1; geranylgeranyl diphosphate synthase, type III [EC:2.5.1.1 2.5.1.10 2.5.1.29]
A::Metabolism	B::Global and overview maps	C::01130 Biosynthesis of antibiotics (90)	D::K00819:ECANG7_10318	K00819	rocD, OAT; ornithine--oxo-acid transaminase [EC:2.6.1.13]
A::Metabolism	B::Global and overview maps	C::01130 Biosynthesis of antibiotics (90)	D::K00820:ECANG7_06571	K00820	glmS, GFPT; glucosamine--fructose-6-phosphate aminotransferase (isomerizing) [EC:2.6.1.16]
A::Metabolism	B::Global and overview maps	C::01130 Biosynthesis of antibiotics (90)	D::K00844:ECANG7_03314,ECANG7_03834,ECANG7_03324,ECANG7_03837	K00844	HK; hexokinase [EC:2.7.1.1]
A::Metabolism	B::Global and overview maps	C::01130 Biosynthesis of antibiotics (90)	D::K00850:ECANG7_05651	K00850	pfkA, PFK; 6-phosphofructokinase 1 [EC:2.7.1.11]
A::Metabolism	B::Global and overview maps	C::01130 Biosynthesis of antibiotics (90)	D::K00851:ECANG7_04641	K00851	E2.7.1.12, gntK, idnK; gluconokinase [EC:2.7.1.12]
A::Metabolism	B::Global and overview maps	C::01130 Biosynthesis of antibiotics (90)	D::K00869:ECANG7_00729	K00869	E2.7.1.36, MVK, mvaK1; mevalonate kinase [EC:2.7.1.36]
A::Metabolism	B::Global and overview maps	C::01130 Biosynthesis of antibiotics (90)	D::K00873:ECANG7_00146,ECANG7_00553,ECANG7_07405,ECANG7_00148,ECANG7_09356	K00873	PK, pyk; pyruvate kinase [EC:2.7.1.40]
A::Metabolism	B::Global and overview maps	C::01130 Biosynthesis of antibiotics (90)	D::K00927:ECANG7_07542	K00927	PGK, pgk; phosphoglycerate kinase [EC:2.7.2.3]
A::Metabolism	B::Global and overview maps	C::01130 Biosynthesis of antibiotics (90)	D::K00939:ECANG7_00708,ECANG7_08368,ECANG7_05713,ECANG7_07413,ECANG7_03294,ECANG7_07552	K00939	adk, AK; adenylate kinase [EC:2.7.4.3]
A::Metabolism	B::Global and overview maps	C::01130 Biosynthesis of antibiotics (90)	D::K00940:ECANG7_00949,ECANG7_02249,ECANG7_03839	K00940	ndk, NME; nucleoside-diphosphate kinase [EC:2.7.4.6]
A::Metabolism	B::Global and overview maps	C::01130 Biosynthesis of antibiotics (90)	D::K00948:ECANG7_00629	K00948	PRPS, prsA; ribose-phosphate pyrophosphokinase [EC:2.7.6.1]
A::Metabolism	B::Global and overview maps	C::01130 Biosynthesis of antibiotics (90)	D::K00963:ECANG7_05983,ECANG7_06038	K00963	UGP2, galU, galF; UTP--glucose-1-phosphate uridylyltransferase [EC:2.7.7.9]
A::Metabolism	B::Global and overview maps	C::01130 Biosynthesis of antibiotics (90)	D::K01057:ECANG7_02336	K01057	PGLS, pgl, devB; 6-phosphogluconolactonase [EC:3.1.1.31]
A::Metabolism	B::Global and overview maps	C::01130 Biosynthesis of antibiotics (90)	D::K01061:ECANG7_06692	K01061	E3.1.1.45; carboxymethylenebutenolidase [EC:3.1.1.45]
A::Metabolism	B::Global and overview maps	C::01130 Biosynthesis of antibiotics (90)	D::K01079:ECANG7_09438,ECANG7_10856	K01079	serB, PSPH; phosphoserine phosphatase [EC:3.1.3.3]
A::Metabolism	B::Global and overview maps	C::01130 Biosynthesis of antibiotics (90)	D::K01082:ECANG7_03136	K01082	cysQ, MET22, BPNT1; 3'(2'), 5'-bisphosphate nucleotidase [EC:3.1.3.7]
A::Metabolism	B::Global and overview maps	C::01130 Biosynthesis of antibiotics (90)	D::K01476:ECANG7_08170,ECANG7_03440,ECANG7_09175,ECANG7_10129,ECANG7_10303	K01476	E3.5.3.1, rocF, arg; arginase [EC:3.5.3.1]
A::Metabolism	B::Global and overview maps	C::01130 Biosynthesis of antibiotics (90)	D::K01490:ECANG7_05023	K01490	AMPD; AMP deaminase [EC:3.5.4.6]
A::Metabolism	B::Global and overview maps	C::01130 Biosynthesis of antibiotics (90)	D::K01596:ECANG7_07672	K01596	E4.1.1.32, pckA, PCK; phosphoenolpyruvate carboxykinase (GTP) [EC:4.1.1.32]
A::Metabolism	B::Global and overview maps	C::01130 Biosynthesis of antibiotics (90)	D::K01597:ECANG7_02452	K01597	MVD, mvaD; diphosphomevalonate decarboxylase [EC:4.1.1.33]
A::Metabolism	B::Global and overview maps	C::01130 Biosynthesis of antibiotics (90)	D::K01623:ECANG7_04088,ECANG7_05810,ECANG7_04089,ECANG7_03858	K01623	ALDO; fructose-bisphosphate aldolase, class I [EC:4.1.2.13]
A::Metabolism	B::Global and overview maps	C::01130 Biosynthesis of antibiotics (90)	D::K01641:ECANG7_07675	K01641	E2.3.3.10; hydroxymethylglutaryl-CoA synthase [EC:2.3.3.10]
A::Metabolism	B::Global and overview maps	C::01130 Biosynthesis of antibiotics (90)	D::K01647:ECANG7_00473	K01647	CS, gltA; citrate synthase [EC:2.3.3.1]
A::Metabolism	B::Global and overview maps	C::01130 Biosynthesis of antibiotics (90)	D::K01676:ECANG7_06321	K01676	E4.2.1.2A, fumA, fumB; fumarate hydratase, class I [EC:4.2.1.2]
A::Metabolism	B::Global and overview maps	C::01130 Biosynthesis of antibiotics (90)	D::K01681:ECANG7_05858	K01681	ACO, acnA; aconitate hydratase [EC:4.2.1.3]
A::Metabolism	B::Global and overview maps	C::01130 Biosynthesis of antibiotics (90)	D::K01689:ECANG7_09725,ECANG7_02159,ECANG7_03685	K01689	ENO, eno; enolase [EC:4.2.1.11]
A::Metabolism	B::Global and overview maps	C::01130 Biosynthesis of antibiotics (90)	D::K01756:ECANG7_07731	K01756	purB, ADSL; adenylosuccinate lyase [EC:4.3.2.2]
A::Metabolism	B::Global and overview maps	C::01130 Biosynthesis of antibiotics (90)	D::K01783:ECANG7_00650	K01783	rpe, RPE; ribulose-phosphate 3-epimerase [EC:5.1.3.1]
A::Metabolism	B::Global and overview maps	C::01130 Biosynthesis of antibiotics (90)	D::K01785:ECANG7_00043	K01785	galM, GALM; aldose 1-epimerase [EC:5.1.3.3]
A::Metabolism	B::Global and overview maps	C::01130 Biosynthesis of antibiotics (90)	D::K01803:ECANG7_07615	K01803	TPI, tpiA; triosephosphate isomerase (TIM) [EC:5.3.1.1]
A::Metabolism	B::Global and overview maps	C::01130 Biosynthesis of antibiotics (90)	D::K01807:ECANG7_05934	K01807	rpiA; ribose 5-phosphate isomerase A [EC:5.3.1.6]
A::Metabolism	B::Global and overview maps	C::01130 Biosynthesis of antibiotics (90)	D::K01810:ECANG7_00412	K01810	GPI, pgi; glucose-6-phosphate isomerase [EC:5.3.1.9]
A::Metabolism	B::Global and overview maps	C::01130 Biosynthesis of antibiotics (90)	D::K01823:ECANG7_07908	K01823	idi, IDI; isopentenyl-diphosphate Delta-isomerase [EC:5.3.3.2]
A::Metabolism	B::Global and overview maps	C::01130 Biosynthesis of antibiotics (90)	D::K01834:ECANG7_00314,ECANG7_02908	K01834	PGAM, gpmA; 2,3-bisphosphoglycerate-dependent phosphoglycerate mutase [EC:5.4.2.11]
A::Metabolism	B::Global and overview maps	C::01130 Biosynthesis of antibiotics (90)	D::K01835:ECANG7_02565	K01835	pgm; phosphoglucomutase [EC:5.4.2.2]
A::Metabolism	B::Global and overview maps	C::01130 Biosynthesis of antibiotics (90)	D::K01836:ECANG7_03992	K01836	PGM3; phosphoacetylglucosamine mutase [EC:5.4.2.3]
A::Metabolism	B::Global and overview maps	C::01130 Biosynthesis of antibiotics (90)	D::K01895:ECANG7_04785	K01895	ACSS, acs; acetyl-CoA synthetase [EC:6.2.1.1]
A::Metabolism	B::Global and overview maps	C::01130 Biosynthesis of antibiotics (90)	D::K01899:ECANG7_02751	K01899	LSC1; succinyl-CoA synthetase alpha subunit [EC:6.2.1.4 6.2.1.5]
A::Metabolism	B::Global and overview maps	C::01130 Biosynthesis of antibiotics (90)	D::K01900:ECANG7_05628,ECANG7_03638	K01900	LSC2; succinyl-CoA synthetase beta subunit [EC:6.2.1.4 6.2.1.5]
A::Metabolism	B::Global and overview maps	C::01130 Biosynthesis of antibiotics (90)	D::K01965:ECANG7_02163	K01965	PCCA, pccA; propionyl-CoA carboxylase alpha chain [EC:6.4.1.3]
A::Metabolism	B::Global and overview maps	C::01130 Biosynthesis of antibiotics (90)	D::K01966:ECANG7_03283	K01966	PCCB, pccB; propionyl-CoA carboxylase beta chain [EC:6.4.1.3]
A::Metabolism	B::Global and overview maps	C::01130 Biosynthesis of antibiotics (90)	D::K02437:ECANG7_03088	K02437	gcvH, GCSH; glycine cleavage system H protein
A::Metabolism	B::Global and overview maps	C::01130 Biosynthesis of antibiotics (90)	D::K03841:ECANG7_07784	K03841	FBP, fbp; fructose-1,6-bisphosphatase I [EC:3.1.3.11]
A::Metabolism	B::Global and overview maps	C::01130 Biosynthesis of antibiotics (90)	D::K05906:ECANG7_00811	K05906	PCYOX1, FCLY; prenylcysteine oxidase / farnesylcysteine lyase [EC:1.8.3.5 1.8.3.6]
A::Metabolism	B::Global and overview maps	C::01130 Biosynthesis of antibiotics (90)	D::K05954:ECANG7_06504	K05954	FNTB; protein farnesyltransferase subunit beta [EC:2.5.1.58]
A::Metabolism	B::Global and overview maps	C::01130 Biosynthesis of antibiotics (90)	D::K05955:ECANG7_00365,ECANG7_02599	K05955	FNTA; protein farnesyltransferase/geranylgeranyltransferase type-1 subunit alpha [EC:2.5.1.58 2.5.1.59]
A::Metabolism	B::Global and overview maps	C::01130 Biosynthesis of antibiotics (90)	D::K06013:ECANG7_01024	K06013	STE24; STE24 endopeptidase [EC:3.4.24.84]
A::Metabolism	B::Global and overview maps	C::01130 Biosynthesis of antibiotics (90)	D::K07511:ECANG7_02915	K07511	ECHS1; enoyl-CoA hydratase [EC:4.2.1.17]
A::Metabolism	B::Global and overview maps	C::01130 Biosynthesis of antibiotics (90)	D::K08074:ECANG7_02686	K08074	ADPGK; ADP-dependent glucokinase [EC:2.7.1.147]
A::Metabolism	B::Global and overview maps	C::01130 Biosynthesis of antibiotics (90)	D::K08658:ECANG7_01950	K08658	RCE1, FACE2; prenyl protein peptidase [EC:3.4.22.-]
A::Metabolism	B::Global and overview maps	C::01130 Biosynthesis of antibiotics (90)	D::K08683:ECANG7_02498	K08683	HSD17B10; 3-hydroxyacyl-CoA dehydrogenase / 3-hydroxy-2-methylbutyryl-CoA dehydrogenase [EC:1.1.1.35 1.1.1.178]
A::Metabolism	B::Global and overview maps	C::01130 Biosynthesis of antibiotics (90)	D::K13811:ECANG7_05165	K13811	PAPSS; 3'-phosphoadenosine 5'-phosphosulfate synthase [EC:2.7.7.4 2.7.1.25]
A::Metabolism	B::Global and overview maps	C::01130 Biosynthesis of antibiotics (90)	D::K14454:ECANG7_04368	K14454	GOT1; aspartate aminotransferase, cytoplasmic [EC:2.6.1.1]
A::Metabolism	B::Global and overview maps	C::01130 Biosynthesis of antibiotics (90)	D::K14455:ECANG7_04141	K14455	GOT2; aspartate aminotransferase, mitochondrial [EC:2.6.1.1]
A::Metabolism	B::Global and overview maps	C::01130 Biosynthesis of antibiotics (90)	D::K14677:ECANG7_03178	K14677	ACY1; aminoacylase [EC:3.5.1.14]
A::Metabolism	B::Global and overview maps	C::01130 Biosynthesis of antibiotics (90)	D::K15779:ECANG7_06354	K15779	PGM2; phosphoglucomutase / phosphopentomutase [EC:5.4.2.2 5.4.2.7]
A::Metabolism	B::Global and overview maps	C::01130 Biosynthesis of antibiotics (90)	D::K15788:ECANG7_00934
A::Metabolism	B::Global and overview maps	C::01130 Biosynthesis of antibiotics (90)	D::K17989:ECANG7_02211	K17989	SDS, SDH, CHA1; L-serine/L-threonine ammonia-lyase [EC:4.3.1.17 4.3.1.19]
A::Metabolism	B::Global and overview maps	C::01130 Biosynthesis of antibiotics (90)	D::K18532:ECANG7_00033	K18532	AK6, FAP7; adenylate kinase [EC:2.7.4.3]
A::Metabolism	B::Global and overview maps	C::01130 Biosynthesis of antibiotics (90)	D::K18533:ECANG7_08551,ECANG7_09154	K18533	AK9; adenylate/nucleoside-diphosphate kinase [EC:2.7.4.3 2.7.4.6]
A::Metabolism	B::Global and overview maps	C::01130 Biosynthesis of antibiotics (90)	D::K19269:ECANG7_07408	K19269	PGP, PGLP; phosphoglycolate phosphatase [EC:3.1.3.18 3.1.3.48]
A::Metabolism	B::Global and overview maps	C::01200 Carbon metabolism (54)	D::K00025:ECANG7_04628,ECANG7_06694	K00025	MDH1; malate dehydrogenase [EC:1.1.1.37]
A::Metabolism	B::Global and overview maps	C::01200 Carbon metabolism (54)	D::K00026:ECANG7_08839	K00026	MDH2; malate dehydrogenase [EC:1.1.1.37]
A::Metabolism	B::Global and overview maps	C::01200 Carbon metabolism (54)	D::K00029:ECANG7_03085,ECANG7_01421,ECANG7_01732	K00029	E1.1.1.40, maeB; malate dehydrogenase (oxaloacetate-decarboxylating)(NADP+) [EC:1.1.1.40]
A::Metabolism	B::Global and overview maps	C::01200 Carbon metabolism (54)	D::K00030:ECANG7_01940,ECANG7_06713	K00030	IDH3; isocitrate dehydrogenase (NAD+) [EC:1.1.1.41]
A::Metabolism	B::Global and overview maps	C::01200 Carbon metabolism (54)	D::K00031:ECANG7_03193	K00031	IDH1, IDH2, icd; isocitrate dehydrogenase [EC:1.1.1.42]
A::Metabolism	B::Global and overview maps	C::01200 Carbon metabolism (54)	D::K00033:ECANG7_06904	K00033	PGD, gnd, gntZ; 6-phosphogluconate dehydrogenase [EC:1.1.1.44 1.1.1.343]
A::Metabolism	B::Global and overview maps	C::01200 Carbon metabolism (54)	D::K00036:ECANG7_01889	K00036	G6PD, zwf; glucose-6-phosphate 1-dehydrogenase [EC:1.1.1.49 1.1.1.363]
A::Metabolism	B::Global and overview maps	C::01200 Carbon metabolism (54)	D::K00123:ECANG7_04125	K00123	fdoG, fdfH; formate dehydrogenase major subunit [EC:1.2.1.2]
A::Metabolism	B::Global and overview maps	C::01200 Carbon metabolism (54)	D::K00134:ECANG7_07243,ECANG7_01459,ECANG7_08318	K00134	GAPDH, gapA; glyceraldehyde 3-phosphate dehydrogenase [EC:1.2.1.12]
A::Metabolism	B::Global and overview maps	C::01200 Carbon metabolism (54)	D::K00161:ECANG7_07868	K00161	PDHA, pdhA; pyruvate dehydrogenase E1 component alpha subunit [EC:1.2.4.1]
A::Metabolism	B::Global and overview maps	C::01200 Carbon metabolism (54)	D::K00162:ECANG7_04825	K00162	PDHB, pdhB; pyruvate dehydrogenase E1 component beta subunit [EC:1.2.4.1]
A::Metabolism	B::Global and overview maps	C::01200 Carbon metabolism (54)	D::K00164:ECANG7_07470,ECANG7_08326	K00164	OGDH, sucA; 2-oxoglutarate dehydrogenase E1 component [EC:1.2.4.2]
A::Metabolism	B::Global and overview maps	C::01200 Carbon metabolism (54)	D::K00234:ECANG7_00700	K00234	SDHA, SDH1; succinate dehydrogenase (ubiquinone) flavoprotein subunit [EC:1.3.5.1]
A::Metabolism	B::Global and overview maps	C::01200 Carbon metabolism (54)	D::K00235:ECANG7_04500,ECANG7_04499	K00235	SDHB, SDH2; succinate dehydrogenase (ubiquinone) iron-sulfur subunit [EC:1.3.5.1]
A::Metabolism	B::Global and overview maps	C::01200 Carbon metabolism (54)	D::K00236:ECANG7_06117	K00236	SDHC, SDH3; succinate dehydrogenase (ubiquinone) cytochrome b560 subunit
A::Metabolism	B::Global and overview maps	C::01200 Carbon metabolism (54)	D::K00261:ECANG7_09036,ECANG7_02429	K00261	GLUD1_2, gdhA; glutamate dehydrogenase (NAD(P)+) [EC:1.4.1.3]
A::Metabolism	B::Global and overview maps	C::01200 Carbon metabolism (54)	D::K00382:ECANG7_01254	K00382	DLD, lpd, pdhD; dihydrolipoamide dehydrogenase [EC:1.8.1.4]
A::Metabolism	B::Global and overview maps	C::01200 Carbon metabolism (54)	D::K00615:ECANG7_08464	K00615	E2.2.1.1, tktA, tktB; transketolase [EC:2.2.1.1]
A::Metabolism	B::Global and overview maps	C::01200 Carbon metabolism (54)	D::K00616:ECANG7_07603	K00616	E2.2.1.2, talA, talB; transaldolase [EC:2.2.1.2]
A::Metabolism	B::Global and overview maps	C::01200 Carbon metabolism (54)	D::K00626:ECANG7_00592	K00626	E2.3.1.9, atoB; acetyl-CoA C-acetyltransferase [EC:2.3.1.9]
A::Metabolism	B::Global and overview maps	C::01200 Carbon metabolism (54)	D::K00627:ECANG7_06537	K00627	DLAT, aceF, pdhC; pyruvate dehydrogenase E2 component (dihydrolipoamide acetyltransferase) [EC:2.3.1.12]
A::Metabolism	B::Global and overview maps	C::01200 Carbon metabolism (54)	D::K00658:ECANG7_05485	K00658	DLST, sucB; 2-oxoglutarate dehydrogenase E2 component (dihydrolipoamide succinyltransferase) [EC:2.3.1.61]
A::Metabolism	B::Global and overview maps	C::01200 Carbon metabolism (54)	D::K00814:ECANG7_04369	K00814	GPT, ALT; alanine transaminase [EC:2.6.1.2]
A::Metabolism	B::Global and overview maps	C::01200 Carbon metabolism (54)	D::K00844:ECANG7_03314,ECANG7_03834,ECANG7_03324,ECANG7_03837	K00844	HK; hexokinase [EC:2.7.1.1]
A::Metabolism	B::Global and overview maps	C::01200 Carbon metabolism (54)	D::K00850:ECANG7_05651	K00850	pfkA, PFK; 6-phosphofructokinase 1 [EC:2.7.1.11]
A::Metabolism	B::Global and overview maps	C::01200 Carbon metabolism (54)	D::K00851:ECANG7_04641	K00851	E2.7.1.12, gntK, idnK; gluconokinase [EC:2.7.1.12]
A::Metabolism	B::Global and overview maps	C::01200 Carbon metabolism (54)	D::K00873:ECANG7_00146,ECANG7_00553,ECANG7_07405,ECANG7_00148,ECANG7_09356	K00873	PK, pyk; pyruvate kinase [EC:2.7.1.40]
A::Metabolism	B::Global and overview maps	C::01200 Carbon metabolism (54)	D::K00927:ECANG7_07542	K00927	PGK, pgk; phosphoglycerate kinase [EC:2.7.2.3]
A::Metabolism	B::Global and overview maps	C::01200 Carbon metabolism (54)	D::K00948:ECANG7_00629	K00948	PRPS, prsA; ribose-phosphate pyrophosphokinase [EC:2.7.6.1]
A::Metabolism	B::Global and overview maps	C::01200 Carbon metabolism (54)	D::K01057:ECANG7_02336	K01057	PGLS, pgl, devB; 6-phosphogluconolactonase [EC:3.1.1.31]
A::Metabolism	B::Global and overview maps	C::01200 Carbon metabolism (54)	D::K01070:ECANG7_01535	K01070	frmB, ESD, fghA; S-formylglutathione hydrolase [EC:3.1.2.12]
A::Metabolism	B::Global and overview maps	C::01200 Carbon metabolism (54)	D::K01079:ECANG7_09438,ECANG7_10856	K01079	serB, PSPH; phosphoserine phosphatase [EC:3.1.3.3]
A::Metabolism	B::Global and overview maps	C::01200 Carbon metabolism (54)	D::K01623:ECANG7_04088,ECANG7_05810,ECANG7_04089,ECANG7_03858	K01623	ALDO; fructose-bisphosphate aldolase, class I [EC:4.1.2.13]
A::Metabolism	B::Global and overview maps	C::01200 Carbon metabolism (54)	D::K01647:ECANG7_00473	K01647	CS, gltA; citrate synthase [EC:2.3.3.1]
A::Metabolism	B::Global and overview maps	C::01200 Carbon metabolism (54)	D::K01676:ECANG7_06321	K01676	E4.2.1.2A, fumA, fumB; fumarate hydratase, class I [EC:4.2.1.2]
A::Metabolism	B::Global and overview maps	C::01200 Carbon metabolism (54)	D::K01681:ECANG7_05858	K01681	ACO, acnA; aconitate hydratase [EC:4.2.1.3]
A::Metabolism	B::Global and overview maps	C::01200 Carbon metabolism (54)	D::K01689:ECANG7_09725,ECANG7_02159,ECANG7_03685	K01689	ENO, eno; enolase [EC:4.2.1.11]
A::Metabolism	B::Global and overview maps	C::01200 Carbon metabolism (54)	D::K01783:ECANG7_00650	K01783	rpe, RPE; ribulose-phosphate 3-epimerase [EC:5.1.3.1]
A::Metabolism	B::Global and overview maps	C::01200 Carbon metabolism (54)	D::K01803:ECANG7_07615	K01803	TPI, tpiA; triosephosphate isomerase (TIM) [EC:5.3.1.1]
A::Metabolism	B::Global and overview maps	C::01200 Carbon metabolism (54)	D::K01807:ECANG7_05934	K01807	rpiA; ribose 5-phosphate isomerase A [EC:5.3.1.6]
A::Metabolism	B::Global and overview maps	C::01200 Carbon metabolism (54)	D::K01810:ECANG7_00412	K01810	GPI, pgi; glucose-6-phosphate isomerase [EC:5.3.1.9]
A::Metabolism	B::Global and overview maps	C::01200 Carbon metabolism (54)	D::K01834:ECANG7_00314,ECANG7_02908	K01834	PGAM, gpmA; 2,3-bisphosphoglycerate-dependent phosphoglycerate mutase [EC:5.4.2.11]
A::Metabolism	B::Global and overview maps	C::01200 Carbon metabolism (54)	D::K01895:ECANG7_04785	K01895	ACSS, acs; acetyl-CoA synthetase [EC:6.2.1.1]
A::Metabolism	B::Global and overview maps	C::01200 Carbon metabolism (54)	D::K01899:ECANG7_02751	K01899	LSC1; succinyl-CoA synthetase alpha subunit [EC:6.2.1.4 6.2.1.5]
A::Metabolism	B::Global and overview maps	C::01200 Carbon metabolism (54)	D::K01900:ECANG7_05628,ECANG7_03638	K01900	LSC2; succinyl-CoA synthetase beta subunit [EC:6.2.1.4 6.2.1.5]
A::Metabolism	B::Global and overview maps	C::01200 Carbon metabolism (54)	D::K01965:ECANG7_02163	K01965	PCCA, pccA; propionyl-CoA carboxylase alpha chain [EC:6.4.1.3]
A::Metabolism	B::Global and overview maps	C::01200 Carbon metabolism (54)	D::K01966:ECANG7_03283	K01966	PCCB, pccB; propionyl-CoA carboxylase beta chain [EC:6.4.1.3]
A::Metabolism	B::Global and overview maps	C::01200 Carbon metabolism (54)	D::K03841:ECANG7_07784	K03841	FBP, fbp; fructose-1,6-bisphosphatase I [EC:3.1.3.11]
A::Metabolism	B::Global and overview maps	C::01200 Carbon metabolism (54)	D::K07511:ECANG7_02915	K07511	ECHS1; enoyl-CoA hydratase [EC:4.2.1.17]
A::Metabolism	B::Global and overview maps	C::01200 Carbon metabolism (54)	D::K08074:ECANG7_02686	K08074	ADPGK; ADP-dependent glucokinase [EC:2.7.1.147]
A::Metabolism	B::Global and overview maps	C::01200 Carbon metabolism (54)	D::K14454:ECANG7_04368	K14454	GOT1; aspartate aminotransferase, cytoplasmic [EC:2.6.1.1]
A::Metabolism	B::Global and overview maps	C::01200 Carbon metabolism (54)	D::K14455:ECANG7_04141	K14455	GOT2; aspartate aminotransferase, mitochondrial [EC:2.6.1.1]
A::Metabolism	B::Global and overview maps	C::01200 Carbon metabolism (54)	D::K17989:ECANG7_02211	K17989	SDS, SDH, CHA1; L-serine/L-threonine ammonia-lyase [EC:4.3.1.17 4.3.1.19]
A::Metabolism	B::Global and overview maps	C::01200 Carbon metabolism (54)	D::K19269:ECANG7_07408	K19269	PGP, PGLP; phosphoglycolate phosphatase [EC:3.1.3.18 3.1.3.48]
A::Metabolism	B::Global and overview maps	C::01210 2-Oxocarboxylic acid metabolism (8)	D::K00030:ECANG7_01940,ECANG7_06713	K00030	IDH3; isocitrate dehydrogenase (NAD+) [EC:1.1.1.41]
A::Metabolism	B::Global and overview maps	C::01210 2-Oxocarboxylic acid metabolism (8)	D::K00031:ECANG7_03193	K00031	IDH1, IDH2, icd; isocitrate dehydrogenase [EC:1.1.1.42]
A::Metabolism	B::Global and overview maps	C::01210 2-Oxocarboxylic acid metabolism (8)	D::K00814:ECANG7_04369	K00814	GPT, ALT; alanine transaminase [EC:2.6.1.2]
A::Metabolism	B::Global and overview maps	C::01210 2-Oxocarboxylic acid metabolism (8)	D::K01647:ECANG7_00473	K01647	CS, gltA; citrate synthase [EC:2.3.3.1]
A::Metabolism	B::Global and overview maps	C::01210 2-Oxocarboxylic acid metabolism (8)	D::K01681:ECANG7_05858	K01681	ACO, acnA; aconitate hydratase [EC:4.2.1.3]
A::Metabolism	B::Global and overview maps	C::01210 2-Oxocarboxylic acid metabolism (8)	D::K14454:ECANG7_04368	K14454	GOT1; aspartate aminotransferase, cytoplasmic [EC:2.6.1.1]
A::Metabolism	B::Global and overview maps	C::01210 2-Oxocarboxylic acid metabolism (8)	D::K14455:ECANG7_04141	K14455	GOT2; aspartate aminotransferase, mitochondrial [EC:2.6.1.1]
A::Metabolism	B::Global and overview maps	C::01210 2-Oxocarboxylic acid metabolism (8)	D::K14677:ECANG7_03178	K14677	ACY1; aminoacylase [EC:3.5.1.14]
A::Metabolism	B::Global and overview maps	C::01212 Fatty acid metabolism (14)	D::K00022:ECANG7_03340	K00022	HADH; 3-hydroxyacyl-CoA dehydrogenase [EC:1.1.1.35]
A::Metabolism	B::Global and overview maps	C::01212 Fatty acid metabolism (14)	D::K00626:ECANG7_00592	K00626	E2.3.1.9, atoB; acetyl-CoA C-acetyltransferase [EC:2.3.1.9]
A::Metabolism	B::Global and overview maps	C::01212 Fatty acid metabolism (14)	D::K00645:ECANG7_02656	K00645	fabD; [acyl-carrier-protein] S-malonyltransferase [EC:2.3.1.39]
A::Metabolism	B::Global and overview maps	C::01212 Fatty acid metabolism (14)	D::K01074:ECANG7_00204	K01074	PPT; palmitoyl-protein thioesterase [EC:3.1.2.22]
A::Metabolism	B::Global and overview maps	C::01212 Fatty acid metabolism (14)	D::K01897:ECANG7_08347,ECANG7_01590,ECANG7_01520,ECANG7_02334,ECANG7_01120	K01897	ACSL, fadD; long-chain acyl-CoA synthetase [EC:6.2.1.3]
A::Metabolism	B::Global and overview maps	C::01212 Fatty acid metabolism (14)	D::K07511:ECANG7_02915	K07511	ECHS1; enoyl-CoA hydratase [EC:4.2.1.17]
A::Metabolism	B::Global and overview maps	C::01212 Fatty acid metabolism (14)	D::K07512:ECANG7_05867	K07512	MECR, NRBF1; mitochondrial trans-2-enoyl-CoA reductase [EC:1.3.1.38]
A::Metabolism	B::Global and overview maps	C::01212 Fatty acid metabolism (14)	D::K08765:ECANG7_01157,ECANG7_01161	K08765	CPT1A; carnitine O-palmitoyltransferase 1, liver isoform [EC:2.3.1.21]
A::Metabolism	B::Global and overview maps	C::01212 Fatty acid metabolism (14)	D::K08766:ECANG7_02024	K08766	CPT2; carnitine O-palmitoyltransferase 2 [EC:2.3.1.21]
A::Metabolism	B::Global and overview maps	C::01212 Fatty acid metabolism (14)	D::K09458:ECANG7_02654	K09458	fabF; 3-oxoacyl-[acyl-carrier-protein] synthase II [EC:2.3.1.179]
A::Metabolism	B::Global and overview maps	C::01212 Fatty acid metabolism (14)	D::K10251:ECANG7_02587,ECANG7_10929	K10251	HSD17B12, KAR, IFA38; 17beta-estradiol 17-dehydrogenase / very-long-chain 3-oxoacyl-CoA reductase [EC:1.1.1.62 1.1.1.330]
A::Metabolism	B::Global and overview maps	C::01212 Fatty acid metabolism (14)	D::K10258:ECANG7_05849	K10258	TER, TSC13, CER10; very-long-chain enoyl-CoA reductase [EC:1.3.1.93]
A::Metabolism	B::Global and overview maps	C::01212 Fatty acid metabolism (14)	D::K10703:ECANG7_08659	K10703	PHS1, PAS2; very-long-chain (3R)-3-hydroxyacyl-CoA dehydratase [EC:4.2.1.134]
A::Metabolism	B::Global and overview maps	C::01212 Fatty acid metabolism (14)	D::K11262:ECANG7_02455	K11262	ACACA; acetyl-CoA carboxylase / biotin carboxylase 1 [EC:6.4.1.2 6.3.4.14]
A::Metabolism	B::Global and overview maps	C::01230 Biosynthesis of amino acids (30)	D::K00030:ECANG7_01940,ECANG7_06713	K00030	IDH3; isocitrate dehydrogenase (NAD+) [EC:1.1.1.41]
A::Metabolism	B::Global and overview maps	C::01230 Biosynthesis of amino acids (30)	D::K00031:ECANG7_03193	K00031	IDH1, IDH2, icd; isocitrate dehydrogenase [EC:1.1.1.42]
A::Metabolism	B::Global and overview maps	C::01230 Biosynthesis of amino acids (30)	D::K00134:ECANG7_07243,ECANG7_01459,ECANG7_08318	K00134	GAPDH, gapA; glyceraldehyde 3-phosphate dehydrogenase [EC:1.2.1.12]
A::Metabolism	B::Global and overview maps	C::01230 Biosynthesis of amino acids (30)	D::K00264:ECANG7_04974	K00264	GLT1; glutamate synthase (NADPH/NADH) [EC:1.4.1.13 1.4.1.14]
A::Metabolism	B::Global and overview maps	C::01230 Biosynthesis of amino acids (30)	D::K00286:ECANG7_06282	K00286	proC; pyrroline-5-carboxylate reductase [EC:1.5.1.2]
A::Metabolism	B::Global and overview maps	C::01230 Biosynthesis of amino acids (30)	D::K00549:ECANG7_04198	K00549	metE; 5-methyltetrahydropteroyltriglutamate--homocysteine methyltransferase [EC:2.1.1.14]
A::Metabolism	B::Global and overview maps	C::01230 Biosynthesis of amino acids (30)	D::K00611:ECANG7_06165	K00611	OTC, argF, argI; ornithine carbamoyltransferase [EC:2.1.3.3]
A::Metabolism	B::Global and overview maps	C::01230 Biosynthesis of amino acids (30)	D::K00615:ECANG7_08464	K00615	E2.2.1.1, tktA, tktB; transketolase [EC:2.2.1.1]
A::Metabolism	B::Global and overview maps	C::01230 Biosynthesis of amino acids (30)	D::K00616:ECANG7_07603	K00616	E2.2.1.2, talA, talB; transaldolase [EC:2.2.1.2]
A::Metabolism	B::Global and overview maps	C::01230 Biosynthesis of amino acids (30)	D::K00789:ECANG7_05757	K00789	metK; S-adenosylmethionine synthetase [EC:2.5.1.6]
A::Metabolism	B::Global and overview maps	C::01230 Biosynthesis of amino acids (30)	D::K00814:ECANG7_04369	K00814	GPT, ALT; alanine transaminase [EC:2.6.1.2]
A::Metabolism	B::Global and overview maps	C::01230 Biosynthesis of amino acids (30)	D::K00850:ECANG7_05651	K00850	pfkA, PFK; 6-phosphofructokinase 1 [EC:2.7.1.11]
A::Metabolism	B::Global and overview maps	C::01230 Biosynthesis of amino acids (30)	D::K00873:ECANG7_00146,ECANG7_00553,ECANG7_07405,ECANG7_00148,ECANG7_09356	K00873	PK, pyk; pyruvate kinase [EC:2.7.1.40]
A::Metabolism	B::Global and overview maps	C::01230 Biosynthesis of amino acids (30)	D::K00927:ECANG7_07542	K00927	PGK, pgk; phosphoglycerate kinase [EC:2.7.2.3]
A::Metabolism	B::Global and overview maps	C::01230 Biosynthesis of amino acids (30)	D::K00948:ECANG7_00629	K00948	PRPS, prsA; ribose-phosphate pyrophosphokinase [EC:2.7.6.1]
A::Metabolism	B::Global and overview maps	C::01230 Biosynthesis of amino acids (30)	D::K01079:ECANG7_09438,ECANG7_10856	K01079	serB, PSPH; phosphoserine phosphatase [EC:3.1.3.3]
A::Metabolism	B::Global and overview maps	C::01230 Biosynthesis of amino acids (30)	D::K01476:ECANG7_08170,ECANG7_03440,ECANG7_09175,ECANG7_10129,ECANG7_10303	K01476	E3.5.3.1, rocF, arg; arginase [EC:3.5.3.1]
A::Metabolism	B::Global and overview maps	C::01230 Biosynthesis of amino acids (30)	D::K01623:ECANG7_04088,ECANG7_05810,ECANG7_04089,ECANG7_03858	K01623	ALDO; fructose-bisphosphate aldolase, class I [EC:4.1.2.13]
A::Metabolism	B::Global and overview maps	C::01230 Biosynthesis of amino acids (30)	D::K01647:ECANG7_00473	K01647	CS, gltA; citrate synthase [EC:2.3.3.1]
A::Metabolism	B::Global and overview maps	C::01230 Biosynthesis of amino acids (30)	D::K01681:ECANG7_05858	K01681	ACO, acnA; aconitate hydratase [EC:4.2.1.3]
A::Metabolism	B::Global and overview maps	C::01230 Biosynthesis of amino acids (30)	D::K01689:ECANG7_09725,ECANG7_02159,ECANG7_03685	K01689	ENO, eno; enolase [EC:4.2.1.11]
A::Metabolism	B::Global and overview maps	C::01230 Biosynthesis of amino acids (30)	D::K01783:ECANG7_00650	K01783	rpe, RPE; ribulose-phosphate 3-epimerase [EC:5.1.3.1]
A::Metabolism	B::Global and overview maps	C::01230 Biosynthesis of amino acids (30)	D::K01803:ECANG7_07615	K01803	TPI, tpiA; triosephosphate isomerase (TIM) [EC:5.3.1.1]
A::Metabolism	B::Global and overview maps	C::01230 Biosynthesis of amino acids (30)	D::K01807:ECANG7_05934	K01807	rpiA; ribose 5-phosphate isomerase A [EC:5.3.1.6]
A::Metabolism	B::Global and overview maps	C::01230 Biosynthesis of amino acids (30)	D::K01834:ECANG7_00314,ECANG7_02908	K01834	PGAM, gpmA; 2,3-bisphosphoglycerate-dependent phosphoglycerate mutase [EC:5.4.2.11]
A::Metabolism	B::Global and overview maps	C::01230 Biosynthesis of amino acids (30)	D::K01915:ECANG7_01862	K01915	glnA, GLUL; glutamine synthetase [EC:6.3.1.2]
A::Metabolism	B::Global and overview maps	C::01230 Biosynthesis of amino acids (30)	D::K14454:ECANG7_04368	K14454	GOT1; aspartate aminotransferase, cytoplasmic [EC:2.6.1.1]
A::Metabolism	B::Global and overview maps	C::01230 Biosynthesis of amino acids (30)	D::K14455:ECANG7_04141	K14455	GOT2; aspartate aminotransferase, mitochondrial [EC:2.6.1.1]
A::Metabolism	B::Global and overview maps	C::01230 Biosynthesis of amino acids (30)	D::K14677:ECANG7_03178	K14677	ACY1; aminoacylase [EC:3.5.1.14]
A::Metabolism	B::Global and overview maps	C::01230 Biosynthesis of amino acids (30)	D::K17989:ECANG7_02211	K17989	SDS, SDH, CHA1; L-serine/L-threonine ammonia-lyase [EC:4.3.1.17 4.3.1.19]
A::Organismal Systems	B::Aging	C::04211 Longevity regulating pathway (26)	D::K00922:ECANG7_04489	K00922	PIK3C; phosphatidylinositol-4,5-bisphosphate 3-kinase [EC:2.7.1.153]
A::Organismal Systems	B::Aging	C::04211 Longevity regulating pathway (26)	D::K02649:ECANG7_09894,ECANG7_07610	K02649	PIK3R; phosphoinositide-3-kinase, regulatory subunit
A::Organismal Systems	B::Aging	C::04211 Longevity regulating pathway (26)	D::K02833:ECANG7_01062	K02833	HRAS; GTPase HRas
A::Organismal Systems	B::Aging	C::04211 Longevity regulating pathway (26)	D::K03259:ECANG7_08615,ECANG7_04810	K03259	EIF4E; translation initiation factor 4E
A::Organismal Systems	B::Aging	C::04211 Longevity regulating pathway (26)	D::K04345:ECANG7_03054,ECANG7_02636,ECANG7_00834,ECANG7_07142	K04345	PKA; protein kinase A [EC:2.7.11.11]
A::Organismal Systems	B::Aging	C::04211 Longevity regulating pathway (26)	D::K04456:ECANG7_03866	K04456	AKT; RAC serine/threonine-protein kinase [EC:2.7.11.1]
A::Organismal Systems	B::Aging	C::04211 Longevity regulating pathway (26)	D::K04527:ECANG7_03730,ECANG7_02140	K04527	INSR, CD220; insulin receptor [EC:2.7.10.1]
A::Organismal Systems	B::Aging	C::04211 Longevity regulating pathway (26)	D::K04564:ECANG7_07533	K04564	SOD2; superoxide dismutase, Fe-Mn family [EC:1.15.1.1]
A::Organismal Systems	B::Aging	C::04211 Longevity regulating pathway (26)	D::K04688:ECANG7_05516,ECANG7_01991,ECANG7_01207	K04688	RPS6KB; p70 ribosomal S6 kinase [EC:2.7.11.1]
A::Organismal Systems	B::Aging	C::04211 Longevity regulating pathway (26)	D::K05869:ECANG7_04806	K05869	CAMK4; calcium/calmodulin-dependent protein kinase IV [EC:2.7.11.17]
A::Organismal Systems	B::Aging	C::04211 Longevity regulating pathway (26)	D::K07198:ECANG7_01589	K07198	PRKAA, AMPK; 5'-AMP-activated protein kinase, catalytic alpha subunit [EC:2.7.11.11]
A::Organismal Systems	B::Aging	C::04211 Longevity regulating pathway (26)	D::K07199:ECANG7_00692	K07199	PRKAB; 5'-AMP-activated protein kinase, regulatory beta subunit
A::Organismal Systems	B::Aging	C::04211 Longevity regulating pathway (26)	D::K07200:ECANG7_06687,ECANG7_01016	K07200	PRKAG; 5'-AMP-activated protein kinase, regulatory gamma subunit
A::Organismal Systems	B::Aging	C::04211 Longevity regulating pathway (26)	D::K07203:ECANG7_02286	K07203	MTOR, FRAP, TOR; serine/threonine-protein kinase mTOR [EC:2.7.11.1]
A::Organismal Systems	B::Aging	C::04211 Longevity regulating pathway (26)	D::K07204:ECANG7_04603	K07204	RAPTOR; regulatory associated protein of mTOR
A::Organismal Systems	B::Aging	C::04211 Longevity regulating pathway (26)	D::K07205:ECANG7_06961	K07205	EIF4EBP1; eukaryotic translation initiation factor 4E binding protein 1
A::Organismal Systems	B::Aging	C::04211 Longevity regulating pathway (26)	D::K07297:ECANG7_01250	K07297	ADIPOR; adiponectin receptor
A::Organismal Systems	B::Aging	C::04211 Longevity regulating pathway (26)	D::K07298:ECANG7_09073	K07298	STK11, LKB1; serine/threonine-protein kinase 11
A::Organismal Systems	B::Aging	C::04211 Longevity regulating pathway (26)	D::K07359:ECANG7_02750	K07359	CAMKK; calcium/calmodulin-dependent protein kinase kinase [EC:2.7.11.17]
A::Organismal Systems	B::Aging	C::04211 Longevity regulating pathway (26)	D::K08041:ECANG7_01392	K08041	ADCY1; adenylate cyclase 1 [EC:4.6.1.1]
A::Organismal Systems	B::Aging	C::04211 Longevity regulating pathway (26)	D::K08049:ECANG7_03762,ECANG7_02650,ECANG7_00792	K08049	ADCY9; adenylate cyclase 9 [EC:4.6.1.1]
A::Organismal Systems	B::Aging	C::04211 Longevity regulating pathway (26)	D::K08269:ECANG7_00038,ECANG7_01208	K08269	ULK1_2_3, ATG1; serine/threonine-protein kinase ULK/ATG1 [EC:2.7.11.1]
A::Organismal Systems	B::Aging	C::04211 Longevity regulating pathway (26)	D::K08339:ECANG7_04328	K08339	ATG5; autophagy-related protein 5
A::Organismal Systems	B::Aging	C::04211 Longevity regulating pathway (26)	D::K09048:ECANG7_03720	K09048	CREB3; cyclic AMP-responsive element-binding protein 3
A::Organismal Systems	B::Aging	C::04211 Longevity regulating pathway (26)	D::K09408:ECANG7_07046	K09408	FOXO3; forkhead box protein O3
A::Organismal Systems	B::Aging	C::04211 Longevity regulating pathway (26)	D::K11411:ECANG7_06108,ECANG7_01898	K11411	SIRT1, SIR2L1; NAD-dependent deacetylase sirtuin 1 [EC:3.5.1.-]
A::Organismal Systems	B::Aging	C::04212 Longevity regulating pathway - worm (27)	D::K00922:ECANG7_04489	K00922	PIK3C; phosphatidylinositol-4,5-bisphosphate 3-kinase [EC:2.7.1.153]
A::Organismal Systems	B::Aging	C::04212 Longevity regulating pathway - worm (27)	D::K01110:ECANG7_01002	K01110	PTEN; phosphatidylinositol-3,4,5-trisphosphate 3-phosphatase and dual-specificity protein phosphatase PTEN [EC:3.1.3.16 3.1.3.48 3.1.3.67]
A::Organismal Systems	B::Aging	C::04212 Longevity regulating pathway - worm (27)	D::K01358:ECANG7_00156	K01358	clpP, CLPP; ATP-dependent Clp protease, protease subunit [EC:3.4.21.92]
A::Organismal Systems	B::Aging	C::04212 Longevity regulating pathway - worm (27)	D::K04043:ECANG7_03057,ECANG7_04644	K04043	dnaK; molecular chaperone DnaK
A::Organismal Systems	B::Aging	C::04212 Longevity regulating pathway - worm (27)	D::K04077:ECANG7_05114	K04077	groEL, HSPD1; chaperonin GroEL
A::Organismal Systems	B::Aging	C::04212 Longevity regulating pathway - worm (27)	D::K04440:ECANG7_04911	K04440	JNK; c-Jun N-terminal kinase [EC:2.7.11.24]
A::Organismal Systems	B::Aging	C::04212 Longevity regulating pathway - worm (27)	D::K04441:ECANG7_08116,ECANG7_07574	K04441	P38; p38 MAP kinase [EC:2.7.11.24]
A::Organismal Systems	B::Aging	C::04212 Longevity regulating pathway - worm (27)	D::K04456:ECANG7_03866	K04456	AKT; RAC serine/threonine-protein kinase [EC:2.7.11.1]
A::Organismal Systems	B::Aging	C::04212 Longevity regulating pathway - worm (27)	D::K04527:ECANG7_03730,ECANG7_02140	K04527	INSR, CD220; insulin receptor [EC:2.7.10.1]
A::Organismal Systems	B::Aging	C::04212 Longevity regulating pathway - worm (27)	D::K04564:ECANG7_07533	K04564	SOD2; superoxide dismutase, Fe-Mn family [EC:1.15.1.1]
A::Organismal Systems	B::Aging	C::04212 Longevity regulating pathway - worm (27)	D::K04688:ECANG7_05516,ECANG7_01991,ECANG7_01207	K04688	RPS6KB; p70 ribosomal S6 kinase [EC:2.7.11.1]
A::Organismal Systems	B::Aging	C::04212 Longevity regulating pathway - worm (27)	D::K07203:ECANG7_02286	K07203	MTOR, FRAP, TOR; serine/threonine-protein kinase mTOR [EC:2.7.11.1]
A::Organismal Systems	B::Aging	C::04212 Longevity regulating pathway - worm (27)	D::K08035:ECANG7_07177	K08035	FOXA2, HNF3B; forkhead box protein A2, hepatocyte nuclear factor 3-beta
A::Organismal Systems	B::Aging	C::04212 Longevity regulating pathway - worm (27)	D::K08269:ECANG7_00038,ECANG7_01208	K08269	ULK1_2_3, ATG1; serine/threonine-protein kinase ULK/ATG1 [EC:2.7.11.1]
A::Organismal Systems	B::Aging	C::04212 Longevity regulating pathway - worm (27)	D::K08341:ECANG7_06046,ECANG7_08579	K08341	GABARAP, ATG8, LC3; GABA(A) receptor-associated protein
A::Organismal Systems	B::Aging	C::04212 Longevity regulating pathway - worm (27)	D::K09408:ECANG7_07046	K09408	FOXO3; forkhead box protein O3
A::Organismal Systems	B::Aging	C::04212 Longevity regulating pathway - worm (27)	D::K10798:ECANG7_09391,ECANG7_09834,ECANG7_09689	K10798	PARP; poly [ADP-ribose] polymerase [EC:2.4.2.30]
A::Organismal Systems	B::Aging	C::04212 Longevity regulating pathway - worm (27)	D::K11204:ECANG7_06946	K11204	GCLC; glutamate--cysteine ligase catalytic subunit [EC:6.3.2.2]
A::Organismal Systems	B::Aging	C::04212 Longevity regulating pathway - worm (27)	D::K11411:ECANG7_06108,ECANG7_01898	K11411	SIRT1, SIR2L1; NAD-dependent deacetylase sirtuin 1 [EC:3.5.1.-]
A::Organismal Systems	B::Aging	C::04212 Longevity regulating pathway - worm (27)	D::K12824:ECANG7_01820	K12824	TCERG1, CA150; transcription elongation regulator 1
A::Organismal Systems	B::Aging	C::04212 Longevity regulating pathway - worm (27)	D::K13113:ECANG7_02822	K13113	UBL5, HUB1; ubiquitin-like protein 5
A::Organismal Systems	B::Aging	C::04212 Longevity regulating pathway - worm (27)	D::K14966:ECANG7_05518	K14966	HCFC; host cell factor
A::Organismal Systems	B::Aging	C::04212 Longevity regulating pathway - worm (27)	D::K16197:ECANG7_08909,ECANG7_05731	K16197	YWHAB_Q_Z; 14-3-3 protein beta/theta/zeta
A::Organismal Systems	B::Aging	C::04212 Longevity regulating pathway - worm (27)	D::K17491:ECANG7_08308	K17491	SMEK, PPP4R3; protein phosphatase 4 regulatory subunit 3
A::Organismal Systems	B::Aging	C::04212 Longevity regulating pathway - worm (27)	D::K17794:ECANG7_02332	K17794	TIM23; mitochondrial import inner membrane translocase subunit TIM23
A::Organismal Systems	B::Aging	C::04212 Longevity regulating pathway - worm (27)	D::K18463:ECANG7_07135	K18463	CCDC53; WASH complex subunit CCDC53
A::Organismal Systems	B::Aging	C::04212 Longevity regulating pathway - worm (27)	D::K19770:ECANG7_01372	K19770	RNASEK; ribonuclease kappa [EC:3.1.-.-]
A::Organismal Systems	B::Aging	C::04213 Longevity regulating pathway - multiple species (23)	D::K00922:ECANG7_04489	K00922	PIK3C; phosphatidylinositol-4,5-bisphosphate 3-kinase [EC:2.7.1.153]
A::Organismal Systems	B::Aging	C::04213 Longevity regulating pathway - multiple species (23)	D::K02649:ECANG7_09894,ECANG7_07610	K02649	PIK3R; phosphoinositide-3-kinase, regulatory subunit
A::Organismal Systems	B::Aging	C::04213 Longevity regulating pathway - multiple species (23)	D::K02833:ECANG7_01062	K02833	HRAS; GTPase HRas
A::Organismal Systems	B::Aging	C::04213 Longevity regulating pathway - multiple species (23)	D::K03283:ECANG7_05109	K03283	HSPA1_8; heat shock 70kDa protein 1/8
A::Organismal Systems	B::Aging	C::04213 Longevity regulating pathway - multiple species (23)	D::K04345:ECANG7_03054,ECANG7_02636,ECANG7_00834,ECANG7_07142	K04345	PKA; protein kinase A [EC:2.7.11.11]
A::Organismal Systems	B::Aging	C::04213 Longevity regulating pathway - multiple species (23)	D::K04456:ECANG7_03866	K04456	AKT; RAC serine/threonine-protein kinase [EC:2.7.11.1]
A::Organismal Systems	B::Aging	C::04213 Longevity regulating pathway - multiple species (23)	D::K04527:ECANG7_03730,ECANG7_02140	K04527	INSR, CD220; insulin receptor [EC:2.7.10.1]
A::Organismal Systems	B::Aging	C::04213 Longevity regulating pathway - multiple species (23)	D::K04564:ECANG7_07533	K04564	SOD2; superoxide dismutase, Fe-Mn family [EC:1.15.1.1]
A::Organismal Systems	B::Aging	C::04213 Longevity regulating pathway - multiple species (23)	D::K04565:ECANG7_00955	K04565	SOD1; superoxide dismutase, Cu-Zn family [EC:1.15.1.1]
A::Organismal Systems	B::Aging	C::04213 Longevity regulating pathway - multiple species (23)	D::K04688:ECANG7_05516,ECANG7_01991,ECANG7_01207	K04688	RPS6KB; p70 ribosomal S6 kinase [EC:2.7.11.1]
A::Organismal Systems	B::Aging	C::04213 Longevity regulating pathway - multiple species (23)	D::K06067:ECANG7_06034	K06067	HDAC1_2; histone deacetylase 1/2 [EC:3.5.1.98]
A::Organismal Systems	B::Aging	C::04213 Longevity regulating pathway - multiple species (23)	D::K07198:ECANG7_01589	K07198	PRKAA, AMPK; 5'-AMP-activated protein kinase, catalytic alpha subunit [EC:2.7.11.11]
A::Organismal Systems	B::Aging	C::04213 Longevity regulating pathway - multiple species (23)	D::K07199:ECANG7_00692	K07199	PRKAB; 5'-AMP-activated protein kinase, regulatory beta subunit
A::Organismal Systems	B::Aging	C::04213 Longevity regulating pathway - multiple species (23)	D::K07200:ECANG7_06687,ECANG7_01016	K07200	PRKAG; 5'-AMP-activated protein kinase, regulatory gamma subunit
A::Organismal Systems	B::Aging	C::04213 Longevity regulating pathway - multiple species (23)	D::K07203:ECANG7_02286	K07203	MTOR, FRAP, TOR; serine/threonine-protein kinase mTOR [EC:2.7.11.1]
A::Organismal Systems	B::Aging	C::04213 Longevity regulating pathway - multiple species (23)	D::K07204:ECANG7_04603	K07204	RAPTOR; regulatory associated protein of mTOR
A::Organismal Systems	B::Aging	C::04213 Longevity regulating pathway - multiple species (23)	D::K08035:ECANG7_07177	K08035	FOXA2, HNF3B; forkhead box protein A2, hepatocyte nuclear factor 3-beta
A::Organismal Systems	B::Aging	C::04213 Longevity regulating pathway - multiple species (23)	D::K08041:ECANG7_01392	K08041	ADCY1; adenylate cyclase 1 [EC:4.6.1.1]
A::Organismal Systems	B::Aging	C::04213 Longevity regulating pathway - multiple species (23)	D::K08049:ECANG7_03762,ECANG7_02650,ECANG7_00792	K08049	ADCY9; adenylate cyclase 9 [EC:4.6.1.1]
A::Organismal Systems	B::Aging	C::04213 Longevity regulating pathway - multiple species (23)	D::K08339:ECANG7_04328	K08339	ATG5; autophagy-related protein 5
A::Organismal Systems	B::Aging	C::04213 Longevity regulating pathway - multiple species (23)	D::K09408:ECANG7_07046	K09408	FOXO3; forkhead box protein O3
A::Organismal Systems	B::Aging	C::04213 Longevity regulating pathway - multiple species (23)	D::K11411:ECANG7_06108,ECANG7_01898	K11411	SIRT1, SIR2L1; NAD-dependent deacetylase sirtuin 1 [EC:3.5.1.-]
A::Organismal Systems	B::Aging	C::04213 Longevity regulating pathway - multiple species (23)	D::K19800:ECANG7_11324	K19800	SCH9; serine/threonine protein kinase SCH9 [EC:2.7.11.1]
A::Human Diseases	B::Antineoplastic resistance	C::01521 EGFR tyrosine kinase inhibitor resistance (21)	D::K00922:ECANG7_04489	K00922	PIK3C; phosphatidylinositol-4,5-bisphosphate 3-kinase [EC:2.7.1.153]
A::Human Diseases	B::Antineoplastic resistance	C::01521 EGFR tyrosine kinase inhibitor resistance (21)	D::K01110:ECANG7_01002	K01110	PTEN; phosphatidylinositol-3,4,5-trisphosphate 3-phosphatase and dual-specificity protein phosphatase PTEN [EC:3.1.3.16 3.1.3.48 3.1.3.67]
A::Human Diseases	B::Antineoplastic resistance	C::01521 EGFR tyrosine kinase inhibitor resistance (21)	D::K02649:ECANG7_09894,ECANG7_07610	K02649	PIK3R; phosphoinositide-3-kinase, regulatory subunit
A::Human Diseases	B::Antineoplastic resistance	C::01521 EGFR tyrosine kinase inhibitor resistance (21)	D::K02677:ECANG7_00358	K02677	PRKCA; classical protein kinase C alpha type [EC:2.7.11.13]
A::Human Diseases	B::Antineoplastic resistance	C::01521 EGFR tyrosine kinase inhibitor resistance (21)	D::K02833:ECANG7_01062	K02833	HRAS; GTPase HRas
A::Human Diseases	B::Antineoplastic resistance	C::01521 EGFR tyrosine kinase inhibitor resistance (21)	D::K02991:ECANG7_04210	K02991	RP-S6e, RPS6; small subunit ribosomal protein S6e
A::Human Diseases	B::Antineoplastic resistance	C::01521 EGFR tyrosine kinase inhibitor resistance (21)	D::K03083:ECANG7_04176,ECANG7_02522,ECANG7_03856	K03083	GSK3B; glycogen synthase kinase 3 beta [EC:2.7.11.26]
A::Human Diseases	B::Antineoplastic resistance	C::01521 EGFR tyrosine kinase inhibitor resistance (21)	D::K03099:ECANG7_10152,ECANG7_04447,ECANG7_02435	K03099	SOS; son of sevenless
A::Human Diseases	B::Antineoplastic resistance	C::01521 EGFR tyrosine kinase inhibitor resistance (21)	D::K03259:ECANG7_08615,ECANG7_04810	K03259	EIF4E; translation initiation factor 4E
A::Human Diseases	B::Antineoplastic resistance	C::01521 EGFR tyrosine kinase inhibitor resistance (21)	D::K04361:ECANG7_05531,ECANG7_05960,ECANG7_05373	K04361	EGFR, ERBB1; epidermal growth factor receptor [EC:2.7.10.1]
A::Human Diseases	B::Antineoplastic resistance	C::01521 EGFR tyrosine kinase inhibitor resistance (21)	D::K04365:ECANG7_05950	K04365	BRAF; B-Raf proto-oncogene serine/threonine-protein kinase [EC:2.7.11.1]
A::Human Diseases	B::Antineoplastic resistance	C::01521 EGFR tyrosine kinase inhibitor resistance (21)	D::K04368:ECANG7_03687	K04368	MAP2K1, MEK1; mitogen-activated protein kinase kinase 1 [EC:2.7.12.2]
A::Human Diseases	B::Antineoplastic resistance	C::01521 EGFR tyrosine kinase inhibitor resistance (21)	D::K04371:ECANG7_05734,ECANG7_02125	K04371	MAPK1_3; mitogen-activated protein kinase 1/3 [EC:2.7.11.24]
A::Human Diseases	B::Antineoplastic resistance	C::01521 EGFR tyrosine kinase inhibitor resistance (21)	D::K04456:ECANG7_03866	K04456	AKT; RAC serine/threonine-protein kinase [EC:2.7.11.1]
A::Human Diseases	B::Antineoplastic resistance	C::01521 EGFR tyrosine kinase inhibitor resistance (21)	D::K04570:ECANG7_01408	K04570	BCL2L1, bcl-xL; Bcl-2-like 1 (apoptosis regulator Bcl-X)
A::Human Diseases	B::Antineoplastic resistance	C::01521 EGFR tyrosine kinase inhibitor resistance (21)	D::K04688:ECANG7_05516,ECANG7_01991,ECANG7_01207	K04688	RPS6KB; p70 ribosomal S6 kinase [EC:2.7.11.1]
A::Human Diseases	B::Antineoplastic resistance	C::01521 EGFR tyrosine kinase inhibitor resistance (21)	D::K07203:ECANG7_02286	K07203	MTOR, FRAP, TOR; serine/threonine-protein kinase mTOR [EC:2.7.11.1]
A::Human Diseases	B::Antineoplastic resistance	C::01521 EGFR tyrosine kinase inhibitor resistance (21)	D::K07205:ECANG7_06961	K07205	EIF4EBP1; eukaryotic translation initiation factor 4E binding protein 1
A::Human Diseases	B::Antineoplastic resistance	C::01521 EGFR tyrosine kinase inhibitor resistance (21)	D::K09408:ECANG7_07046	K09408	FOXO3; forkhead box protein O3
A::Human Diseases	B::Antineoplastic resistance	C::01521 EGFR tyrosine kinase inhibitor resistance (21)	D::K17448:ECANG7_02032	K17448	SHC3; SHC-transforming protein 3
A::Human Diseases	B::Antineoplastic resistance	C::01521 EGFR tyrosine kinase inhibitor resistance (21)	D::K19662:ECANG7_02987	K19662	PRKCB; classical protein kinase C beta type [EC:2.7.11.13]
A::Human Diseases	B::Antineoplastic resistance	C::01522 Endocrine resistance (25)	D::K00922:ECANG7_04489	K00922	PIK3C; phosphatidylinositol-4,5-bisphosphate 3-kinase [EC:2.7.1.153]
A::Human Diseases	B::Antineoplastic resistance	C::01522 Endocrine resistance (25)	D::K02599:ECANG7_06338,ECANG7_03101,ECANG7_08217,ECANG7_03886,ECANG7_03671,ECANG7_08988,ECANG7_10594,ECANG7_01803,ECANG7_08690,ECANG7_06541,ECANG7_02352,ECANG7_05719	K02599	NOTCH; Notch
A::Human Diseases	B::Antineoplastic resistance	C::01522 Endocrine resistance (25)	D::K02649:ECANG7_09894,ECANG7_07610	K02649	PIK3R; phosphoinositide-3-kinase, regulatory subunit
A::Human Diseases	B::Antineoplastic resistance	C::01522 Endocrine resistance (25)	D::K02833:ECANG7_01062	K02833	HRAS; GTPase HRas
A::Human Diseases	B::Antineoplastic resistance	C::01522 Endocrine resistance (25)	D::K03099:ECANG7_10152,ECANG7_04447,ECANG7_02435	K03099	SOS; son of sevenless
A::Human Diseases	B::Antineoplastic resistance	C::01522 Endocrine resistance (25)	D::K04345:ECANG7_03054,ECANG7_02636,ECANG7_00834,ECANG7_07142	K04345	PKA; protein kinase A [EC:2.7.11.11]
A::Human Diseases	B::Antineoplastic resistance	C::01522 Endocrine resistance (25)	D::K04361:ECANG7_05531,ECANG7_05960,ECANG7_05373	K04361	EGFR, ERBB1; epidermal growth factor receptor [EC:2.7.10.1]
A::Human Diseases	B::Antineoplastic resistance	C::01522 Endocrine resistance (25)	D::K04365:ECANG7_05950	K04365	BRAF; B-Raf proto-oncogene serine/threonine-protein kinase [EC:2.7.11.1]
A::Human Diseases	B::Antineoplastic resistance	C::01522 Endocrine resistance (25)	D::K04368:ECANG7_03687	K04368	MAP2K1, MEK1; mitogen-activated protein kinase kinase 1 [EC:2.7.12.2]
A::Human Diseases	B::Antineoplastic resistance	C::01522 Endocrine resistance (25)	D::K04371:ECANG7_05734,ECANG7_02125	K04371	MAPK1_3; mitogen-activated protein kinase 1/3 [EC:2.7.11.24]
A::Human Diseases	B::Antineoplastic resistance	C::01522 Endocrine resistance (25)	D::K04379:ECANG7_08275	K04379	FOS; proto-oncogene protein c-fos
A::Human Diseases	B::Antineoplastic resistance	C::01522 Endocrine resistance (25)	D::K04440:ECANG7_04911	K04440	JNK; c-Jun N-terminal kinase [EC:2.7.11.24]
A::Human Diseases	B::Antineoplastic resistance	C::01522 Endocrine resistance (25)	D::K04441:ECANG7_08116,ECANG7_07574	K04441	P38; p38 MAP kinase [EC:2.7.11.24]
A::Human Diseases	B::Antineoplastic resistance	C::01522 Endocrine resistance (25)	D::K04456:ECANG7_03866	K04456	AKT; RAC serine/threonine-protein kinase [EC:2.7.11.1]
A::Human Diseases	B::Antineoplastic resistance	C::01522 Endocrine resistance (25)	D::K04632:ECANG7_04061	K04632	GNAS; guanine nucleotide-binding protein G(s) subunit alpha
A::Human Diseases	B::Antineoplastic resistance	C::01522 Endocrine resistance (25)	D::K04688:ECANG7_05516,ECANG7_01991,ECANG7_01207	K04688	RPS6KB; p70 ribosomal S6 kinase [EC:2.7.11.1]
A::Human Diseases	B::Antineoplastic resistance	C::01522 Endocrine resistance (25)	D::K05664:ECANG7_09266	K05664	ABCB11; ATP-binding cassette, subfamily B (MDR/TAP), member 11
A::Human Diseases	B::Antineoplastic resistance	C::01522 Endocrine resistance (25)	D::K05725:ECANG7_10608,ECANG7_06261,ECANG7_05201	K05725	PTK2, FAK; focal adhesion kinase 1 [EC:2.7.10.2]
A::Human Diseases	B::Antineoplastic resistance	C::01522 Endocrine resistance (25)	D::K05931:ECANG7_00713	K05931	CARM1, PRMT4; type I protein arginine methyltransferase [EC:2.1.1.319]
A::Human Diseases	B::Antineoplastic resistance	C::01522 Endocrine resistance (25)	D::K06051:ECANG7_11187,ECANG7_02406,ECANG7_04172	K06051	DLL; delta
A::Human Diseases	B::Antineoplastic resistance	C::01522 Endocrine resistance (25)	D::K06052:ECANG7_04466,ECANG7_02351,ECANG7_05486	K06052	JAGGED, CD339; jagged
A::Human Diseases	B::Antineoplastic resistance	C::01522 Endocrine resistance (25)	D::K07203:ECANG7_02286	K07203	MTOR, FRAP, TOR; serine/threonine-protein kinase mTOR [EC:2.7.11.1]
A::Human Diseases	B::Antineoplastic resistance	C::01522 Endocrine resistance (25)	D::K08041:ECANG7_01392	K08041	ADCY1; adenylate cyclase 1 [EC:4.6.1.1]
A::Human Diseases	B::Antineoplastic resistance	C::01522 Endocrine resistance (25)	D::K08049:ECANG7_03762,ECANG7_02650,ECANG7_00792	K08049	ADCY9; adenylate cyclase 9 [EC:4.6.1.1]
A::Human Diseases	B::Antineoplastic resistance	C::01522 Endocrine resistance (25)	D::K17448:ECANG7_02032	K17448	SHC3; SHC-transforming protein 3
A::Human Diseases	B::Antineoplastic resistance	C::01524 Platinum drug resistance (21)	D::K00799:ECANG7_05160,ECANG7_02172,ECANG7_00970,ECANG7_07679,ECANG7_07682,ECANG7_06223	K00799	GST, gst; glutathione S-transferase [EC:2.5.1.18]
A::Human Diseases	B::Antineoplastic resistance	C::01524 Platinum drug resistance (21)	D::K00922:ECANG7_04489	K00922	PIK3C; phosphatidylinositol-4,5-bisphosphate 3-kinase [EC:2.7.1.153]
A::Human Diseases	B::Antineoplastic resistance	C::01524 Platinum drug resistance (21)	D::K02084:ECANG7_04281	K02084	APAF1; apoptotic protease-activating factor
A::Human Diseases	B::Antineoplastic resistance	C::01524 Platinum drug resistance (21)	D::K02187:ECANG7_07910	K02187	CASP3; caspase 3 [EC:3.4.22.56]
A::Human Diseases	B::Antineoplastic resistance	C::01524 Platinum drug resistance (21)	D::K02350:ECANG7_04579	K02350	POLZ1, rev3; DNA polymerase zeta [EC:2.7.7.7]
A::Human Diseases	B::Antineoplastic resistance	C::01524 Platinum drug resistance (21)	D::K02649:ECANG7_09894,ECANG7_07610	K02649	PIK3R; phosphoinositide-3-kinase, regulatory subunit
A::Human Diseases	B::Antineoplastic resistance	C::01524 Platinum drug resistance (21)	D::K03164:ECANG7_07642	K03164	TOP2; DNA topoisomerase II [EC:5.99.1.3]
A::Human Diseases	B::Antineoplastic resistance	C::01524 Platinum drug resistance (21)	D::K03509:ECANG7_04272	K03509	POLH; DNA polymerase eta [EC:2.7.7.7]
A::Human Diseases	B::Antineoplastic resistance	C::01524 Platinum drug resistance (21)	D::K04371:ECANG7_05734,ECANG7_02125	K04371	MAPK1_3; mitogen-activated protein kinase 1/3 [EC:2.7.11.24]
A::Human Diseases	B::Antineoplastic resistance	C::01524 Platinum drug resistance (21)	D::K04398:ECANG7_07904	K04398	CASP8; caspase 8 [EC:3.4.22.61]
A::Human Diseases	B::Antineoplastic resistance	C::01524 Platinum drug resistance (21)	D::K04426:ECANG7_00215	K04426	MAP3K5, ASK1; mitogen-activated protein kinase kinase kinase 5 [EC:2.7.11.25]
A::Human Diseases	B::Antineoplastic resistance	C::01524 Platinum drug resistance (21)	D::K04456:ECANG7_03866	K04456	AKT; RAC serine/threonine-protein kinase [EC:2.7.11.1]
A::Human Diseases	B::Antineoplastic resistance	C::01524 Platinum drug resistance (21)	D::K04570:ECANG7_01408	K04570	BCL2L1, bcl-xL; Bcl-2-like 1 (apoptosis regulator Bcl-X)
A::Human Diseases	B::Antineoplastic resistance	C::01524 Platinum drug resistance (21)	D::K04728:ECANG7_00573	K04728	ATM, TEL1; ataxia telangiectasia mutated family protein [EC:2.7.11.1]
A::Human Diseases	B::Antineoplastic resistance	C::01524 Platinum drug resistance (21)	D::K06276:ECANG7_10450	K06276	PDPK1; 3-phosphoinositide dependent protein kinase-1 [EC:2.7.11.1]
A::Human Diseases	B::Antineoplastic resistance	C::01524 Platinum drug resistance (21)	D::K08735:ECANG7_05551	K08735	MSH2; DNA mismatch repair protein MSH2
A::Human Diseases	B::Antineoplastic resistance	C::01524 Platinum drug resistance (21)	D::K08737:ECANG7_00073	K08737	MSH6; DNA mismatch repair protein MSH6
A::Human Diseases	B::Antineoplastic resistance	C::01524 Platinum drug resistance (21)	D::K08738:ECANG7_07932	K08738	CYC; cytochrome c
A::Human Diseases	B::Antineoplastic resistance	C::01524 Platinum drug resistance (21)	D::K10847:ECANG7_07270	K10847	XPA; DNA-repair protein complementing XP-A cells
A::Human Diseases	B::Antineoplastic resistance	C::01524 Platinum drug resistance (21)	D::K14686:ECANG7_04878	K14686	SLC31A1, CTR1; solute carrier family 31 (copper transporter), member 1
A::Human Diseases	B::Antineoplastic resistance	C::01524 Platinum drug resistance (21)	D::K17686:ECANG7_01340	K17686	copA, ATP7; Cu+-exporting ATPase [EC:3.6.3.54]
A::Human Diseases	B::Cancers: Overview	C::05200 Pathways in cancer (96)	D::K00182:ECANG7_05595	K00182	WNT2; wingless-type MMTV integration site family, member 2
A::Human Diseases	B::Cancers: Overview	C::05200 Pathways in cancer (96)	D::K00444:ECANG7_09242	K00444	WNT5; wingless-type MMTV integration site family, member 5
A::Human Diseases	B::Cancers: Overview	C::05200 Pathways in cancer (96)	D::K00572:ECANG7_01564	K00572	WNT7; wingless-type MMTV integration site family, member 7
A::Human Diseases	B::Cancers: Overview	C::05200 Pathways in cancer (96)	D::K00922:ECANG7_04489	K00922	PIK3C; phosphatidylinositol-4,5-bisphosphate 3-kinase [EC:2.7.1.153]
A::Human Diseases	B::Cancers: Overview	C::05200 Pathways in cancer (96)	D::K01110:ECANG7_01002	K01110	PTEN; phosphatidylinositol-3,4,5-trisphosphate 3-phosphatase and dual-specificity protein phosphatase PTEN [EC:3.1.3.16 3.1.3.48 3.1.3.67]
A::Human Diseases	B::Cancers: Overview	C::05200 Pathways in cancer (96)	D::K01384:ECANG7_02903	K01384	WNT11; wingless-type MMTV integration site family, member 11
A::Human Diseases	B::Cancers: Overview	C::05200 Pathways in cancer (96)	D::K02085:ECANG7_05999	K02085	APC; adenomatosis polyposis coli protein
A::Human Diseases	B::Cancers: Overview	C::05200 Pathways in cancer (96)	D::K02091:ECANG7_04079	K02091	CDK6; cyclin-dependent kinase 6 [EC:2.7.11.22]
A::Human Diseases	B::Cancers: Overview	C::05200 Pathways in cancer (96)	D::K02105:ECANG7_09089,ECANG7_04352	K02105	CTNNB1; catenin beta 1
A::Human Diseases	B::Cancers: Overview	C::05200 Pathways in cancer (96)	D::K02157:ECANG7_02588	K02157	AXIN1; axin 1
A::Human Diseases	B::Cancers: Overview	C::05200 Pathways in cancer (96)	D::K02187:ECANG7_07910	K02187	CASP3; caspase 3 [EC:3.4.22.56]
A::Human Diseases	B::Cancers: Overview	C::05200 Pathways in cancer (96)	D::K02206:ECANG7_08277	K02206	CDK2; cyclin-dependent kinase 2 [EC:2.7.11.22]
A::Human Diseases	B::Cancers: Overview	C::05200 Pathways in cancer (96)	D::K02219:ECANG7_08240	K02219	CKS1; cyclin-dependent kinase regulatory subunit CKS1
A::Human Diseases	B::Cancers: Overview	C::05200 Pathways in cancer (96)	D::K02329:ECANG7_11420	K02329	FZD3; frizzled 3
A::Human Diseases	B::Cancers: Overview	C::05200 Pathways in cancer (96)	D::K02353:ECANG7_02191,ECANG7_01278,ECANG7_00689	K02353	DVL; segment polarity protein dishevelled
A::Human Diseases	B::Cancers: Overview	C::05200 Pathways in cancer (96)	D::K02354:ECANG7_03515	K02354	FZD4, fz4, CD344; frizzled 4
A::Human Diseases	B::Cancers: Overview	C::05200 Pathways in cancer (96)	D::K02375:ECANG7_07800	K02375	FZD5_8, fz2; frizzled 5/8
A::Human Diseases	B::Cancers: Overview	C::05200 Pathways in cancer (96)	D::K02432:ECANG7_08698	K02432	FZD1_7, fz; frizzled 1/7
A::Human Diseases	B::Cancers: Overview	C::05200 Pathways in cancer (96)	D::K02649:ECANG7_09894,ECANG7_07610	K02649	PIK3R; phosphoinositide-3-kinase, regulatory subunit
A::Human Diseases	B::Cancers: Overview	C::05200 Pathways in cancer (96)	D::K02677:ECANG7_00358	K02677	PRKCA; classical protein kinase C alpha type [EC:2.7.11.13]
A::Human Diseases	B::Cancers: Overview	C::05200 Pathways in cancer (96)	D::K02833:ECANG7_01062	K02833	HRAS; GTPase HRas
A::Human Diseases	B::Cancers: Overview	C::05200 Pathways in cancer (96)	D::K02842:ECANG7_01537,ECANG7_07475	K02842	FZD9_10, CD349, CD350; frizzled 9/10
A::Human Diseases	B::Cancers: Overview	C::05200 Pathways in cancer (96)	D::K03083:ECANG7_04176,ECANG7_02522,ECANG7_03856	K03083	GSK3B; glycogen synthase kinase 3 beta [EC:2.7.11.26]
A::Human Diseases	B::Cancers: Overview	C::05200 Pathways in cancer (96)	D::K03099:ECANG7_10152,ECANG7_04447,ECANG7_02435	K03099	SOS; son of sevenless
A::Human Diseases	B::Cancers: Overview	C::05200 Pathways in cancer (96)	D::K03209:ECANG7_06592	K03209	WNT1; wingless-type MMTV integration site family, member 1
A::Human Diseases	B::Cancers: Overview	C::05200 Pathways in cancer (96)	D::K03868:ECANG7_10808	K03868	RBX1, ROC1; RING-box protein 1
A::Human Diseases	B::Cancers: Overview	C::05200 Pathways in cancer (96)	D::K03870:ECANG7_02141	K03870	CUL2; cullin 2
A::Human Diseases	B::Cancers: Overview	C::05200 Pathways in cancer (96)	D::K03872:ECANG7_07989	K03872	TCEB1; transcription elongation factor B, polypeptide 1
A::Human Diseases	B::Cancers: Overview	C::05200 Pathways in cancer (96)	D::K03873:ECANG7_10335	K03873	TCEB2; transcription elongation factor B, polypeptide 2
A::Human Diseases	B::Cancers: Overview	C::05200 Pathways in cancer (96)	D::K04079:ECANG7_09567,ECANG7_10694,ECANG7_09399	K04079	HSP90A, htpG; molecular chaperone HtpG
A::Human Diseases	B::Cancers: Overview	C::05200 Pathways in cancer (96)	D::K04345:ECANG7_03054,ECANG7_02636,ECANG7_00834,ECANG7_07142	K04345	PKA; protein kinase A [EC:2.7.11.11]
A::Human Diseases	B::Cancers: Overview	C::05200 Pathways in cancer (96)	D::K04346:ECANG7_01761	K04346	GNA12; guanine nucleotide-binding protein subunit alpha-12
A::Human Diseases	B::Cancers: Overview	C::05200 Pathways in cancer (96)	D::K04361:ECANG7_05531,ECANG7_05960,ECANG7_05373	K04361	EGFR, ERBB1; epidermal growth factor receptor [EC:2.7.10.1]
A::Human Diseases	B::Cancers: Overview	C::05200 Pathways in cancer (96)	D::K04362:ECANG7_05784	K04362	FGFR1, CD331; fibroblast growth factor receptor 1 [EC:2.7.10.1]
A::Human Diseases	B::Cancers: Overview	C::05200 Pathways in cancer (96)	D::K04365:ECANG7_05950	K04365	BRAF; B-Raf proto-oncogene serine/threonine-protein kinase [EC:2.7.11.1]
A::Human Diseases	B::Cancers: Overview	C::05200 Pathways in cancer (96)	D::K04368:ECANG7_03687	K04368	MAP2K1, MEK1; mitogen-activated protein kinase kinase 1 [EC:2.7.12.2]
A::Human Diseases	B::Cancers: Overview	C::05200 Pathways in cancer (96)	D::K04371:ECANG7_05734,ECANG7_02125	K04371	MAPK1_3; mitogen-activated protein kinase 1/3 [EC:2.7.11.24]
A::Human Diseases	B::Cancers: Overview	C::05200 Pathways in cancer (96)	D::K04379:ECANG7_08275	K04379	FOS; proto-oncogene protein c-fos
A::Human Diseases	B::Cancers: Overview	C::05200 Pathways in cancer (96)	D::K04393:ECANG7_08614,ECANG7_02770,ECANG7_04961	K04393	CDC42; cell division control protein 42
A::Human Diseases	B::Cancers: Overview	C::05200 Pathways in cancer (96)	D::K04398:ECANG7_07904	K04398	CASP8; caspase 8 [EC:3.4.22.61]
A::Human Diseases	B::Cancers: Overview	C::05200 Pathways in cancer (96)	D::K04411:ECANG7_08829	K04411	STK4, MST1; serine/threonine kinase 4
A::Human Diseases	B::Cancers: Overview	C::05200 Pathways in cancer (96)	D::K04440:ECANG7_04911	K04440	JNK; c-Jun N-terminal kinase [EC:2.7.11.24]
A::Human Diseases	B::Cancers: Overview	C::05200 Pathways in cancer (96)	D::K04456:ECANG7_03866	K04456	AKT; RAC serine/threonine-protein kinase [EC:2.7.11.1]
A::Human Diseases	B::Cancers: Overview	C::05200 Pathways in cancer (96)	D::K04462:ECANG7_10971	K04462	EVI1; ecotropic virus integration site 1 protein
A::Human Diseases	B::Cancers: Overview	C::05200 Pathways in cancer (96)	D::K04482:ECANG7_09181	K04482	RAD51; DNA repair protein RAD51
A::Human Diseases	B::Cancers: Overview	C::05200 Pathways in cancer (96)	D::K04491:ECANG7_01705,ECANG7_07082	K04491	TCF7L2; transcription factor 7-like 2
A::Human Diseases	B::Cancers: Overview	C::05200 Pathways in cancer (96)	D::K04496:ECANG7_04308	K04496	CTBP; C-terminal binding protein
A::Human Diseases	B::Cancers: Overview	C::05200 Pathways in cancer (96)	D::K04498:ECANG7_08096,ECANG7_08556,ECANG7_06956	K04498	EP300, CREBBP, KAT3; E1A/CREB-binding protein [EC:2.3.1.48]
A::Human Diseases	B::Cancers: Overview	C::05200 Pathways in cancer (96)	D::K04500:ECANG7_09322,ECANG7_02014	K04500	SMAD2_3; mothers against decapentaplegic homolog 2/3
A::Human Diseases	B::Cancers: Overview	C::05200 Pathways in cancer (96)	D::K04501:ECANG7_08262	K04501	SMAD4; mothers against decapentaplegic homolog 4
A::Human Diseases	B::Cancers: Overview	C::05200 Pathways in cancer (96)	D::K04513:ECANG7_00191,ECANG7_10613,ECANG7_08889	K04513	RHOA; Ras homolog gene family, member A
A::Human Diseases	B::Cancers: Overview	C::05200 Pathways in cancer (96)	D::K04514:ECANG7_04658,ECANG7_07875	K04514	ROCK1; Rho-associated protein kinase 1 [EC:2.7.11.1]
A::Human Diseases	B::Cancers: Overview	C::05200 Pathways in cancer (96)	D::K04536:ECANG7_05964,ECANG7_07271	K04536	GNB1; guanine nucleotide-binding protein G(I)/G(S)/G(T) subunit beta-1
A::Human Diseases	B::Cancers: Overview	C::05200 Pathways in cancer (96)	D::K04539:ECANG7_05061	K04539	GNB5; guanine nucleotide-binding protein subunit beta-5
A::Human Diseases	B::Cancers: Overview	C::05200 Pathways in cancer (96)	D::K04570:ECANG7_01408	K04570	BCL2L1, bcl-xL; Bcl-2-like 1 (apoptosis regulator Bcl-X)
A::Human Diseases	B::Cancers: Overview	C::05200 Pathways in cancer (96)	D::K04632:ECANG7_04061	K04632	GNAS; guanine nucleotide-binding protein G(s) subunit alpha
A::Human Diseases	B::Cancers: Overview	C::05200 Pathways in cancer (96)	D::K04634:ECANG7_07554	K04634	GNAQ; guanine nucleotide-binding protein G(q) subunit alpha
A::Human Diseases	B::Cancers: Overview	C::05200 Pathways in cancer (96)	D::K04674:ECANG7_08279	K04674	TGFBR1, ALK5; TGF-beta receptor type-1 [EC:2.7.11.30]
A::Human Diseases	B::Cancers: Overview	C::05200 Pathways in cancer (96)	D::K04707:ECANG7_05184,ECANG7_02204	K04707	CBL; E3 ubiquitin-protein ligase CBL [EC:2.3.2.27]
A::Human Diseases	B::Cancers: Overview	C::05200 Pathways in cancer (96)	D::K05635:ECANG7_06087,ECANG7_01525	K05635	LAMC1; laminin, gamma 1
A::Human Diseases	B::Cancers: Overview	C::05200 Pathways in cancer (96)	D::K05636:ECANG7_01427	K05636	LAMB1; laminin, beta 1
A::Human Diseases	B::Cancers: Overview	C::05200 Pathways in cancer (96)	D::K05637:ECANG7_03962	K05637	LAMA1_2; laminin, alpha 1/2
A::Human Diseases	B::Cancers: Overview	C::05200 Pathways in cancer (96)	D::K05717:ECANG7_08752	K05717	FN1; fibronectin 1
A::Human Diseases	B::Cancers: Overview	C::05200 Pathways in cancer (96)	D::K05719:ECANG7_06811	K05719	ITGB1, CD29; integrin beta 1
A::Human Diseases	B::Cancers: Overview	C::05200 Pathways in cancer (96)	D::K05725:ECANG7_10608,ECANG7_06261,ECANG7_05201	K05725	PTK2, FAK; focal adhesion kinase 1 [EC:2.7.10.2]
A::Human Diseases	B::Cancers: Overview	C::05200 Pathways in cancer (96)	D::K05858:ECANG7_05735	K05858	PLCB; phosphatidylinositol phospholipase C, beta [EC:3.1.4.11]
A::Human Diseases	B::Cancers: Overview	C::05200 Pathways in cancer (96)	D::K06067:ECANG7_06034	K06067	HDAC1_2; histone deacetylase 1/2 [EC:3.5.1.98]
A::Human Diseases	B::Cancers: Overview	C::05200 Pathways in cancer (96)	D::K06225:ECANG7_03843	K06225	PTCH1; patched 1
A::Human Diseases	B::Cancers: Overview	C::05200 Pathways in cancer (96)	D::K06226:ECANG7_03091	K06226	SMO; smoothened
A::Human Diseases	B::Cancers: Overview	C::05200 Pathways in cancer (96)	D::K06228:ECANG7_00478	K06228	FU; fused [EC:2.7.11.1]
A::Human Diseases	B::Cancers: Overview	C::05200 Pathways in cancer (96)	D::K06229:ECANG7_08256,ECANG7_08257	K06229	SUFU; suppressor of fused
A::Human Diseases	B::Cancers: Overview	C::05200 Pathways in cancer (96)	D::K06237:ECANG7_06318,ECANG7_04889,ECANG7_06988,ECANG7_04857	K06237	COL4A; collagen, type IV, alpha
A::Human Diseases	B::Cancers: Overview	C::05200 Pathways in cancer (96)	D::K06619:ECANG7_07936	K06619	ABL1; abelson tyrosine-protein kinase 1 [EC:2.7.10.2]
A::Human Diseases	B::Cancers: Overview	C::05200 Pathways in cancer (96)	D::K06765:ECANG7_07462	K06765	DCC; deleted in colorectal carcinoma
A::Human Diseases	B::Cancers: Overview	C::05200 Pathways in cancer (96)	D::K07203:ECANG7_02286	K07203	MTOR, FRAP, TOR; serine/threonine-protein kinase mTOR [EC:2.7.11.1]
A::Human Diseases	B::Cancers: Overview	C::05200 Pathways in cancer (96)	D::K07210:ECANG7_02624	K07210	IKBKG, IKKG, NEMO; inhibitor of nuclear factor kappa-B kinase subunit gamma
A::Human Diseases	B::Cancers: Overview	C::05200 Pathways in cancer (96)	D::K07299:ECANG7_00048	K07299	SLC2A1, GLUT1; MFS transporter, SP family, solute carrier family 2 (facilitated glucose transporter), member 1
A::Human Diseases	B::Cancers: Overview	C::05200 Pathways in cancer (96)	D::K07826:ECANG7_03175	K07826	GNG2; guanine nucleotide-binding protein G(I)/G(S)/G(O) subunit gamma-2
A::Human Diseases	B::Cancers: Overview	C::05200 Pathways in cancer (96)	D::K07834:ECANG7_03179	K07834	RALA; Ras-related protein Ral-A
A::Human Diseases	B::Cancers: Overview	C::05200 Pathways in cancer (96)	D::K07860:ECANG7_08613	K07860	RAC2; Ras-related C3 botulinum toxin substrate 2
A::Human Diseases	B::Cancers: Overview	C::05200 Pathways in cancer (96)	D::K08041:ECANG7_01392	K08041	ADCY1; adenylate cyclase 1 [EC:4.6.1.1]
A::Human Diseases	B::Cancers: Overview	C::05200 Pathways in cancer (96)	D::K08049:ECANG7_03762,ECANG7_02650,ECANG7_00792	K08049	ADCY9; adenylate cyclase 9 [EC:4.6.1.1]
A::Human Diseases	B::Cancers: Overview	C::05200 Pathways in cancer (96)	D::K08735:ECANG7_05551	K08735	MSH2; DNA mismatch repair protein MSH2
A::Human Diseases	B::Cancers: Overview	C::05200 Pathways in cancer (96)	D::K08737:ECANG7_00073	K08737	MSH6; DNA mismatch repair protein MSH6
A::Human Diseases	B::Cancers: Overview	C::05200 Pathways in cancer (96)	D::K08738:ECANG7_07932	K08738	CYC; cytochrome c
A::Human Diseases	B::Cancers: Overview	C::05200 Pathways in cancer (96)	D::K08773:ECANG7_00222	K08773	RALBP1; RalA-binding protein 1
A::Human Diseases	B::Cancers: Overview	C::05200 Pathways in cancer (96)	D::K08803:ECANG7_06180	K08803	DAPK; death-associated protein kinase [EC:2.7.11.1]
A::Human Diseases	B::Cancers: Overview	C::05200 Pathways in cancer (96)	D::K09097:ECANG7_07095,ECANG7_04247	K09097	ARNT; aryl hydrocarbon receptor nuclear translocator
A::Human Diseases	B::Cancers: Overview	C::05200 Pathways in cancer (96)	D::K09288:ECANG7_01753	K09288	CCDC6, PTC; coiled-coil domain-containing protein 6
A::Human Diseases	B::Cancers: Overview	C::05200 Pathways in cancer (96)	D::K09292:ECANG7_07938	K09292	TFG; protein TFG
A::Human Diseases	B::Cancers: Overview	C::05200 Pathways in cancer (96)	D::K09487:ECANG7_06721	K09487	HSP90B, TRA1; heat shock protein 90kDa beta
A::Human Diseases	B::Cancers: Overview	C::05200 Pathways in cancer (96)	D::K09848:ECANG7_07659	K09848	TRAF4; TNF receptor-associated factor 4
A::Human Diseases	B::Cancers: Overview	C::05200 Pathways in cancer (96)	D::K09850:ECANG7_00021	K09850	RASSF1; Ras association domain-containing protein 1
A::Human Diseases	B::Cancers: Overview	C::05200 Pathways in cancer (96)	D::K16063:ECANG7_07074	K16063	PIAS2; E3 SUMO-protein ligase PIAS2
A::Human Diseases	B::Cancers: Overview	C::05200 Pathways in cancer (96)	D::K19464:ECANG7_02476	K19464	PLEKHG5; pleckstrin homology domain-containing family G member 5
A::Human Diseases	B::Cancers: Overview	C::05200 Pathways in cancer (96)	D::K19662:ECANG7_02987	K19662	PRKCB; classical protein kinase C beta type [EC:2.7.11.13]
A::Human Diseases	B::Cancers: Overview	C::05202 Transcriptional misregulation in cancer (27)	D::K00717:ECANG7_00114,ECANG7_08960	K00717	FUT8; glycoprotein 6-alpha-L-fucosyltransferase [EC:2.4.1.68]
A::Human Diseases	B::Cancers: Overview	C::05202 Transcriptional misregulation in cancer (27)	D::K02211:ECANG7_00874	K02211	CDK9; cyclin-dependent kinase 9 [EC:2.7.11.22 2.7.11.23]
A::Human Diseases	B::Cancers: Overview	C::05202 Transcriptional misregulation in cancer (27)	D::K02583:ECANG7_03322	K02583	NGFR, CD271; nerve growth factor receptor (TNFR superfamily member 16)
A::Human Diseases	B::Cancers: Overview	C::05202 Transcriptional misregulation in cancer (27)	D::K04570:ECANG7_01408	K04570	BCL2L1, bcl-xL; Bcl-2-like 1 (apoptosis regulator Bcl-X)
A::Human Diseases	B::Cancers: Overview	C::05202 Transcriptional misregulation in cancer (27)	D::K04676:ECANG7_00782	K04676	SMAD1; mothers against decapentaplegic homolog 1
A::Human Diseases	B::Cancers: Overview	C::05202 Transcriptional misregulation in cancer (27)	D::K04728:ECANG7_00573	K04728	ATM, TEL1; ataxia telangiectasia mutated family protein [EC:2.7.11.1]
A::Human Diseases	B::Cancers: Overview	C::05202 Transcriptional misregulation in cancer (27)	D::K05199:ECANG7_10376	K05199	GRIA3; glutamate receptor 3
A::Human Diseases	B::Cancers: Overview	C::05202 Transcriptional misregulation in cancer (27)	D::K05725:ECANG7_10608,ECANG7_06261,ECANG7_05201	K05725	PTK2, FAK; focal adhesion kinase 1 [EC:2.7.10.2]
A::Human Diseases	B::Cancers: Overview	C::05202 Transcriptional misregulation in cancer (27)	D::K06067:ECANG7_06034	K06067	HDAC1_2; histone deacetylase 1/2 [EC:3.5.1.98]
A::Human Diseases	B::Cancers: Overview	C::05202 Transcriptional misregulation in cancer (27)	D::K06532:ECANG7_03556	K06532	PROM1, CD133; prominin 1
A::Human Diseases	B::Cancers: Overview	C::05202 Transcriptional misregulation in cancer (27)	D::K08559:ECANG7_04512	K08559	NR4A3, NOR1; nuclear receptor subfamily 4 group A member 3
A::Human Diseases	B::Cancers: Overview	C::05202 Transcriptional misregulation in cancer (27)	D::K09186:ECANG7_00786	K09186	MLL1; histone-lysine N-methyltransferase MLL1 [EC:2.1.1.43]
A::Human Diseases	B::Cancers: Overview	C::05202 Transcriptional misregulation in cancer (27)	D::K09436:ECANG7_01697	K09436	FLI1; friend leukemia integration 1 transcription factor
A::Human Diseases	B::Cancers: Overview	C::05202 Transcriptional misregulation in cancer (27)	D::K10048:ECANG7_05390	K10048	CEBPB; CCAAT/enhancer binding protein (C/EBP), beta
A::Human Diseases	B::Cancers: Overview	C::05202 Transcriptional misregulation in cancer (27)	D::K10151:ECANG7_07309	K10151	CCND2; cyclin D2
A::Human Diseases	B::Cancers: Overview	C::05202 Transcriptional misregulation in cancer (27)	D::K11253:ECANG7_09229	K11253	H3; histone H3
A::Human Diseases	B::Cancers: Overview	C::05202 Transcriptional misregulation in cancer (27)	D::K11427:ECANG7_02370	K11427	DOT1L, DOT1; histone-lysine N-methyltransferase, H3 lysine-79 specific [EC:2.1.1.43]
A::Human Diseases	B::Cancers: Overview	C::05202 Transcriptional misregulation in cancer (27)	D::K11447:ECANG7_03707	K11447	UTX, UTY; histone demethylase [EC:1.14.11.-]
A::Human Diseases	B::Cancers: Overview	C::05202 Transcriptional misregulation in cancer (27)	D::K11644:ECANG7_03024	K11644	SIN3A; paired amphipathic helix protein Sin3a
A::Human Diseases	B::Cancers: Overview	C::05202 Transcriptional misregulation in cancer (27)	D::K12823:ECANG7_00927	K12823	DDX5, DBP2; ATP-dependent RNA helicase DDX5/DBP2 [EC:3.6.4.13]
A::Human Diseases	B::Cancers: Overview	C::05202 Transcriptional misregulation in cancer (27)	D::K13105:ECANG7_06773	K13105	PRCC; proline-rich protein PRCC
A::Human Diseases	B::Cancers: Overview	C::05202 Transcriptional misregulation in cancer (27)	D::K13209:ECANG7_04076	K13209	EWSR1; RNA-binding protein EWS
A::Human Diseases	B::Cancers: Overview	C::05202 Transcriptional misregulation in cancer (27)	D::K15592:ECANG7_04417	K15592	ETV4; ets translocation variant 4
A::Human Diseases	B::Cancers: Overview	C::05202 Transcriptional misregulation in cancer (27)	D::K15610:ECANG7_04723	K15610	PBX3; pre-B-cell leukemia transcription factor 3
A::Human Diseases	B::Cancers: Overview	C::05202 Transcriptional misregulation in cancer (27)	D::K15613:ECANG7_09048,ECANG7_09658	K15613	MEIS1; homeobox protein Meis1
A::Human Diseases	B::Cancers: Overview	C::05202 Transcriptional misregulation in cancer (27)	D::K15617:ECANG7_06744	K15617	LDB1; LIM domain-binding protein 1
A::Human Diseases	B::Cancers: Overview	C::05202 Transcriptional misregulation in cancer (27)	D::K15620:ECANG7_05526	K15620	GOLPH3, GPP34; golgi phosphoprotein 3
A::Human Diseases	B::Cancers: Overview	C::05203 Viral carcinogenesis (60)	D::K00873:ECANG7_00146,ECANG7_00553,ECANG7_07405,ECANG7_00148,ECANG7_09356	K00873	PK, pyk; pyruvate kinase [EC:2.7.1.40]
A::Human Diseases	B::Cancers: Overview	C::05203 Viral carcinogenesis (60)	D::K00922:ECANG7_04489	K00922	PIK3C; phosphatidylinositol-4,5-bisphosphate 3-kinase [EC:2.7.1.153]
A::Human Diseases	B::Cancers: Overview	C::05203 Viral carcinogenesis (60)	D::K02087:ECANG7_08069,ECANG7_07885	K02087	CDK1, CDC2; cyclin-dependent kinase 1 [EC:2.7.11.22 2.7.11.23]
A::Human Diseases	B::Cancers: Overview	C::05203 Viral carcinogenesis (60)	D::K02091:ECANG7_04079	K02091	CDK6; cyclin-dependent kinase 6 [EC:2.7.11.22]
A::Human Diseases	B::Cancers: Overview	C::05203 Viral carcinogenesis (60)	D::K02146:ECANG7_05533	K02146	ATPeV0D, ATP6D; V-type H+-transporting ATPase subunit d
A::Human Diseases	B::Cancers: Overview	C::05203 Viral carcinogenesis (60)	D::K02187:ECANG7_07910	K02187	CASP3; caspase 3 [EC:3.4.22.56]
A::Human Diseases	B::Cancers: Overview	C::05203 Viral carcinogenesis (60)	D::K02206:ECANG7_08277	K02206	CDK2; cyclin-dependent kinase 2 [EC:2.7.11.22]
A::Human Diseases	B::Cancers: Overview	C::05203 Viral carcinogenesis (60)	D::K02649:ECANG7_09894,ECANG7_07610	K02649	PIK3R; phosphoinositide-3-kinase, regulatory subunit
A::Human Diseases	B::Cancers: Overview	C::05203 Viral carcinogenesis (60)	D::K02833:ECANG7_01062	K02833	HRAS; GTPase HRas
A::Human Diseases	B::Cancers: Overview	C::05203 Viral carcinogenesis (60)	D::K03062:ECANG7_08235	K03062	PSMC1, RPT2; 26S proteasome regulatory subunit T2
A::Human Diseases	B::Cancers: Overview	C::05203 Viral carcinogenesis (60)	D::K03120:ECANG7_01777,ECANG7_02540	K03120	TBP, tbp; transcription initiation factor TFIID TATA-box-binding protein
A::Human Diseases	B::Cancers: Overview	C::05203 Viral carcinogenesis (60)	D::K03122:ECANG7_09498,ECANG7_09497	K03122	TFIIA1, GTF2A1, TOA1; transcription initiation factor TFIIA large subunit
A::Human Diseases	B::Cancers: Overview	C::05203 Viral carcinogenesis (60)	D::K03124:ECANG7_06214	K03124	TFIIB, GTF2B, SUA7, tfb; transcription initiation factor TFIIB
A::Human Diseases	B::Cancers: Overview	C::05203 Viral carcinogenesis (60)	D::K03136:ECANG7_00224	K03136	TFIIE1, GTF2E1, TFA1, tfe; transcription initiation factor TFIIE subunit alpha
A::Human Diseases	B::Cancers: Overview	C::05203 Viral carcinogenesis (60)	D::K03137:ECANG7_07534	K03137	TFIIE2, GTF2E2, TFA2; transcription initiation factor TFIIE subunit beta
A::Human Diseases	B::Cancers: Overview	C::05203 Viral carcinogenesis (60)	D::K03141:ECANG7_06300	K03141	TFIIH1, GTF2H1, TFB1; transcription initiation factor TFIIH subunit 1
A::Human Diseases	B::Cancers: Overview	C::05203 Viral carcinogenesis (60)	D::K03142:ECANG7_05357	K03142	TFIIH2, GTF2H2, SSL1; transcription initiation factor TFIIH subunit 2
A::Human Diseases	B::Cancers: Overview	C::05203 Viral carcinogenesis (60)	D::K03144:ECANG7_03152	K03144	TFIIH4, GTF2H4, TFB2; transcription initiation factor TFIIH subunit 4
A::Human Diseases	B::Cancers: Overview	C::05203 Viral carcinogenesis (60)	D::K03363:ECANG7_00814	K03363	CDC20; cell division cycle 20, cofactor of APC complex
A::Human Diseases	B::Cancers: Overview	C::05203 Viral carcinogenesis (60)	D::K04345:ECANG7_03054,ECANG7_02636,ECANG7_00834,ECANG7_07142	K04345	PKA; protein kinase A [EC:2.7.11.11]
A::Human Diseases	B::Cancers: Overview	C::05203 Viral carcinogenesis (60)	D::K04371:ECANG7_05734,ECANG7_02125	K04371	MAPK1_3; mitogen-activated protein kinase 1/3 [EC:2.7.11.24]
A::Human Diseases	B::Cancers: Overview	C::05203 Viral carcinogenesis (60)	D::K04378:ECANG7_07506	K04378	SRF; serum response factor
A::Human Diseases	B::Cancers: Overview	C::05203 Viral carcinogenesis (60)	D::K04393:ECANG7_08614,ECANG7_02770,ECANG7_04961	K04393	CDC42; cell division control protein 42
A::Human Diseases	B::Cancers: Overview	C::05203 Viral carcinogenesis (60)	D::K04398:ECANG7_07904	K04398	CASP8; caspase 8 [EC:3.4.22.61]
A::Human Diseases	B::Cancers: Overview	C::05203 Viral carcinogenesis (60)	D::K04498:ECANG7_08096,ECANG7_08556,ECANG7_06956	K04498	EP300, CREBBP, KAT3; E1A/CREB-binding protein [EC:2.3.1.48]
A::Human Diseases	B::Cancers: Overview	C::05203 Viral carcinogenesis (60)	D::K04513:ECANG7_00191,ECANG7_10613,ECANG7_08889	K04513	RHOA; Ras homolog gene family, member A
A::Human Diseases	B::Cancers: Overview	C::05203 Viral carcinogenesis (60)	D::K04681:ECANG7_07926	K04681	RBL1; retinoblastoma-like protein 1
A::Human Diseases	B::Cancers: Overview	C::05203 Viral carcinogenesis (60)	D::K05699:ECANG7_00027,ECANG7_01373	K05699	ACTN; actinin alpha
A::Human Diseases	B::Cancers: Overview	C::05203 Viral carcinogenesis (60)	D::K05760:ECANG7_09327	K05760	PXN; paxillin
A::Human Diseases	B::Cancers: Overview	C::05203 Viral carcinogenesis (60)	D::K05768:ECANG7_04314,ECANG7_04316	K05768	GSN; gelsolin
A::Human Diseases	B::Cancers: Overview	C::05203 Viral carcinogenesis (60)	D::K06053:ECANG7_00484	K06053	RBPSUH, RBPJK; recombining binding protein suppressor of hairless
A::Human Diseases	B::Cancers: Overview	C::05203 Viral carcinogenesis (60)	D::K06062:ECANG7_05647	K06062	PCAF, KAT2, GCN5; histone acetyltransferase [EC:2.3.1.48]
A::Human Diseases	B::Cancers: Overview	C::05203 Viral carcinogenesis (60)	D::K06063:ECANG7_05604	K06063	SNW1, SKIIP, SKIP; SNW domain-containing protein 1
A::Human Diseases	B::Cancers: Overview	C::05203 Viral carcinogenesis (60)	D::K06067:ECANG7_06034	K06067	HDAC1_2; histone deacetylase 1/2 [EC:3.5.1.98]
A::Human Diseases	B::Cancers: Overview	C::05203 Viral carcinogenesis (60)	D::K06630:ECANG7_04285,ECANG7_02488,ECANG7_05033,ECANG7_07788	K06630	YWHAE; 14-3-3 protein epsilon
A::Human Diseases	B::Cancers: Overview	C::05203 Viral carcinogenesis (60)	D::K07210:ECANG7_02624	K07210	IKBKG, IKKG, NEMO; inhibitor of nuclear factor kappa-B kinase subunit gamma
A::Human Diseases	B::Cancers: Overview	C::05203 Viral carcinogenesis (60)	D::K09048:ECANG7_03720	K09048	CREB3; cyclic AMP-responsive element-binding protein 3
A::Human Diseases	B::Cancers: Overview	C::05203 Viral carcinogenesis (60)	D::K09504:ECANG7_01544	K09504	DNAJA3; DnaJ homolog subfamily A member 3
A::Human Diseases	B::Cancers: Overview	C::05203 Viral carcinogenesis (60)	D::K10151:ECANG7_07309	K10151	CCND2; cyclin D2
A::Human Diseases	B::Cancers: Overview	C::05203 Viral carcinogenesis (60)	D::K10587:ECANG7_01980	K10587	UBE3A, E6AP; ubiquitin-protein ligase E3 A [EC:2.3.2.26]
A::Human Diseases	B::Cancers: Overview	C::05203 Viral carcinogenesis (60)	D::K10610:ECANG7_10102,ECANG7_00715,ECANG7_05155	K10610	DDB1; DNA damage-binding protein 1
A::Human Diseases	B::Cancers: Overview	C::05203 Viral carcinogenesis (60)	D::K10691:ECANG7_02689	K10691	UBR4, ZUBR1; E3 ubiquitin-protein ligase UBR4 [EC:2.3.2.27]
A::Human Diseases	B::Cancers: Overview	C::05203 Viral carcinogenesis (60)	D::K11252:ECANG7_10115,ECANG7_10706,ECANG7_11129,ECANG7_11452,ECANG7_09378,ECANG7_11162,ECANG7_11088,ECANG7_11477,ECANG7_10765,ECANG7_11346,ECANG7_05787,ECANG7_10526,ECANG7_10572,ECANG7_11325,ECANG7_11056,ECANG7_09310,ECANG7_10273,ECANG7_11123,ECANG7_02980	K11252	H2B; histone H2B
A::Human Diseases	B::Cancers: Overview	C::05203 Viral carcinogenesis (60)	D::K11254:ECANG7_10977,ECANG7_10920,ECANG7_02976,ECANG7_11333,ECANG7_11220,ECANG7_09211,ECANG7_11250,ECANG7_00866,ECANG7_11099,ECANG7_10851,ECANG7_10767,ECANG7_10923	K11254	H4; histone H4
A::Human Diseases	B::Cancers: Overview	C::05203 Viral carcinogenesis (60)	D::K11404:ECANG7_06509	K11404	HDAC3; histone deacetylase 3 [EC:3.5.1.98]
A::Human Diseases	B::Cancers: Overview	C::05203 Viral carcinogenesis (60)	D::K11405:ECANG7_02279	K11405	HDAC8; histone deacetylase 8 [EC:3.5.1.98]
A::Human Diseases	B::Cancers: Overview	C::05203 Viral carcinogenesis (60)	D::K11407:ECANG7_01724	K11407	HDAC6; histone deacetylase 6 [EC:3.5.1.98]
A::Human Diseases	B::Cancers: Overview	C::05203 Viral carcinogenesis (60)	D::K11408:ECANG7_00442,ECANG7_04174	K11408	HDAC7; histone deacetylase 7 [EC:3.5.1.98]
A::Human Diseases	B::Cancers: Overview	C::05203 Viral carcinogenesis (60)	D::K11594:ECANG7_07147,ECANG7_06852	K11594	DDX3X, bel; ATP-dependent RNA helicase DDX3X [EC:3.6.4.13]
A::Human Diseases	B::Cancers: Overview	C::05203 Viral carcinogenesis (60)	D::K11643:ECANG7_04462	K11643	CHD4, MI2B; chromodomain-helicase-DNA-binding protein 4 [EC:3.6.4.12]
A::Human Diseases	B::Cancers: Overview	C::05203 Viral carcinogenesis (60)	D::K11838:ECANG7_03149,ECANG7_03589	K11838	USP7, UBP15; ubiquitin carboxyl-terminal hydrolase 7 [EC:3.4.19.12]
A::Human Diseases	B::Cancers: Overview	C::05203 Viral carcinogenesis (60)	D::K12076:ECANG7_05242	K12076	DLG1; disks large protein 1
A::Human Diseases	B::Cancers: Overview	C::05203 Viral carcinogenesis (60)	D::K12497:ECANG7_03584	K12497	EGR3; early growth response protein 3
A::Human Diseases	B::Cancers: Overview	C::05203 Viral carcinogenesis (60)	D::K12886:ECANG7_06362,ECANG7_06049,ECANG7_08527	K12886	HNRNPK; heterogeneous nuclear ribonucleoprotein K
A::Human Diseases	B::Cancers: Overview	C::05203 Viral carcinogenesis (60)	D::K15305:ECANG7_03242	K15305	VAC14, TAX1BP2; vacuole morphology and inheritance protein 14
A::Human Diseases	B::Cancers: Overview	C::05203 Viral carcinogenesis (60)	D::K15306:ECANG7_08319	K15306	RANBP1; Ran-binding protein 1
A::Human Diseases	B::Cancers: Overview	C::05203 Viral carcinogenesis (60)	D::K15979:ECANG7_07627,ECANG7_11498	K15979	SND1; staphylococcal nuclease domain-containing protein 1
A::Human Diseases	B::Cancers: Overview	C::05203 Viral carcinogenesis (60)	D::K16174:ECANG7_07068	K16174	MRPS18B, MRPS18-2; small subunit ribosomal protein S18b, mitochondrial
A::Human Diseases	B::Cancers: Overview	C::05203 Viral carcinogenesis (60)	D::K16175:ECANG7_02512	K16175	SCRIB; protein scribble
A::Human Diseases	B::Cancers: Overview	C::05203 Viral carcinogenesis (60)	D::K16197:ECANG7_08909,ECANG7_05731	K16197	YWHAB_Q_Z; 14-3-3 protein beta/theta/zeta
A::Human Diseases	B::Cancers: Overview	C::05204 Chemical carcinogenesis (4)	D::K00079:ECANG7_09040,ECANG7_09041,ECANG7_07358,ECANG7_07410,ECANG7_01630,ECANG7_09392	K00079	CBR1; carbonyl reductase 1 [EC:1.1.1.184 1.1.1.189 1.1.1.197]
A::Human Diseases	B::Cancers: Overview	C::05204 Chemical carcinogenesis (4)	D::K00799:ECANG7_05160,ECANG7_02172,ECANG7_00970,ECANG7_07679,ECANG7_07682,ECANG7_06223	K00799	GST, gst; glutathione S-transferase [EC:2.5.1.18]
A::Human Diseases	B::Cancers: Overview	C::05204 Chemical carcinogenesis (4)	D::K04097:ECANG7_03654	K04097	HPGDS; prostaglandin-H2 D-isomerase / glutathione transferase [EC:5.3.99.2 2.5.1.18]
A::Human Diseases	B::Cancers: Overview	C::05204 Chemical carcinogenesis (4)	D::K09097:ECANG7_07095,ECANG7_04247	K09097	ARNT; aryl hydrocarbon receptor nuclear translocator
A::Human Diseases	B::Cancers: Overview	C::05205 Proteoglycans in cancer (63)	D::K00182:ECANG7_05595	K00182	WNT2; wingless-type MMTV integration site family, member 2
A::Human Diseases	B::Cancers: Overview	C::05205 Proteoglycans in cancer (63)	D::K00444:ECANG7_09242	K00444	WNT5; wingless-type MMTV integration site family, member 5
A::Human Diseases	B::Cancers: Overview	C::05205 Proteoglycans in cancer (63)	D::K00572:ECANG7_01564	K00572	WNT7; wingless-type MMTV integration site family, member 7
A::Human Diseases	B::Cancers: Overview	C::05205 Proteoglycans in cancer (63)	D::K00922:ECANG7_04489	K00922	PIK3C; phosphatidylinositol-4,5-bisphosphate 3-kinase [EC:2.7.1.153]
A::Human Diseases	B::Cancers: Overview	C::05205 Proteoglycans in cancer (63)	D::K01365:ECANG7_09810,ECANG7_06236,ECANG7_10397,ECANG7_07480	K01365	CTSL; cathepsin L [EC:3.4.22.15]
A::Human Diseases	B::Cancers: Overview	C::05205 Proteoglycans in cancer (63)	D::K01384:ECANG7_02903	K01384	WNT11; wingless-type MMTV integration site family, member 11
A::Human Diseases	B::Cancers: Overview	C::05205 Proteoglycans in cancer (63)	D::K02105:ECANG7_09089,ECANG7_04352	K02105	CTNNB1; catenin beta 1
A::Human Diseases	B::Cancers: Overview	C::05205 Proteoglycans in cancer (63)	D::K02187:ECANG7_07910	K02187	CASP3; caspase 3 [EC:3.4.22.56]
A::Human Diseases	B::Cancers: Overview	C::05205 Proteoglycans in cancer (63)	D::K02329:ECANG7_11420	K02329	FZD3; frizzled 3
A::Human Diseases	B::Cancers: Overview	C::05205 Proteoglycans in cancer (63)	D::K02354:ECANG7_03515	K02354	FZD4, fz4, CD344; frizzled 4
A::Human Diseases	B::Cancers: Overview	C::05205 Proteoglycans in cancer (63)	D::K02375:ECANG7_07800	K02375	FZD5_8, fz2; frizzled 5/8
A::Human Diseases	B::Cancers: Overview	C::05205 Proteoglycans in cancer (63)	D::K02432:ECANG7_08698	K02432	FZD1_7, fz; frizzled 1/7
A::Human Diseases	B::Cancers: Overview	C::05205 Proteoglycans in cancer (63)	D::K02649:ECANG7_09894,ECANG7_07610	K02649	PIK3R; phosphoinositide-3-kinase, regulatory subunit
A::Human Diseases	B::Cancers: Overview	C::05205 Proteoglycans in cancer (63)	D::K02677:ECANG7_00358	K02677	PRKCA; classical protein kinase C alpha type [EC:2.7.11.13]
A::Human Diseases	B::Cancers: Overview	C::05205 Proteoglycans in cancer (63)	D::K02833:ECANG7_01062	K02833	HRAS; GTPase HRas
A::Human Diseases	B::Cancers: Overview	C::05205 Proteoglycans in cancer (63)	D::K02842:ECANG7_01537,ECANG7_07475	K02842	FZD9_10, CD349, CD350; frizzled 9/10
A::Human Diseases	B::Cancers: Overview	C::05205 Proteoglycans in cancer (63)	D::K02991:ECANG7_04210	K02991	RP-S6e, RPS6; small subunit ribosomal protein S6e
A::Human Diseases	B::Cancers: Overview	C::05205 Proteoglycans in cancer (63)	D::K03099:ECANG7_10152,ECANG7_04447,ECANG7_02435	K03099	SOS; son of sevenless
A::Human Diseases	B::Cancers: Overview	C::05205 Proteoglycans in cancer (63)	D::K03209:ECANG7_06592	K03209	WNT1; wingless-type MMTV integration site family, member 1
A::Human Diseases	B::Cancers: Overview	C::05205 Proteoglycans in cancer (63)	D::K03258:ECANG7_05048	K03258	EIF4B; translation initiation factor 4B
A::Human Diseases	B::Cancers: Overview	C::05205 Proteoglycans in cancer (63)	D::K03685:ECANG7_07874,ECANG7_06849	K03685	rnc, DROSHA, RNT1; ribonuclease III [EC:3.1.26.3]
A::Human Diseases	B::Cancers: Overview	C::05205 Proteoglycans in cancer (63)	D::K04345:ECANG7_03054,ECANG7_02636,ECANG7_00834,ECANG7_07142	K04345	PKA; protein kinase A [EC:2.7.11.11]
[truncated: 5,998 more rows]

## Sheet: 3.3 Complete pathways modules
Complete modules of methabolic pathways
[truncated: 103 more rows]

## Sheet: 3.4 heterozygosity
Homozygous and heterozygous variant sites of E. candensis (G7), E. multilocularis and E. granulosus (G1)
[truncated: 14 more rows]

[truncated: 4 more sheets: 3.5 Gene distribution in KEGGs, 3.6 SNPs_by_KEGG_category, 3.7 SNPs Validation resume, 3.8 Primer sequences]
