# Supplementary material for: The Echinococcus canadensis (G7) genome: a key knowledge of parasitic platyhelminth human diseases
Source: BMC Genomics. 2017 Feb 27;18:204. doi: 10.1186/s12864-017-3574-0 (PMC5327563; doi:10.1186/s12864-017-3574-0)
Supplement: Additional file 6: — Table of CGIs. 6.1 CpG islands and other genomic features in Echinococcus species genomes. 6.2 Summary of correlations between CGI density and genome features in the three Echinococcus species; 6.3-6.8 Differential CGIs distribution upstream Echinococcus genes (presence/absent in Echinococcus genomes). (XLS 204 kb) [file 12864_2017_3574_MOESM6_ESM.xls]

## Sheet: 6.1 CpG Islands summary
CpG islands and other genomic features in Echinococcus spp. genomes
	Species	E. canadensis (G7)	E. multilocularis	E. granulosus(G1)
Genome	Size (Mb)	115	115	115
	Number of contigs	9330	1815	1288
	GC content(%)	41.86	42.25	41.9
CpG islands in total genome	Number of CGIs	4200	4297	4249
	CGI density (/Mb)	36.5217	37.3652	36.9478
	Average length (bp)	739.393	952.129	754.88
	GC Content	55.0812	55.0882	55.0318
	Obs CpG / Exp CpG	0.868531	0.848711	0.863149
CpG islands in Coding regions	Number of CGIs	4607	4597	4550
	Coding region length(Mb)	16.3082	15.9767	15.2602
	CGI density (/Mb)	282.497	287.732	298.162
	Average length (bp)	2965	2502.86	2625.59
	GC Content	52.8153	53.2539	53.0578
	Obs CpG / Exp CpG	0.865829	0.851531	0.864795
CpG islands 5 Kb upstream from Coding regions	Number of CGIs	1363	1637	1457
	Upstream region length(Mb)	5.34663	6.46755	6.02748
	CGI density (/Mb)	254.927	253.11	241.726
	Average length (bp)	3866.57	3909.73	4090.79
	GC Content	43.8182	44.1442	43.3067
	Obs CpG / Exp CpG	0.877489	0.858681	0.872402

## Sheet: 6.2 CpG Correlation summaries
Correlation between CGI density and genomic features in different genomic regions in the three species of Echinococcus
		Genome associated CGIs		Coding regions CGIs		Upstream coding regions CGIs
		r	P	r	P	r	P
E. canadensis (G7)	log contig length	-0.826454	2.2e-16	-0.723028	2.2e-16	-0.561866	2.2e-16
	GC content	0.782194	2.2e-16	0.412634	2.2e-16	0.304656	2.2e-16
	Obs/Exp	-0.0731517	2.078e-06	-0.0831902	1.56e-08	0.304656	2.2e-16
E. multilocularis	log contig length	-0.697722	2.2e-16	-0.672499	2.2e-16	-0.496048	2.2e-16
	GC content	0.54052	2.2e-16	0.365096	2.2e-16	0.285497	2.2e-16
	Obs/Exp	-0.114033	6.515e-14	-0.107325	2.967e-13	0.285497	2.2e-16
E. granulosus (G1)	log contig length	-0.644682	2.538e-15	-0.660662	2.2e-16	-0.657072	2.2e-16
	GC content	0.604919	3.193e-10	0.337111	2.2e-16	0.271235	2.2e-16
	Obs/Exp	-0.0437819	5.406e-05	-0.0578138	9.542e-05	0.271235	2.2e-16

## Sheet: 6.3 +ECANG7-EGRG1
CGIs upstream Echinococcus genes: Present in Echinococcus canadensis (G7) and absent in Echinococcus granulosus (G1)
EcG7_00029	EgrG_000855400.1	EmuJ_000855400.1	Name=Prefoldin alpha-like;Uracil-DNA glycosylase-like;
EcG7_00038	EgrG_000854700.1	EmuJ_000854700.1	Name=Protein kinase domain;Homeobox domain;
EcG7_00086	EgrG_000824000.1	EmuJ_000824000.1	Name=Serpin domain;
EcG7_00135	EgrG_001036500.1	EmuJ_001036500.1	Name=GNAT domain;
EcG7_00201	EgrG_000467600.1	EmuJ_000467600.1	Name=BRCT domain;Pescadillo;
EcG7_00299	EgrG_000775300.1	EmuJ_000775300.1	Name=hypothetical protein;
EcG7_00312	EgrG_000799700.1	EmuJ_000799700.1	Name=Peptidase C78, ubiquitin fold modifier-specific peptidase 1/ 2;
EcG7_00362	EgrG_000631900.1	EmuJ_000631900.1	Name=DnaJ domain;
EcG7_00367	EgrG_000631200.1	EmuJ_000631200.1	Name=Small GTPase superfamily, ARF/SAR type;
EcG7_00375	EgrG_000630700.1	EmuJ_000630700.1	Name=Vacuolar protein sorting-associated, VPS28;
EcG7_00394	EgrG_000628300.1	EmuJ_000628300.1	Name=Innexin;
EcG7_00428	EgrG_000224900.1	EmuJ_000224900.1	Name=Ankyrin repeat-containing domain;
EcG7_00432	EgrG_000225300.1	EmuJ_000225300.1	Name="Cyclin F box donain containing protein";
EcG7_00548	EgrG_001000850.1	EmuJ_001000850.1	Name=Ubiquitin-associated/translation elongation factor EF1B, N-terminal, eukaryote;
EcG7_00556	EgrG_001002200.1	EmuJ_001002200.1	Name=C2 domain;Phosphoribosyltransferase C-terminal;
EcG7_00609	EgrG_000910000.1	EmuJ_000910000.1	Name=WD40 repeat;
EcG7_00627	EgrG_000568100.1	EmuJ_000568100.1	Name=Sec7 domain;HRDC domain;
EcG7_00725	EgrG_000762500.1	EmuJ_000762500.1	Name=RNA recognition motif domain;Mini-chromosome maintenance, DNA-dependent ATPase;
EcG7_00749	EgrG_000610500.1	EmuJ_000610500.1	Name=Protein kinase domain;Fibronectin, type III;
EcG7_00914	EgrG_001026400.1	EmuJ_001026400.1	Name=Major facilitator superfamily;
EcG7_00926	EgrG_000900300.1	EmuJ_000900300.1	Name=Ran binding domain;Nuclear pore complex, NUP2/50/61;
EcG7_00980	EgrG_000885900.1	EmuJ_000885900.1	Name=Deoxyribonuclease II;
EcG7_01026	EgrG_001023300.1	EmuJ_001023300.1	Name=preliminar multidomain predicted protein
EcG7_01046	EgrG_000479000.1	EmuJ_000479000.1	Name="coiled coil domain containing protein 102B";
EcG7_01047	EgrG_000479100.1	EmuJ_000479100.1	Name=hypothetical protein;
EcG7_01160	EgrG_000721700.1	EmuJ_000721700.1	Name=Methyltransferase type 11;Uncharacterised protein family, methyltransferase, Williams-Beuren syndrome;
EcG7_01192	EgrG_001130300.1	EmuJ_001130300.1	Name=preliminar multidomain predicted protein
EcG7_01205	EgrG_001178000.1	EmuJ_001178000.1	Name=hypothetical protein;
EcG7_01227	EgrG_000622000.1	EmuJ_000622000.1	Name=preliminar multidomain predicted protein
EcG7_01232	EgrG_000621000.1	EmuJ_000621000.1	Name=Proteasome component (PCI) domain;Dynein heavy chain domain;
EcG7_01309	EgrG_000736900.1	EmuJ_000736900.1	Name=Proteasome component (PCI) domain;ABC transporter-like;
EcG7_01318	EgrG_000738000.1	EmuJ_000738000.1	Name=Helicase, C-terminal;Microtubule-associated protein, MAP65/Ase1/PRC1;
EcG7_01382	EgrG_001097550.1	EmuJ_001097550.1	Name=Kinesin, motor domain;
EcG7_01408	EgrG_000831100.1	EmuJ_000831100.1	Name=Blc2 family;
EcG7_01498	EgrG_000686100.1	EmuJ_000686100.1	Name=Glycerol-3-phosphate dehydrogenase, NAD-dependent, N-terminal;
EcG7_01539	EgrG_000438000.1	EmuJ_000438000.1	Name=preliminar multidomain predicted protein
EcG7_01545	EgrG_001009800.1	EmuJ_001009800.1	Name=Helicase, C-terminal;Sec63 domain;
EcG7_01564	EgrG_000211300.1	EmuJ_000211300.1	Name=Wnt;
EcG7_01581	EgrG_000707700.1	EmuJ_000707700.1	Name=Guanylate-binding protein, C-terminal;Guanylate-binding protein, N-terminal;
EcG7_01583	EgrG_000707900.1	EmuJ_000707900.1	Name=RNA recognition motif domain;
EcG7_01601	EgrG_000249700.1	EmuJ_000249700.1	Name=THO complex, subunit 5;
EcG7_01610	EgrG_000392300.1	EmuJ_000392300.1	Name=WD40 repeat;
EcG7_01657	EgrG_000842700.1	EmuJ_000842700.1	Name=K Homology domain, type 1;Magnesium transporter NIPA;
EcG7_01705	EgrG_000188500.1	EmuJ_000188500.1	Name=High mobility group box domain;
EcG7_01751	EgrG_000461400.1	EmuJ_000461400.1	Name=Serine-threonine/tyrosine-protein kinase catalytic domain;Radial spokehead-like protein;
EcG7_01822	EgrG_000863000.1	EmuJ_000863000.1	Name=Leucine-rich repeat flightless-interacting protein;
EcG7_01858	EgrG_000959600.1	EmuJ_000959600.1	Name=hypothetical protein;
EcG7_01910	EgrG_000700400.1	EmuJ_000700400.1	Name=Zinc finger, DHHC-type, palmitoyltransferase;Cadherin, N-terminal;
EcG7_01921	EgrG_000447400.1	EmuJ_000447400.1	Name=Mitochondrial substrate/solute carrier;
EcG7_01997	EgrG_001044200.1	EmuJ_001044200.1	Name=hypothetical protein;
EcG7_02000	EgrG_001052600.1	EmuJ_001052600.1	Name=preliminar multidomain predicted protein
EcG7_02026	EgrG_001061600.1	EmuJ_001061600.1	Name=Thioredoxin domain;
EcG7_02082	EgrG_000441800.1	EmuJ_000441800.1	Name=Rho GTPase-activating protein domain;
EcG7_02137	EgrG_000892800.1	EmuJ_000892800.1	Name=Blood coagulation inhibitor, Disintegrin;
EcG7_02142	EgrG_000981800.1	EmuJ_000981800.1	Name=preliminar multidomain predicted protein
EcG7_02171	EgrG_000535100.1	EmuJ_000535100.1	Name=hypothetical protein;
EcG7_02209	EgrG_000425500.1	EmuJ_000425500.1	Name=PMP-22/EMP/MP20/Claudin superfamily;
EcG7_02238	EgrG_000688600.1	EmuJ_000688600.1	Name=Innexin;
EcG7_02370	EgrG_000184800.1	EmuJ_000184800.1	Name=Histone methylation DOT1;
EcG7_02373	EgrG_000184400.1	EmuJ_000184400.1	Name=Down-regulated-in-metastasis protein;
EcG7_02509	EgrG_000988200.1	EmuJ_000988200.1	Name=Beta-lactamase-like;RNA-metabolising metallo-beta-lactamase;
EcG7_02654	EgrG_000839600.1	EmuJ_000839600.1	Name=Beta-ketoacyl synthase, N-terminal;Beta-ketoacyl synthase, C-terminal;
EcG7_02725	EgrG_001017100.1	EmuJ_001017100.1	Name="RING box protein 1";
EcG7_02732	EgrG_000453900.1	EmuJ_000453900.1	Name=PDZ domain;
EcG7_02811	EgrG_000741700.1	EmuJ_000741700.1	Name=Zinc finger, DHHC-type, palmitoyltransferase;Glycoside hydrolase, family 35;
EcG7_02891	EgrG_000473500.1	EmuJ_000473500.1	Name=hypothetical protein;
EcG7_02917	EgrG_000702300.1	EmuJ_000702300.1	Name=Zinc finger, C2H2-like;
EcG7_02968	EgrG_000069800.1	EmuJ_000069800.1	Name=Sperm-tail PG-rich repeat;
EcG7_03041	EgrG_000090400.1	EmuJ_000090400.1	Name=Immunoglobulin I-set;
EcG7_03069	EgrG_001181300.1	EmuJ_001181300.1	Name=preliminar multidomain predicted protein
EcG7_03081	EgrG_000695800.1	EmuJ_000695800.1	Name=hypothetical protein;
EcG7_03163	EgrG_000931800.1	EmuJ_000931800.1	Name=Insulin receptor substrate-1, PTB;
EcG7_03216	EgrG_002047900.1	EmuJ_000141300.1	Name=hypothetical protein;
EcG7_03231	EgrG_000262700.1	EmuJ_000262700.1	Name=Protein of unknown function DUF3534;
EcG7_03297	EgrG_000230400.1	EmuJ_000230400.1	Name=Rho GTPase-activating protein domain;FCH domain;
EcG7_03309	EgrG_000992200.1	EmuJ_000992200.1	Name=Cyclophilin-type peptidyl-prolyl cis-trans isomerase domain;
EcG7_03314	EgrG_000991600.1	EmuJ_000991600.1	Name=Hexokinase, N-terminal;Hexokinase, C-terminal;
EcG7_03341	EgrG_000615800.1	EmuJ_000615800.1	Name=NAD(P)-binding domain;Protoporphyrinogen oxidase, C-terminal domain;
EcG7_03454	EgrG_000704700.1	EmuJ_000704700.1	Name=High mobility group box domain;
EcG7_03556	EgrG_000057700.1	EmuJ_000057700.1	Name=Prominin;
EcG7_03580	EgrG_001006600.1	EmuJ_001006600.1	Name=Small GTPase superfamily;
EcG7_03593	EgrG_000520200.1	EmuJ_000520200.1	Name="C2 domain containing protein 3";
EcG7_03707	EgrG_000194300.1	EmuJ_000194300.1	Name=JmjC domain;Tetratricopeptide TPR2;
EcG7_03782	EgrG_001122800.1	EmuJ_001122800.1	Name=Protein of unknown function DUF788, TMEM208;
EcG7_03784	EgrG_001122400.1	EmuJ_001122400.1	Name=EPS15 homology (EH);
EcG7_03883	EgrG_000997000.1	EmuJ_000997000.1	Name=Rho GTPase-activating protein domain;
EcG7_03922	EgrG_000916300.1	EmuJ_000916300.1	Name=WD40 repeat;
EcG7_04014	EgrG_000167400.1	EmuJ_000167400.1	Name=Gaa1-like, GPI transamidase component;
EcG7_04097	EgrG_000195550.1	EmuJ_000195550.1	Name=Bromodomain;Anaphase-promoting complex, subunit 10/DOC domain;
EcG7_04114	EgrG_001071000.1	EmuJ_001071000.1	Name=Tetratricopeptide TPR1;Bax inhibitor 1-related;
EcG7_04134	EgrG_000068400.1	EmuJ_000068400.1	Name=hypothetical protein;
EcG7_04213	EgrG_000878300.1	EmuJ_000878300.1	Name=Pseudouridine synthase, RsuA/RluB/C/D/E/F;
EcG7_04227	EgrG_000883900.1	EmuJ_000883900.1	Name=Prefoldin alpha-like;
EcG7_04270	EgrG_001106800.1	EmuJ_001106800.1	Name=Protein of unknown function DUF2870;TRAPP III complex, Trs85;
EcG7_04393	EgrG_000877200.1	EmuJ_000877200.1	Name=HD domain;
EcG7_04419	EgrG_000210600.1	EmuJ_000210600.1	Name=hypothetical protein;
EcG7_04446	EgrG_000109200.1	EmuJ_000109200.1	Name=Protein kinase domain;Protein kinase, C-terminal;
EcG7_04526	EgrG_000303500.1	EmuJ_000303500.1	Name=hypothetical protein;
EcG7_04576	EgrG_000149000.1	EmuJ_000149000.1	Name=WD40 repeat;
EcG7_04625	EgrG_000010800.1	EmuJ_000010800.1	Name=Mthfd2l Probable bifunctional methylenetetrahydrofolate dehydrogenase/cyclohydrolase 2 ;
EcG7_04631	EgrG_000416750.1	EmuJ_000416750.1	Name=preliminar multidomain predicted protein
EcG7_04684	EgrG_000767400.1	EmuJ_000767400.1	Name=PDZ domain;
EcG7_04689	EgrG_000767200.1	EmuJ_000767200.1	Name=preliminar multidomain predicted protein
EcG7_04713	EgrG_000802200.1	EmuJ_000802200.1	Name=hypothetical protein;
EcG7_04739	EgrG_001116300.1	EmuJ_001116300.1	Name=Zinc finger, C2H2-like;
EcG7_04822	EgrG_000176400.1	EmuJ_000176400.1	Name=C-type lectin;Nascent polypeptide-associated complex NAC domain;
EcG7_04825	EgrG_000956200.1	EmuJ_000956200.1	Name=Transketolase-like, pyrimidine-binding domain;Transketolase, C-terminal;
EcG7_04854	EgrG_000838600.1	EmuJ_000838600.1	Name=hypothetical protein;
EcG7_04855	EgrG_000838500.1	EmuJ_000838500.1	Name=Innexin;
EcG7_04863	EgrG_001104500.1	EmuJ_001104500.1	Name=Tetratricopeptide TPR2;
EcG7_04870	EgrG_000296900.1	EmuJ_000296900.1	Name=hypothetical protein;
EcG7_04892	EgrG_000804800.1	EmuJ_000804800.1	Name=CAP Gly-rich domain;
EcG7_04920	EgrG_000778800.1	EmuJ_000778800.1	Name=hypothetical protein;
EcG7_04953	EgrG_000624000.1	EmuJ_000624000.1	Name=hypothetical protein;
EcG7_04971	EgrG_000380500.1	EmuJ_000380500.1	Name=Sec1-like protein;
EcG7_04985	EgrG_000929600.1	EmuJ_000929600.1	Name=Arrestin C-terminal-like domain;
EcG7_04993	EgrG_000158250.1	EmuJ_000158250.1	Name=DNA-binding RFX-type winged-helix domain;
EcG7_05000	EgrG_001109600.1	EmuJ_001109600.1	Name=Thioredoxin domain;
EcG7_05068	EgrG_001011700.1	EmuJ_001011700.1	Name=Domain of unknown function DUF4205;
EcG7_05148	EgrG_000190500.1	EmuJ_000190500.1	Name=hypothetical protein;
EcG7_05158	EgrG_000539100.1	EmuJ_000539100.1	Name="Prefoldin";
EcG7_05220	EgrG_000084400.1	EmuJ_000084400.1	Name=Acyl-CoA N-acyltransferase;
EcG7_05324	EgrG_000324900.1	EmuJ_000324900.1	Name=DDHD;
EcG7_05332	EgrG_000294600.1	EmuJ_000294600.1	Name=Protein kinase domain;
EcG7_05341	EgrG_000874050.1	EmuJ_000874050.1	Name=Ribosomal RNA methyltransferase FtsJ domain;
EcG7_05364	EgrG_000495500.1	EmuJ_000495500.1	Name=hypothetical protein;
EcG7_05365	EgrG_000495400.1	EmuJ_000495400.1	Name=hypothetical protein;
EcG7_05419	EgrG_000136400.1	EmuJ_000136400.1	Name=Sema domain;
EcG7_05481	EgrG_000768300.1	EmuJ_000768300.1	Name=High mobility group box domain;
EcG7_05521	EgrG_000983800.1	EmuJ_000983800.1	Name=Rho GTPase-activating protein domain;
EcG7_05572	EgrG_000572400.1	EmuJ_000572400.1	Name=Dihydrofolate reductase domain;
EcG7_05575	EgrG_000572700.1	EmuJ_000572700.1	Name=Peptide chain release factor class I/class II;Peptide chain release factor;
EcG7_05605	EgrG_000727900.1	EmuJ_000727900.1	Name=Regulator of G protein signalling domain;ST7;
EcG7_05650	EgrG_001128500.1	EmuJ_001128500.1	Name=Phosphatidate cytidylyltransferase;
EcG7_05684	EgrG_001108400.1	EmuJ_001108400.1	Name=Tetratricopeptide-like helical domain;
EcG7_05693	EgrG_000377900.1	EmuJ_000377900.1	Name=Forkhead-associated (FHA) domain;
EcG7_05778	EgrG_001200400.1	EmuJ_001200400.1	Name=Zinc finger, DHHC-type, palmitoyltransferase;
EcG7_05779	EgrG_001200300.1	EmuJ_001200300.1	Name=Hedgehog protein, Hint domain;
EcG7_05831	EgrG_000358400.1	EmuJ_000358400.1	Name=hypothetical protein;
EcG7_05832	EgrG_000358500.1	EmuJ_000358500.1	Name=MORN motif;
EcG7_05928	EgrG_001188900.1	EmuJ_001188900.1	Name=hypothetical protein;
EcG7_05964	EgrG_000612000.1	EmuJ_000612000.1	Name=WD40 repeat;
EcG7_05992	EgrG_000676100.1	EmuJ_000676100.1	Name=Btz domain;
EcG7_06029	EgrG_000867900.1	EmuJ_000867900.1	Name=Homeobox domain;
EcG7_06058	EgrG_001069200.1	EmuJ_001069200.1	Name=Initiation factor 2B-related;Type I phosphodiesterase/nucleotide pyrophosphatase/phosphate transferase;
EcG7_06065	EgrG_000939700.1	EmuJ_000939700.1	Name=Tetratricopeptide repeat;
EcG7_06071	EgrG_001123900.1	EmuJ_001123900.1	Name=preliminar multidomain predicted protein
EcG7_06072	EgrG_001123800.1	EmuJ_001123800.1	Name=Sin3 associated polypeptide p18;
EcG7_06116	EgrG_000980500.1	EmuJ_000980500.1	Name=Ets domain;
EcG7_06218	EgrG_000537050.1	EmuJ_000537050.1	Name=WD40 repeat;
EcG7_06231	EgrG_000477600.1	EmuJ_000477600.1	Name=hypothetical protein;
EcG7_06236	EgrG_000477200.1	EmuJ_000477200.1	Name=Peptidase C1A, papain C-terminal;Proteinase inhibitor I29, cathepsin propeptide;
EcG7_06263	EgrG_000060400.1	EmuJ_000060400.1	Name=Dual specificity phosphatase, catalytic domain;Peptidase C48, SUMO/Sentrin/Ubl1;
EcG7_06329	EgrG_001147900.1	EmuJ_001147900.1	Name=Phenylalanyl-tRNA synthetase;
EcG7_06355	EgrG_000650100.1	EmuJ_000650100.1	Name=Calponin homology domain;Spectrin repeat;
EcG7_06377	EgrG_001032600.1	EmuJ_001032600.1	Name=PRELI/MSF1;HAP1, N-terminal;
EcG7_06428	EgrG_000665400.1	EmuJ_000665400.1	Name=DnaJ domain;
EcG7_06448	EgrG_000594400.1	EmuJ_000594400.1	Name=hypothetical protein;
EcG7_06453	EgrG_000949300.1	EmuJ_000949300.1	Name=WD40 repeat;F-box domain;
EcG7_06491	EgrG_001167200.1	EmuJ_001167200.1	Name=BTB/POZ;
EcG7_06495	EgrG_001167700.1	EmuJ_001167700.1	Name=Zinc finger, PHD-finger;Sterile alpha motif, type 1;
EcG7_06502	EgrG_000512900.1	EmuJ_000512900.1	Name=Zinc finger, BED-type;HAT dimerisation domain, C-terminal;
EcG7_06599	EgrG_000349000.1	EmuJ_000349000.1	Name=hypothetical protein;
EcG7_06602	EgrG_000169500.1	EmuJ_000169500.1	Name=tRNA-dihydrouridine synthase;Double-stranded RNA-binding domain;
EcG7_06703	EgrG_001011100.1	EmuJ_001011100.1	Name=Vps16, C-terminal;Vps16, N-terminal;
EcG7_06744	EgrG_001172800.1	EmuJ_001172800.1	Name=LIM-domain binding protein/SEUSS;
EcG7_06780	EgrG_000954100.1	EmuJ_000954100.1	Name=Serine-threonine/tyrosine-protein kinase catalytic domain;Ankyrin repeat;
EcG7_06816	EgrG_002008700.1	EmuJ_000296500.1	Name=Aminoacyl-tRNA synthetase, class Ia;Valyl/Leucyl/Isoleucyl-tRNA synthetase, anticodon-binding;
EcG7_06817	EgrG_000296300.1	EmuJ_000296300.1	Name=RNA cap guanine-N2 methyltransferase;
EcG7_06853	EgrG_000567900.1	EmuJ_001183400.1	Name=UbiA prenyltransferase family;
EcG7_06884	EgrG_001062300.1	EmuJ_001062300.1	Name=Cytidyltransferase-like domain;
EcG7_06896	EgrG_001116800.1	EmuJ_001116800.1	Name=Homeobox domain;
EcG7_07086	EgrG_000375800.1	EmuJ_000375800.1	Name=Aminoacyl-tRNA synthetase, class II (G/ H/ P/ S), conserved domain;TGS;
EcG7_07221	EgrG_001149200.1	EmuJ_001149200.1	Name=Pleckstrin homology domain;
EcG7_07259	EgrG_000745300.1	EmuJ_000745300.1	Name=Armadillo-like helical;
EcG7_07262	EgrG_000745000.1	EmuJ_000745000.1	Name=CAP domain;
EcG7_07277	EgrG_000618500.1	EmuJ_000618500.1	Name=Cyclin-like;
EcG7_07333	EgrG_000530300.1	EmuJ_000530300.1	Name=Nonaspanin (TM9SF);
EcG7_07372	EgrG_000132700.1	EmuJ_000132700.1	Name=G-patch domain;
EcG7_07386	EgrG_000728500.1	EmuJ_000728500.1	Name=Ovarian tumour, otubain;
EcG7_07401	EgrG_000920300.1	EmuJ_000920300.1	Name=Zinc finger, C2H2;
EcG7_07509	EgrG_000547900.1	EmuJ_000547900.1	Name=Protein of unknown function DUF778;
EcG7_07523	EgrG_000522200.1	EmuJ_000522200.1	Name=preliminar multidomain predicted protein
EcG7_07527	EgrG_000581000.1	EmuJ_000581000.1	Name=Armadillo-type fold;
EcG7_07564	EgrG_000111700.1	EmuJ_000111700.1	Name=Complement C1q protein;
EcG7_07646	EgrG_000912300.1	EmuJ_000912300.1	Name=Nitrogen permease regulator 2;Ribosomal protein L50, mitochondria;
EcG7_07682	EgrG_000537600.1	EmuJ_000538300.1	Name=Glutathione S-transferase, N-terminal;Glutathione S-transferase, C-terminal;
EcG7_07748	EgrG_001059600.1	EmuJ_001059600.1	Name=WD40 repeat;BOP1, N-terminal domain;
EcG7_07813	EgrG_000204500.1	EmuJ_000204500.1	Name=preliminar multidomain predicted protein
EcG7_07864	EgrG_002002900.1	EmuJ_000723500.1	Name=RNA recognition motif domain;
EcG7_07869	EgrG_001142200.1	EmuJ_001142200.1	Name=GHMP kinase N-terminal domain;GHMP kinase, C-terminal domain;
EcG7_07870	EgrG_001142300.1	EmuJ_001142300.1	Name="histone lysine N methyltransferase SETMAR";
EcG7_07997	EgrG_000406800.1	EmuJ_000406800.1	Name=T-complex 11;
EcG7_08029	EgrG_000337400.1	EmuJ_000337400.1	Name=Peptidase C19, ubiquitin carboxyl-terminal hydrolase;
EcG7_08194	EgrG_000660500.1	EmuJ_000660500.1	Name=Zinc finger, LIM-type;
EcG7_08198	EgrG_000984000.1	EmuJ_000984000.1	Name=Neurotransmitter-gated ion-channel transmembrane domain;
EcG7_08256	EgrG_000874300.1	EmuJ_000874300.1	Name=Suppressor of fused C-terminal;
EcG7_08270	EgrG_001150800.1	EmuJ_001150800.1	Name=Ribosomal protein S28e;
EcG7_08271	EgrG_001150700.1	EmuJ_001150700.1	Name="nuclear factor 1 A type";
EcG7_08296	EgrG_001085500.1	EmuJ_001085500.1	Name=ATPase, AAA-type, core;
EcG7_08309	EgrG_000123200.1	EmuJ_000123200.1	Name=Yip1 domain;
EcG7_08406	EgrG_000971800.1	EmuJ_000971800.1	Name=Zinc finger, GATA-type;Zinc finger, C2CH-type;
EcG7_08436	EgrG_000233500.1	EmuJ_000233500.1	Name=Zinc finger, C2H2-like;
EcG7_08454	EgrG_000199600.1	EmuJ_000199600.1	Name="scythe:bat3";
EcG7_08792	EgrG_000664200.1	EmuJ_000664200.1	Name=Zinc finger, C2H2-like;
EcG7_09429	EgrG_000342400.1	EmuJ_000342400.1	Name="neurabin 1";
EcG7_09498	EgrG_000555600.1	EmuJ_000555600.1	Name=preliminar multidomain predicted protein
EcG7_09616	EgrG_001126900.1	EmuJ_001126900.1	Name=Protein of unknown function DUF727;
EcG7_09830	EgrG_000937300.1	EmuJ_000937300.1	Name=Immunoglobulin-like fold;
EcG7_09832	EgrG_000157500.1	EmuJ_000157500.1	Name=hypothetical protein;
EcG7_09952	EgrG_000703200.1	EmuJ_000703200.1	Name="RhoGAP";
EcG7_10804	EgrG_002025100.1	EmuJ_000064400.1	Name="histidine kinase";

## Sheet: 6.4 +EgrG1-ECANG7
CGIs upstream Echinococcus genes: Absent in Echinococcus canadensis (G7) and present in Echinococcus granulosus (G1)
ECANG7_00058	EgrG_000852600.1	EmuJ_000852600.1	Name=hypothetical protein;
ECANG7_00059	EgrG_000852500.1	EmuJ_000852500.1	Name=hypothetical protein;
ECANG7_00081	EgrG_000823500.1	EmuJ_000823500.1	Name=hypothetical protein;
ECANG7_00120	EgrG_000827700.1	EmuJ_000827700.1	Name=Autophagy-related protein 1010;
ECANG7_00140	EgrG_001035800.1	EmuJ_001035800.1	Name=hypothetical protein;
ECANG7_00244	EgrG_000433100.1	EmuJ_000433100.1	Name=preliminar multidomain predicted protein
ECANG7_00245	EgrG_000432900.1	EmuJ_000432900.1	Name=hypothetical protein;
ECANG7_00306	EgrG_000776200.1	EmuJ_000776200.1	Name=DWNN domain;Zinc knuckle CX2CX3GHX4C;
ECANG7_00342	EgrG_000796400.1	EmuJ_000796400.1	Name=Tetratricopeptide TPR1;RNA-polymerase II-associated protein 3-like, C-terminal domain;
ECANG7_00374	EgrG_000630600.1	EmuJ_000630600.1	Name=Domain of unknown function DUF2404;
ECANG7_00445	EgrG_000832200.1	EmuJ_000832200.1	Name=hypothetical protein;
ECANG7_00474	EgrG_001028600.1	EmuJ_001028600.1	Name=Dynein heavy chain domain;ATPase, dynein-related, AAA domain;
ECANG7_00501	EgrG_001031800.1	EmuJ_001031800.1	Name="kinase D interacting substrate of 220 kDa";
ECANG7_00524	EgrG_001045900.1	EmuJ_001045900.1	Name=mRNA splicing factor, thioredoxin-like U5 snRNP;
ECANG7_00591	EgrG_000976700.1	EmuJ_000976700.1	Name=Rho GTPase-activating protein domain;
ECANG7_00639	EgrG_000782900.1	EmuJ_000782900.1	Name=Ubiquitin-like;
ECANG7_00669	EgrG_000101700.1	EmuJ_000101700.1	Name=Apple-like;
ECANG7_00775	EgrG_000894200.1	EmuJ_000894200.1	Name=preliminar multidomain predicted protein
ECANG7_00802	EgrG_001003600.1	EmuJ_001003600.1	Name=Armadillo-type fold;
ECANG7_00820	EgrG_000241100.1	EmuJ_000241100.1	Name=PDZ domain;
ECANG7_00842	EgrG_000239500.1	EmuJ_000239500.1	Name=Fibronectin, type III;Immunoglobulin I-set;
ECANG7_00875	EgrG_000596300.1	EmuJ_000596300.1	Name=hypothetical protein;
ECANG7_00961	EgrG_000637800.1	EmuJ_000637800.1	Name=PAS domain;Cyclic nucleotide-binding domain;
ECANG7_00973	EgrG_000886500.1	EmuJ_000886500.1	Name=Lysosomal-associated transmembrane protein 4/5;
ECANG7_01049	EgrG_000479350.1	EmuJ_000479350.1	Name=Protein of unknown function DUF3719;
ECANG7_01056	EgrG_000480000.1	EmuJ_000480000.1	Name=EF-hand domain pair;
ECANG7_01060	EgrG_000480350.1	EmuJ_000480350.1	Name=hypothetical protein;
ECANG7_01177	EgrG_000435400.1	EmuJ_000435400.1	Name=Band 7 protein;siRNA-mediated silencing protein NRDE-2;
ECANG7_01180	EgrG_000435000.1	EmuJ_000435000.1	Name=Ribosomal protein L17;Aminoacyl-tRNA synthetase, class Ia;
ECANG7_01197	EgrG_001130650.1	EmuJ_001130650.1	Name=Ubiquitin-associated domain/translation elongation factor EF-Ts, N-terminal;Vacuolar protein sorting-associated protein 13 domain;
ECANG7_01233	EgrG_000620600.1	EmuJ_000620600.1	Name=UspA;
ECANG7_01236	EgrG_000620300.1	EmuJ_000620300.1	Name=Tektin;
ECANG7_01293	EgrG_000119900.1	EmuJ_000119900.1	Name=Pre-mRNA-splicing factor SPF27;
ECANG7_01402	EgrG_000830600.1	EmuJ_000830600.1	Name=Class II aldolase/adducin N-terminal;
ECANG7_01414	EgrG_001144500.1	EmuJ_001144500.1	Name=SAP domain;JNK/Rab-associated protein-1, N-terminal;
ECANG7_01442	EgrG_000427900.1	EmuJ_000427900.1	Name=NADH:ubiquinone oxidoreductase, NDUFB5/SGDH subunit;
ECANG7_01445	EgrG_000428200.1	EmuJ_000428200.1	Name=hypothetical protein;
ECANG7_01452	EgrG_000429000.1	EmuJ_000429000.1	Name=Domain of unknown function DUF1981, Sec7 associated;
ECANG7_01470	EgrG_000771000.1	EmuJ_000771000.1	Name=hypothetical protein;
ECANG7_01502	EgrG_000685900.1	EmuJ_000685900.1	Name=Glutathione S-transferase, C-terminal;
ECANG7_01535	EgrG_000438500.1	EmuJ_000438500.1	Name=Putative esterase;PPPDE putative peptidase domain;
ECANG7_01555	EgrG_001008400.1	EmuJ_001008400.1	Name=Protein-tyrosine phosphatase, receptor/non-receptor type;CRAL-TRIO domain;
ECANG7_01559	EgrG_001008000.1	EmuJ_001008000.1	Name=hypothetical protein;
ECANG7_01586	EgrG_000708500.1	EmuJ_000708500.1	Name=NAD-dependent epimerase/dehydratase, N-terminal domain;Domain of unknown function DUF1731;
ECANG7_01594	EgrG_000709200.1	EmuJ_000709200.1	Name=hypothetical protein;
ECANG7_01607	EgrG_000248900.1	EmuJ_000248900.1	Name="gag pol polyprotein";
ECANG7_01609	EgrG_000248800.1	EmuJ_000248800.1	Name=preliminar multidomain predicted protein
ECANG7_01636	EgrG_000116000.1	EmuJ_000116000.1	Name=RNA recognition motif domain;Spen paralogue and orthologue SPOC, C-terminal;
ECANG7_01639	EgrG_000116400.1	EmuJ_000116400.1	Name=Intermediate filament protein;
ECANG7_01653	EgrG_000842900.1	EmuJ_000842900.1	Name=Immunoglobulin subtype 2;Immunoglobulin subtype;
ECANG7_01764	EgrG_000460200.1	EmuJ_000460200.1	Name=Transforming growth factor-beta, C-terminal;
ECANG7_01787	EgrG_000973700.1	EmuJ_000973700.1	Name=Zinc finger, TFIIS-type;
ECANG7_01797	EgrG_001163500.1	EmuJ_001163500.1	Name=Oligosaccharyl transferase complex, subunit OST3/OST6;
ECANG7_01799	EgrG_001163700.1	EmuJ_001163700.1	Name=PapD-like;P-loop containing nucleoside triphosphate hydrolase;
ECANG7_01804	EgrG_000821900.1	EmuJ_000821900.1	Name=GRAM domain;
ECANG7_01871	EgrG_000124600.1	EmuJ_000124600.1	Name=WW domain;
ECANG7_01881	EgrG_000125600.1	EmuJ_000125600.1	Name=Major intrinsic protein;
ECANG7_01890	EgrG_000126600.1	EmuJ_000126600.1	Name=Rap1 Myb domain;TRF2-interacting telomeric protein/Rap1, C-terminal;
ECANG7_01895	EgrG_000698200.1	EmuJ_000698200.1	Name=Tubby, C-terminal;
ECANG7_01923	EgrG_000447100.1	EmuJ_000447100.1	Name=GPI mannosyltransferase;
ECANG7_01967	EgrG_000252900.1	EmuJ_000252900.1	Name=THO complex subunit 7/Mft1;
ECANG7_02001	EgrG_001052700.1	EmuJ_001052700.1	Name=Zinc/iron permease;
ECANG7_02002	EgrG_001052800.1	EmuJ_001052800.1	Name=V-ATPase proteolipid subunit C-like domain;
ECANG7_02055	EgrG_000517600.1	EmuJ_000517600.1	Name="Golgin subfamily A";
ECANG7_02068	EgrG_000518800.1	EmuJ_000518800.1	Name=hypothetical protein;
ECANG7_02103	EgrG_000482100.1	EmuJ_000482100.1	Name=Ribonucleoprotein LSM domain;
ECANG7_02114	EgrG_000693900.1	EmuJ_000693900.1	Name=hypothetical protein;
ECANG7_02203	EgrG_000424800.1	EmuJ_000424800.1	Name=Coatomer, WD associated region;Coatomer, alpha subunit, C-terminal;
ECANG7_02222	EgrG_001094600.1	EmuJ_001094600.1	Name=Protein kinase domain;
ECANG7_02249	EgrG_001117000.1	EmuJ_001117000.1	Name=Nucleoside diphosphate kinase;
ECANG7_02266	EgrG_001118900.1	EmuJ_001118900.1	Name=Cysteine/histidine-rich domain;CS domain;
ECANG7_02299	EgrG_000361400.1	EmuJ_000361400.1	Name=Enkurin domain;
ECANG7_02309	EgrG_000360700.1	EmuJ_000360700.1	Name=Tetraspanin/Peripherin;
ECANG7_02344	EgrG_000847800.1	EmuJ_000847800.1	Name=Actin interacting protein 3, C-terminal;
ECANG7_02394	EgrG_000452000.1	EmuJ_000452000.1	Name=Endonuclease/exonuclease/phosphatase;Myc-type, basic helix-loop-helix (bHLH) domain;
ECANG7_02454	EgrG_000592800.1	EmuJ_000592800.1	Name=Zinc finger, C2H2-like;
ECANG7_02496	EgrG_000790700.1	EmuJ_000790700.1	Name=Ras-association;Pleckstrin homology domain;
ECANG7_02498	EgrG_000790800.1	EmuJ_000790800.1	Name=Short-chain dehydrogenase/reductase SDR;
ECANG7_02593	EgrG_000625100.1	EmuJ_000625100.1	Name="Carbohydrate puine kinase PfkB";
ECANG7_02596	EgrG_000625500.1	EmuJ_000625500.1	Name=WD40 repeat;
ECANG7_02610	EgrG_000960800.1	EmuJ_000961000.1	Name=Ion transport domain;Voltage-dependent calcium channel, alpha-1 subunit, IQ domain;
ECANG7_02717	EgrG_001017900.1	EmuJ_001017900.1	Name=hypothetical protein;
ECANG7_02722	EgrG_001017400.1	EmuJ_001017400.1	Name=hypothetical protein;
ECANG7_02766	EgrG_001076500.1	EmuJ_001076500.1	Name=preliminar multidomain predicted protein
ECANG7_02769	EgrG_000809600.1	EmuJ_000809600.1	Name=Homeobox domain;CUT domain;
ECANG7_02771	EgrG_000809300.1	EmuJ_000809300.1	Name=Ubiquitin-conjugating enzyme, E2;
ECANG7_02878	EgrG_000474600.1	EmuJ_000474600.1	Name=hypothetical protein;
ECANG7_02894	EgrG_000473000.1	EmuJ_000473100.1	Name=hypothetical protein;
ECANG7_02921	EgrG_000702700.1	EmuJ_000702700.1	Name=Chaperonin Cpn60/TCP-1;
ECANG7_02976	EgrG_000748300.1	EmuJ_000748300.1	Name=Histone core;
ECANG7_02995	EgrG_001124900.1	EmuJ_001124900.1	Name=hypothetical protein;
ECANG7_03046	EgrG_000089800.1	EmuJ_000089800.1	Name=Protein kinase domain;
ECANG7_03159	EgrG_000931100.1	EmuJ_000931100.1	Name=RNA recognition motif domain;LSM-interacting domain;
ECANG7_03195	EgrG_001068000.1	EmuJ_001068000.1	Name=Peptidase M14, carboxypeptidase A;
ECANG7_03230	EgrG_000262800.1	EmuJ_000262800.1	Name="intraflagellar transport protein 74";
ECANG7_03237	EgrG_000652000.1	EmuJ_000652000.1	Name=Rho GTPase-activating protein domain;Protein kinase C-like, phorbol ester/diacylglycerol-binding domain;
ECANG7_03245	EgrG_000751100.1	EmuJ_000751100.1	Name=Ets domain;
ECANG7_03248	EgrG_000750900.1	EmuJ_000750900.1	Name=SET domain;
ECANG7_03249	EgrG_000750800.1	EmuJ_000750800.1	Name=RNA recognition motif domain;
ECANG7_03372	EgrG_000331300.1	EmuJ_000331300.1	Name=HECT;Zinc finger, N-recognin;
ECANG7_03408	EgrG_000108400.1	EmuJ_000108400.1	Name=Alpha carbonic anhydrase;
ECANG7_03432	EgrG_000162800.1	EmuJ_000162800.1	Name=preliminar multidomain predicted protein
ECANG7_03456	EgrG_000704800.1	EmuJ_000704800.1	Name=CWC16 protein;
ECANG7_03684	EgrG_000514000.1	EmuJ_000514000.1	Name=hypothetical protein;
ECANG7_03716	EgrG_000195400.1	EmuJ_000195400.1	Name=Protein kinase domain;TGF beta receptor, GS motif;
ECANG7_03821	EgrG_000505200.1	EmuJ_000505200.1	Name=EF-hand domain;
ECANG7_03955	EgrG_000703600.1	EmuJ_000703600.1	Name=Uncharacterised protein family Cys-rich;
ECANG7_03997	EgrG_000511100.1	EmuJ_000511100.1	Name=Piezo family;
ECANG7_04024	EgrG_000450500.1	EmuJ_000450500.1	Name=Band 7 protein;
ECANG7_04096	EgrG_000195500.1	EmuJ_000195500.1	Name=RNA recognition motif domain;
ECANG7_04113	EgrG_001070900.1	EmuJ_001070900.1	Name=Tubulin/FtsZ, GTPase domain;Tubulin/FtsZ, 2-layer sandwich domain;
ECANG7_04123	EgrG_001072100.1	EmuJ_001072100.1	Name=Ribosomal protein L24e-related;
ECANG7_04197	EgrG_000755700.1	EmuJ_000755700.1	Name=Ovarian carcinoma immunoreactive antigen;
ECANG7_04216	EgrG_000878700.1	EmuJ_000878700.1	Name=FANCI solenoid 4 domain;FANCI solenoid 2 domain;
ECANG7_04242	EgrG_001014100.1	EmuJ_001014100.1	Name=Calcium release-activated calcium channel protein;Pyridine nucleotide-disulphide oxidoreductase, FAD/NAD(P)-binding domain;
ECANG7_04278	EgrG_000232100.1	EmuJ_000232100.1	Name=Transmembrane protein 151;
ECANG7_04301	EgrG_000427600.1	EmuJ_000372300.1	Name=NUDE protein, C-terminal;
ECANG7_04311	EgrG_001081000.1	EmuJ_001081000.1	Name=C2 domain;
ECANG7_04354	EgrG_001103900.1	EmuJ_001103900.1	Name=Centrosomal protein of 78kDa;
ECANG7_04422	EgrG_000210400.1	EmuJ_000210400.1	Name="lysine specific histone demethylase 1A";
ECANG7_04461	EgrG_000198900.1	EmuJ_000198900.1	Name=hypothetical protein;
ECANG7_04473	EgrG_000379300.1	EmuJ_000379300.1	Name=Methyltransferase type 11;
ECANG7_04507	EgrG_001033200.1	EmuJ_001033200.1	Name=Histidine phosphatase superfamily, clade-1;
ECANG7_04509	EgrG_001033000.1	EmuJ_001033000.1	Name=RIF1 Telomere-associated protein RIF1 ;
ECANG7_04561	EgrG_000594300.1	EmuJ_000594300.1	Name=PDZ domain;Ankyrin repeat-containing domain;
ECANG7_04569	EgrG_000593800.1	EmuJ_000593800.1	Name=Thioredoxin domain;
ECANG7_04579	EgrG_000149300.1	EmuJ_000149300.1	Name=DNA-directed DNA polymerase, family B, exonuclease domain;DNA-directed DNA polymerase, family B, multifunctional domain;
ECANG7_04581	EgrG_000149600.1	EmuJ_000149600.1	Name=hypothetical protein;
ECANG7_04591	EgrG_000700500.1	EmuJ_000700500.1	Name=Glutathione synthase, substrate-binding, eukaryotic;Glutathione synthase, eukaryotic;
ECANG7_04593	EgrG_000700900.1	EmuJ_000700900.1	Name=P-type ATPase, A domain;
ECANG7_04642	EgrG_000717600.1	EmuJ_000717600.1	Name=HECT;E3 ubiquitin ligase, domain of unknown function DUF908;
ECANG7_04704	EgrG_000412800.1	EmuJ_000412800.1	Name="monocarboxylate transporter";
ECANG7_04764	EgrG_000325200.1	EmuJ_000325200.1	Name=Peptidase T2, asparaginase 2;
ECANG7_04780	EgrG_000814100.1	EmuJ_000814100.1	Name=P-loop containing nucleoside triphosphate hydrolase;
ECANG7_04807	EgrG_001083400.1	EmuJ_001083400.1	Name=Peptidase M18;DNA binding HTH domain, Psq-type;
ECANG7_04810	EgrG_000809900.1	EmuJ_000809900.1	Name=Translation Initiation factor eIF- 4e;Domain of unknown function DUF2013;
ECANG7_04842	EgrG_001105300.1	EmuJ_001105300.1	Name=RZZ complex, subunit Zw10;
ECANG7_04872	EgrG_000296700.1	EmuJ_000296700.1	Name=GPCR, family 2, secretin-like;
ECANG7_05024	EgrG_000393000.1	EmuJ_000393000.1	Name="sj ts4 protein";
ECANG7_05026	EgrG_000393200.1	EmuJ_000393200.1	Name=preliminar multidomain predicted protein
ECANG7_05080	EgrG_000836000.1	EmuJ_000836000.1	Name=EF-hand domain;Uncharacterised domain KLRAQ/TTKRSYEDQ, C-terminal;
ECANG7_05136	EgrG_000192500.1	EmuJ_000192500.1	Name=Integrin alpha beta-propellor;
ECANG7_05181	EgrG_000205700.1	EmuJ_000205700.1	Name=Band 7 protein;Hepatocellular carcinoma-associated antigen 59;
ECANG7_05190	EgrG_001082300.1	EmuJ_001082300.1	Name="GDP Man:Man 3 GlcNAc 2 PP Dol";
ECANG7_05228	EgrG_000585700.1	EmuJ_000585700.1	Name=WD40 repeat;Glycerol-3-phosphate dehydrogenase, NAD-dependent, C-terminal;
ECANG7_05255	EgrG_000363100.1	EmuJ_000363100.1	Name=Tetraspanin/Peripherin;
ECANG7_05256	EgrG_000582300.1	EmuJ_000582300.1	Name=Glycoside hydrolase family 20, catalytic core;
ECANG7_05261	EgrG_000581800.1	EmuJ_000581800.1	Name=EPS15 homology (EH);EF-hand domain;
ECANG7_05263	EgrG_000581600.1	EmuJ_000581600.1	Name=Target SNARE coiled-coil domain;
ECANG7_05284	EgrG_001087300.1	EmuJ_001087300.1	Name=Ankyrin repeat;Ion transport domain;
ECANG7_05307	EgrG_000845300.1	EmuJ_000845300.1	Name=Carboxylesterase, type B;
ECANG7_05377	EgrG_000113250.1	EmuJ_000113250.1	Name=Zinc finger, RanBP2-type;
ECANG7_05391	EgrG_000178700.1	EmuJ_000178700.1	Name="pdz domain containing protein";
ECANG7_05415	EgrG_000136000.1	EmuJ_000136000.1	Name=Elongation factor, GTP-binding domain;Translation elongation factor EFTu/EF1A, C-terminal;
ECANG7_05483	EgrG_000768500.1	EmuJ_000768500.1	Name=Zinc finger, C2H2;
ECANG7_05502	EgrG_000456150.1	EmuJ_000456150.1	Name=WD40 repeat;Peptidase S28;
ECANG7_05510	EgrG_001034300.1	EmuJ_001034300.1	Name=Peptidase S59, nucleoporin;Nuclear protein 96;
ECANG7_05531	EgrG_000617300.1	EmuJ_000617300.1	Name=EGF receptor, L domain;Serine-threonine/tyrosine-protein kinase catalytic domain;
ECANG7_05544	EgrG_000963000.1	EmuJ_000963000.1	Name=tRNA(Ile)-lysidine/2-thiocytidine synthase;
ECANG7_05555	EgrG_000653000.1	EmuJ_000653000.1	Name=SS18 family;
ECANG7_05563	EgrG_001124800.1	EmuJ_001124800.1	Name="secretory protein";
ECANG7_05589	EgrG_000389600.1	EmuJ_000389600.1	Name=Protein kinase domain;
ECANG7_05665	EgrG_000482200.1	EmuJ_000482200.1	Name=UAA transporter;
ECANG7_05841	EgrG_000697600.1	EmuJ_000697600.1	Name=Translation elongation factor EFG, V domain;Elongation factor, GTP-binding domain;
ECANG7_05899	EgrG_000150800.1	EmuJ_000150800.1	Name=Guanine nucleotide binding protein (G-protein), alpha subunit;
ECANG7_05900	EgrG_000151000.1	EmuJ_000151000.1	Name=Exonuclease, RNase T/DNA polymerase III;Ribosomal protein L11, C-terminal;
ECANG7_05968	EgrG_000612500.1	EmuJ_000612500.1	Name=Peptidyl-tRNA hydrolase, PTH2;
ECANG7_06102	EgrG_001089800.1	EmuJ_001089800.1	Name=Ribosomal protein L11, C-terminal;Ribosomal protein L11, N-terminal;
ECANG7_06144	EgrG_000609200.1	EmuJ_000609200.1	Name=Equilibrative nucleoside transporter;
ECANG7_06178	EgrG_001067200.1	EmuJ_001067200.1	Name=Peptidase C14, caspase domain;
ECANG7_06196	EgrG_000735300.1	EmuJ_000735300.1	Name=RNA recognition motif domain;
ECANG7_06197	EgrG_000735400.1	EmuJ_000735400.1	Name=D123;
ECANG7_06220	EgrG_000537200.1	EmuJ_000537200.1	Name=hypothetical protein;
ECANG7_06262	EgrG_000060600.1	EmuJ_000060600.1	Name=Lethal giant larvae homologue 2;
ECANG7_06276	EgrG_000232600.1	EmuJ_000232600.1	Name=Amidase;
ECANG7_06381	EgrG_001166700.1	EmuJ_001166700.1	Name="ATP synthase subunit s protein";
ECANG7_06426	EgrG_000665000.1	EmuJ_000665000.1	Name=Histidine phosphatase superfamily, clade-1;
ECANG7_06445	EgrG_000594900.1	EmuJ_000594900.1	Name=Zinc finger, RING-type;
ECANG7_06482	EgrG_000112100.1	EmuJ_000112100.1	Name=hypothetical protein;
ECANG7_06515	EgrG_001138000.1	EmuJ_001138000.1	Name="cement protein 3B variant 3";
ECANG7_06522	EgrG_000766400.1	EmuJ_000766400.1	Name=hypothetical protein;
ECANG7_06587	EgrG_000932600.1	EmuJ_000932600.1	Name=Regulator of G protein signalling domain;
ECANG7_06606	EgrG_000365000.1	EmuJ_000365000.1	Name=Dolichyl-diphosphooligosaccharide--protein glycosyltransferase subunit Swp1;
ECANG7_06618	EgrG_000169800.1	EmuJ_000169800.1	Name=Cyclic nucleotide-binding domain;Ion transport domain;
ECANG7_06710	EgrG_000082600.1	EmuJ_000082600.1	Name=preliminar multidomain predicted protein
ECANG7_06728	EgrG_000502000.1	EmuJ_000502000.1	Name=RNA binding activity-knot of a chromodomain;
ECANG7_06739	EgrG_000769800.1	EmuJ_000769800.1	Name=Cullin, N-terminal;Cullin protein, neddylation domain;
ECANG7_06885	EgrG_001062400.1	EmuJ_001062400.1	Name=hypothetical protein;
ECANG7_06901	EgrG_000874500.1	EmuJ_000874500.1	Name=Conserved oligomeric Golgi complex, subunit 2, N-terminal;COG complex component, COG2, C-terminal;
ECANG7_06902	EgrG_000874700.1	EmuJ_000874700.1	Name=hypothetical protein;
ECANG7_06911	EgrG_000437000.1	EmuJ_000437000.1	Name=Ribonucleotide reductase small subunit;
ECANG7_06965	EgrG_001122100.1	EmuJ_001122100.1	Name=FERM central domain;
ECANG7_07000	EgrG_000319800.1	EmuJ_000319800.1	Name=Bicarbonate transporter, C-terminal;Intimal thickness related receptor, IRP;
ECANG7_07020	EgrG_000949800.1	EmuJ_000949800.1	Name=Zinc finger, CCCH-type;
ECANG7_07022	EgrG_000497800.1	EmuJ_000497800.1	Name=Transcription factor IIS, N-terminal;
ECANG7_07060	EgrG_000637700.1	EmuJ_000637700.1	Name=PBS lyase HEAT-like repeat;
ECANG7_07089	EgrG_001152700.1	EmuJ_001152700.1	Name=Helicase, C-terminal;Sec63 domain;
ECANG7_07090	EgrG_001152650.1	EmuJ_001152650.1	Name=Ras guanine-nucleotide exchange factors catalytic domain;
ECANG7_07091	EgrG_000088500.1	EmuJ_000088500.1	Name=Diacylglycerol kinase, accessory domain;Diacylglycerol kinase, catalytic domain;
ECANG7_07115	EgrG_000888100.1	EmuJ_000888100.1	Name=Zinc finger, LIM-type;
ECANG7_07138	EgrG_000994900.1	EmuJ_000994900.1	Name=Zinc finger, C2H2-like;
ECANG7_07150	EgrG_000159500.1	EmuJ_000159500.1	Name=CRC domain;
ECANG7_07156	EgrG_000083700.1	EmuJ_000083700.1	Name=RNA recognition motif domain;
ECANG7_07196	EgrG_000760400.1	EmuJ_000760400.1	Name="protein AHNAK2";
ECANG7_07225	EgrG_000523800.1	EmuJ_000523800.1	Name=NADP-dependent oxidoreductase domain;
ECANG7_07252	EgrG_000426100.1	EmuJ_000426100.1	Name=Phox homologous domain;
ECANG7_07335	EgrG_000530340.1	EmuJ_000530340.1	Name=Nucleolar complex protein 2;
ECANG7_07336	EgrG_001020300.1	EmuJ_001020300.1	Name=Protein kinase domain;
ECANG7_07363	EgrG_000345100.1	EmuJ_000345100.1	Name=Clathrin adaptor, mu subunit, C-terminal;AP complex, mu/sigma subunit;
ECANG7_07406	EgrG_000890600.1	EmuJ_000890600.1	Name=Ion transport domain;LETM1-like;
ECANG7_07423	EgrG_000425800.1	EmuJ_000425800.1	Name=Ras guanine-nucleotide exchange factors catalytic domain;
ECANG7_07436	EgrG_000200500.1	EmuJ_000200500.1	Name=PDZ domain;
ECANG7_07452	EgrG_000937700.1	EmuJ_000937700.1	Name=Tropomodulin;
ECANG7_07453	EgrG_000937800.1	EmuJ_000937800.1	Name=Zinc finger, C2H2-like;
ECANG7_07483	EgrG_000527600.1	EmuJ_000527600.1	Name=Protein kinase domain;GPI-GlcNAc transferase complex, PIG-H component, conserved domain;
ECANG7_07507	EgrG_000377550.1	EmuJ_000377550.1	Name=Zinc finger, double-stranded RNA binding;
ECANG7_07508	EgrG_000377600.1	EmuJ_000377600.1	Name=Cyclic nucleotide-binding domain;
ECANG7_07518	EgrG_000746800.1	EmuJ_000746800.1	Name=Target SNARE coiled-coil domain;Syntaxin, N-terminal domain;
ECANG7_07543	EgrG_000819500.1	EmuJ_000819500.1	Name=SWAP/Surp;Suppressor of white apricot N-terminal domain;
ECANG7_07571	EgrG_000548100.1	EmuJ_000548100.1	Name=Zinc finger, C2H2;
ECANG7_07636	EgrG_000789300.1	EmuJ_000789300.1	Name=START domain;
ECANG7_07685	EgrG_000599000.1	EmuJ_000599000.1	Name=Zinc finger, MYND-type;Programmed cell death protein 2, C-terminal;
ECANG7_07775	EgrG_000618250.1	EmuJ_000618250.1	Name=Dynein heavy chain domain;ATPase, dynein-related, AAA domain;
ECANG7_07796	EgrG_001148500.1	EmuJ_001148500.1	Name=hypothetical protein;
ECANG7_07816	EgrG_000962200.1	EmuJ_000962200.1	Name=Cadherin;
ECANG7_07845	EgrG_000248500.1	EmuJ_000248500.1	Name="coiled coil helix coiled coil helix";
ECANG7_07851	EgrG_000998400.1	EmuJ_000998400.1	Name="NADH dehydrogenase ubiquinone 1 beta";
ECANG7_07873	EgrG_001142400.1	EmuJ_001142400.1	Name=hypothetical protein;
ECANG7_07880	EgrG_001171900.1	EmuJ_001171900.1	Name=Transcription factor, T-box;
ECANG7_07926	EgrG_000159800.1	EmuJ_000159800.1	Name=Retinoblastoma-associated protein, B-box;Retinoblastoma-associated protein, A-box;
ECANG7_07933	EgrG_000340300.1	EmuJ_000340300.1	Name=hypothetical protein;
ECANG7_07971	EgrG_000758300.1	EmuJ_000758300.1	Name=hypothetical protein;
ECANG7_07987	EgrG_000040350.1	EmuJ_000040350.1	Name=EGF-like, conserved site;
ECANG7_07995	EgrG_000406700.1	EmuJ_000406700.1	Name=ARID/BRIGHT DNA-binding domain;
ECANG7_08130	EgrG_000448900.1	EmuJ_000448900.1	Name=Leucine rich repeat 4;
ECANG7_08164	EgrG_000341600.1	EmuJ_000341600.1	Name=Transcription factor IIIC, 90kDa subunit, N-terminal;Transcription factor IIIC, putative zinc-finger;
ECANG7_08205	EgrG_000157600.1	EmuJ_000157600.1	Name=hypothetical protein;
ECANG7_08249	EgrG_001088900.1	EmuJ_001088900.1	Name=hypothetical protein;
ECANG7_08292	EgrG_000606700.1	EmuJ_000606700.1	Name=Immunoglobulin subtype;
ECANG7_08333	EgrG_001048300.1	EmuJ_001048300.1	Name=Dual specificity phosphatase, catalytic domain;DNA repair protein, Swi5;
ECANG7_08351	EgrG_000934200.1	EmuJ_000934200.1	Name=hypothetical protein;
ECANG7_08532	EgrG_000529400.1	EmuJ_000529400.1	Name=hypothetical protein;
ECANG7_08545	EgrG_000556500.1	EmuJ_000556500.1	Name="coiled coil domain containing protein 135";
ECANG7_08577	EgrG_000551300.1	EmuJ_000551300.1	Name="zinc finger protein";
ECANG7_08590	EgrG_000381900.1	EmuJ_000381900.1	Name=ELM2 domain;Bromo adjacent homology (BAH) domain;
ECANG7_08599	EgrG_000135300.1	EmuJ_000135300.1	Name=FYVE zinc finger;
ECANG7_08606	EgrG_000198200.1	EmuJ_000198200.1	Name="pentatricopeptide repeat containing protein 3";
ECANG7_08626	EgrG_000189600.1	EmuJ_000189600.1	Name=Zinc finger, LIM-type;
ECANG7_08640	EgrG_000154900.1	EmuJ_000154900.1	Name=Homeobox KN domain;
ECANG7_08641	EgrG_000155000.1	EmuJ_000155000.1	Name=Mitochondrial fission regulator 1;
ECANG7_08682	EgrG_001079400.1	EmuJ_001079400.1	Name=Metallo-dependent phosphatase-like;
ECANG7_08717	EgrG_000772000.1	EmuJ_000772000.1	Name=Forkhead-associated (FHA) domain;Protein kinase domain;
ECANG7_08820	EgrG_001112200.1	EmuJ_001112200.1	Name=preliminar multidomain predicted protein
ECANG7_08850	EgrG_000555900.1	EmuJ_000555900.1	Name=hypothetical protein;
ECANG7_08876	EgrG_000599500.1	EmuJ_000599500.1	Name="fas binding factor 1";
ECANG7_08877	EgrG_000182000.1	EmuJ_000182000.1	Name=Protein kinase domain;KEN domain;
ECANG7_08894	EgrG_000189300.1	EmuJ_000189300.1	Name=Insulin receptor substrate-1, PTB;
ECANG7_08925	EgrG_000593300.1	EmuJ_000593300.1	Name=Major facilitator superfamily;
ECANG7_08986	EgrG_001039800.1	EmuJ_001039800.1	Name=hypothetical protein;
ECANG7_09017	EgrG_000585200.1	EmuJ_000585200.1	Name=Rho GTPase-activating protein domain;
ECANG7_09068	EgrG_001098400.1	EmuJ_001098400.1	Name=hypothetical protein;
ECANG7_09084	EgrG_000974900.1	EmuJ_000974900.1	Name="zinc finger protein";
ECANG7_09160	EgrG_001051900.1	EmuJ_001051900.1	Name=hypothetical protein;
ECANG7_09162	EgrG_000879600.1	EmuJ_000879600.1	Name=Zinc finger, RING/FYVE/PHD-type;
ECANG7_09191	EgrG_000341500.1	EmuJ_000341500.1	Name=Nucleotide-sugar transporter;
ECANG7_09273	EgrG_000710800.1	EmuJ_000710800.1	Name=RNA recognition motif domain;RNA-binding protein Lupus La;
ECANG7_09313	EgrG_001155500.1	EmuJ_001155500.1	Name=WH2 domain;
ECANG7_09358	EgrG_000589800.1	EmuJ_000589800.1	Name=hypothetical protein;
ECANG7_09388	EgrG_000377700.1	EmuJ_000377700.1	Name=Zinc finger, CCCH-type;
ECANG7_09432	EgrG_000320300.1	EmuJ_000320300.1	Name=Transcription factor, fork head;
ECANG7_09476	EgrG_000364800.1	EmuJ_000364800.1	Name=hypothetical protein;
ECANG7_09515	EgrG_000786100.1	EmuJ_000035200.1	Name=hypothetical protein;
ECANG7_09531	EgrG_000354400.1	EmuJ_000354400.1	Name=hypothetical protein;
ECANG7_09570	EgrG_000529300.1	EmuJ_000529300.1	Name=Sec23/Sec24, trunk domain;Sec23/Sec24, helical domain;
ECANG7_09628	EgrG_002003500.1	EmuJ_000724200.1	Name=Sulphate transporter;
ECANG7_09703	EgrG_002003400.1	EmuJ_000045800.1	Name=Ham1-like protein;
ECANG7_09760	EgrG_001077700.1	EmuJ_001077700.1	Name=LPS-induced tumor necrosis factor alpha factor;
ECANG7_09821	EgrG_000489900.1	EmuJ_000489900.1	Name=Rho GTPase-activating protein domain;Pleckstrin homology domain;
ECANG7_09840	EgrG_001057800.1	EmuJ_001057800.1	Name="DNA methylase N 6 adenine specific";
ECANG7_09880	EgrG_000494700.1	EmuJ_000494700.1	Name=Ankyrin repeat;Ankyrin repeat-containing domain;
ECANG7_10158	EgrG_000883100.1	EmuJ_000883100.1	Name=hypothetical protein;
ECANG7_10595	EgrG_000372500.1	EmuJ_000372500.1	Name=hypothetical protein;
ECANG7_10710	EgrG_001091800.1	EmuJ_001091800.1	Name=SH3 domain;
ECANG7_10792	EgrG_000618300.1	EmuJ_000618300.1	Name=Zinc finger, C2H2;
ECANG7_10889	EgrG_000150300.1	EmuJ_000150300.1	Name=hypothetical protein;
ECANG7_11128	EgrG_001094900.1	EmuJ_001094900.1	Name=Zinc finger, TFIIS-type;
ECANG7_11226	EgrG_000882900.1	EmuJ_000882900.1	Name=hypothetical protein;
ECANG7_11327	EgrG_000425900.1	EmuJ_000425900.1	Name="protein MICAL 3";
ECANG7_11391	EgrG_000159400.1	EmuJ_000159400.1	Name=hypothetical protein;

## Sheet: 6.5 +ECANG7-Emul
CGIs upstream Echinococcus genes: Present in Echinococcus canadensis (G7) and absent in Echinococcus multilocularis
ECANG7_00001	EgrG_000858800.1	EmuJ_000858800.1	Name=hypothetical protein;
ECANG7_00029	EgrG_000855400.1	EmuJ_000855400.1	Name=Prefoldin alpha-like;Uracil-DNA glycosylase-like;
ECANG7_00038	EgrG_000854700.1	EmuJ_000854700.1	Name=Protein kinase domain;Homeobox domain;
ECANG7_00086	EgrG_000824000.1	EmuJ_000824000.1	Name=Serpin domain;
ECANG7_00135	EgrG_001036500.1	EmuJ_001036500.1	Name=GNAT domain;
ECANG7_00155	EgrG_000242300.1	EmuJ_000242300.1	Name=Calponin homology domain;
ECANG7_00157	EgrG_000242500.1	EmuJ_000242500.1	Name=Helicase, C-terminal;Helicase-associated domain;
ECANG7_00184	EgrG_000245600.1	EmuJ_000245600.1	Name=Thioredoxin domain;ERV/ALR sulfhydryl oxidase domain;
ECANG7_00201	EgrG_000467600.1	EmuJ_000467600.1	Name=BRCT domain;Pescadillo;
ECANG7_00299	EgrG_000775300.1	EmuJ_000775300.1	Name=hypothetical protein;
ECANG7_00312	EgrG_000799700.1	EmuJ_000799700.1	Name=Peptidase C78, ubiquitin fold modifier-specific peptidase 1/ 2;
ECANG7_00331	EgrG_000797700.1	EmuJ_000797700.1	Name=Ubiquitin-like;
ECANG7_00332	EgrG_000797600.1	EmuJ_000797600.1	Name=Rap GTPase activating protein domain;Citron-like;
ECANG7_00362	EgrG_000631900.1	EmuJ_000631900.1	Name=DnaJ domain;
ECANG7_00367	EgrG_000631200.1	EmuJ_000631200.1	Name=Small GTPase superfamily, ARF/SAR type;
ECANG7_00376	EgrG_000630800.1	EmuJ_000630800.1	Name=preliminar multidomain predicted protein
ECANG7_00386	EgrG_000629300.1	EmuJ_000629300.1	Name=Protein of unknown function DUF1077, TMEM85;
ECANG7_00394	EgrG_000628300.1	EmuJ_000628300.1	Name=Innexin;
ECANG7_00428	EgrG_000224900.1	EmuJ_000224900.1	Name=Ankyrin repeat-containing domain;
ECANG7_00432	EgrG_000225300.1	EmuJ_000225300.1	Name="Cyclin F box donain containing protein";
ECANG7_00548	EgrG_001000850.1	EmuJ_001000850.1	Name=Ubiquitin-associated/translation elongation factor EF1B, N-terminal, eukaryote;
ECANG7_00556	EgrG_001002200.1	EmuJ_001002200.1	Name=C2 domain;Phosphoribosyltransferase C-terminal;
ECANG7_00609	EgrG_000910000.1	EmuJ_000910000.1	Name=WD40 repeat;
ECANG7_00631	EgrG_000783900.1	EmuJ_000783900.1	Name=POU-specific;Homeobox domain;
ECANG7_00725	EgrG_000762500.1	EmuJ_000762500.1	Name=RNA recognition motif domain;Mini-chromosome maintenance, DNA-dependent ATPase;
ECANG7_00747	EgrG_000610200.1	EmuJ_000610200.1	Name=TRIC channel;
ECANG7_00749	EgrG_000610500.1	EmuJ_000610500.1	Name=Protein kinase domain;Fibronectin, type III;
ECANG7_00914	EgrG_001026400.1	EmuJ_001026400.1	Name=Major facilitator superfamily;
ECANG7_00926	EgrG_000900300.1	EmuJ_000900300.1	Name=Ran binding domain;Nuclear pore complex, NUP2/50/61;
ECANG7_00980	EgrG_000885900.1	EmuJ_000885900.1	Name=Deoxyribonuclease II;
ECANG7_01026	EgrG_001023300.1	EmuJ_001023300.1	Name=preliminar multidomain predicted protein
ECANG7_01046	EgrG_000479000.1	EmuJ_000479000.1	Name="coiled coil domain containing protein 102B";
ECANG7_01047	EgrG_000479100.1	EmuJ_000479100.1	Name=hypothetical protein;
ECANG7_01192	EgrG_001130300.1	EmuJ_001130300.1	Name=preliminar multidomain predicted protein
ECANG7_01226	EgrG_000622200.1	EmuJ_000622200.1	Name=preliminar multidomain predicted protein
ECANG7_01232	EgrG_000621000.1	EmuJ_000621000.1	Name=Proteasome component (PCI) domain;Dynein heavy chain domain;
ECANG7_01309	EgrG_000736900.1	EmuJ_000736900.1	Name=Proteasome component (PCI) domain;ABC transporter-like;
ECANG7_01318	EgrG_000738000.1	EmuJ_000738000.1	Name=Helicase, C-terminal;Microtubule-associated protein, MAP65/Ase1/PRC1;
ECANG7_01321	EgrG_001198100.1	EmuJ_001198100.1	Name=Ras guanine-nucleotide exchange factors catalytic domain;
ECANG7_01353	EgrG_000752300.1	EmuJ_000752300.1	Name=Mitochondrial substrate/solute carrier;
ECANG7_01382	EgrG_001097550.1	EmuJ_001097550.1	Name=Kinesin, motor domain;
ECANG7_01413	EgrG_001144400.1	EmuJ_001144400.1	Name=TspO/MBR-related protein;
ECANG7_01424	EgrG_000879800.1	EmuJ_000879800.1	Name=Prefoldin alpha-like;
ECANG7_01498	EgrG_000686100.1	EmuJ_000686100.1	Name=Glycerol-3-phosphate dehydrogenase, NAD-dependent, N-terminal;
ECANG7_01539	EgrG_000438000.1	EmuJ_000438000.1	Name=preliminar multidomain predicted protein
ECANG7_01542	EgrG_000437200.1	EmuJ_000437200.1	Name=NADH:ubiquinone oxidoreductase, iron-sulphur subunit 5;
ECANG7_01545	EgrG_001009800.1	EmuJ_001009800.1	Name=Helicase, C-terminal;Sec63 domain;
ECANG7_01564	EgrG_000211300.1	EmuJ_000211300.1	Name=Wnt;
ECANG7_01581	EgrG_000707700.1	EmuJ_000707700.1	Name=Guanylate-binding protein, C-terminal;Guanylate-binding protein, N-terminal;
ECANG7_01583	EgrG_000707900.1	EmuJ_000707900.1	Name=RNA recognition motif domain;
ECANG7_01689	EgrG_000187200.1	EmuJ_000187200.1	Name=Zinc finger, HIT-type;
ECANG7_01705	EgrG_000188500.1	EmuJ_000188500.1	Name=High mobility group box domain;
ECANG7_01751	EgrG_000461400.1	EmuJ_000461400.1	Name=Serine-threonine/tyrosine-protein kinase catalytic domain;Radial spokehead-like protein;
ECANG7_01822	EgrG_000863000.1	EmuJ_000863000.1	Name=Leucine-rich repeat flightless-interacting protein;
ECANG7_01875	EgrG_000125000.1	EmuJ_000125000.1	Name=ATPase, F0 complex, subunit G, mitochondrial;
ECANG7_01904	EgrG_000699600.1	EmuJ_000699600.1	Name=Zinc finger, C2H2-like;
ECANG7_01910	EgrG_000700400.1	EmuJ_000700400.1	Name=Zinc finger, DHHC-type, palmitoyltransferase;Cadherin, N-terminal;
ECANG7_01943	EgrG_000536800.1	EmuJ_000536800.1	Name=Protein kinase domain;
ECANG7_01997	EgrG_001044200.1	EmuJ_001044200.1	Name=hypothetical protein;
ECANG7_02000	EgrG_001052600.1	EmuJ_001052600.1	Name=preliminar multidomain predicted protein
ECANG7_02004	EgrG_001053100.1	EmuJ_001053100.1	Name=Myogenic basic muscle-specific protein;Myc-type, basic helix-loop-helix (bHLH) domain;
ECANG7_02011	EgrG_001053800.1	EmuJ_001053800.1	Name=Cyclic nucleotide-binding domain;Ion transport domain;
ECANG7_02073	EgrG_000442800.1	EmuJ_000442800.1	Name=Innexin;
ECANG7_02082	EgrG_000441800.1	EmuJ_000441800.1	Name=Rho GTPase-activating protein domain;
ECANG7_02122	EgrG_000575900.1	EmuJ_000575900.1	Name=Laminin B type IV;Low-density lipoprotein (LDL) receptor class A repeat;
ECANG7_02137	EgrG_000892800.1	EmuJ_000892800.1	Name=Blood coagulation inhibitor, Disintegrin;
ECANG7_02142	EgrG_000981800.1	EmuJ_000981800.1	Name=preliminar multidomain predicted protein
ECANG7_02209	EgrG_000425500.1	EmuJ_000425500.1	Name=PMP-22/EMP/MP20/Claudin superfamily;
ECANG7_02238	EgrG_000688600.1	EmuJ_000688600.1	Name=Innexin;
ECANG7_02255	EgrG_001118000.1	EmuJ_001118000.1	Name=FAR-17a/AIG1-like protein;
ECANG7_02370	EgrG_000184800.1	EmuJ_000184800.1	Name=Histone methylation DOT1;
ECANG7_02373	EgrG_000184400.1	EmuJ_000184400.1	Name=Down-regulated-in-metastasis protein;
ECANG7_02390	EgrG_000451600.1	EmuJ_000451600.1	Name=TAFH/NHR1;Transcription initiation factor TFIID component TAF4;
ECANG7_02483	EgrG_000213200.1	EmuJ_000213200.1	Name=Target SNARE coiled-coil domain;Syntaxin, N-terminal domain;
ECANG7_02494	EgrG_000790500.1	EmuJ_000790500.1	Name=hypothetical protein;
ECANG7_02509	EgrG_000988200.1	EmuJ_000988200.1	Name=Beta-lactamase-like;RNA-metabolising metallo-beta-lactamase;
ECANG7_02594	EgrG_000625200.1	EmuJ_000625200.1	Name=SAC3/GANP/Nin1/mts3/eIF-3 p25;
ECANG7_02654	EgrG_000839600.1	EmuJ_000839600.1	Name=Beta-ketoacyl synthase, N-terminal;Beta-ketoacyl synthase, C-terminal;
ECANG7_02725	EgrG_001017100.1	EmuJ_001017100.1	Name="RING box protein 1";
ECANG7_02732	EgrG_000453900.1	EmuJ_000453900.1	Name=PDZ domain;
ECANG7_02758	EgrG_001075200.1	EmuJ_001075200.1	Name=Ribosomal protein L7Ae/L30e/S12e/Gadd45;Small GTPase superfamily, ARF/SAR type;
ECANG7_02811	EgrG_000741700.1	EmuJ_000741700.1	Name=Zinc finger, DHHC-type, palmitoyltransferase;Glycoside hydrolase, family 35;
ECANG7_02876	EgrG_000474700.1	EmuJ_000474700.1	Name=hypothetical protein;
ECANG7_02891	EgrG_000473500.1	EmuJ_000473500.1	Name=hypothetical protein;
ECANG7_02903	EgrG_000907500.1	EmuJ_000907500.1	Name=Wnt;
ECANG7_02917	EgrG_000702300.1	EmuJ_000702300.1	Name=Zinc finger, C2H2-like;
ECANG7_02968	EgrG_000069800.1	EmuJ_000069800.1	Name=Sperm-tail PG-rich repeat;
ECANG7_03041	EgrG_000090400.1	EmuJ_000090400.1	Name=Immunoglobulin I-set;
ECANG7_03064	EgrG_001064500.1	EmuJ_001064500.1	Name=SH3 domain;
ECANG7_03069	EgrG_001181300.1	EmuJ_001181300.1	Name=preliminar multidomain predicted protein
ECANG7_03081	EgrG_000695800.1	EmuJ_000695800.1	Name=hypothetical protein;
ECANG7_03163	EgrG_000931800.1	EmuJ_000931800.1	Name=Insulin receptor substrate-1, PTB;
ECANG7_03216	EgrG_002047900.1	EmuJ_000141300.1	Name=hypothetical protein;
ECANG7_03231	EgrG_000262700.1	EmuJ_000262700.1	Name=Protein of unknown function DUF3534;
ECANG7_03235	EgrG_000651700.1	EmuJ_000651700.1	Name=Peptidase M24, structural domain;
ECANG7_03242	EgrG_000652600.1	EmuJ_000652600.1	Name=Epsin domain, N-terminal;Vacuolar protein 14 C-terminal Fig4-binding domain;
ECANG7_03295	EgrG_000230100.1	EmuJ_000230100.1	Name=Quinolinate phosphoribosyl transferase, C-terminal;Quinolinate phosphoribosyl transferase, N-terminal;
ECANG7_03297	EgrG_000230400.1	EmuJ_000230400.1	Name=Rho GTPase-activating protein domain;FCH domain;
ECANG7_03309	EgrG_000992200.1	EmuJ_000992200.1	Name=Cyclophilin-type peptidyl-prolyl cis-trans isomerase domain;
ECANG7_03314	EgrG_000991600.1	EmuJ_000991600.1	Name=Hexokinase, N-terminal;Hexokinase, C-terminal;
ECANG7_03421	EgrG_000162000.1	EmuJ_000162000.1	Name=DeoC/FbaB/ lacD aldolase;
ECANG7_03438	EgrG_000247500.1	EmuJ_000247500.1	Name=hypothetical protein;
ECANG7_03454	EgrG_000704700.1	EmuJ_000704700.1	Name=High mobility group box domain;
ECANG7_03468	EgrG_001056600.1	EmuJ_001056600.1	Name=hypothetical protein;
ECANG7_03469	EgrG_001056500.1	EmuJ_001056500.1	Name=hypothetical protein;
ECANG7_03537	EgrG_000413500.1	EmuJ_000413500.1	Name=Sodium/potassium-transporting ATPase subunit beta;
ECANG7_03541	EgrG_000413900.1	EmuJ_000413900.1	Name=DNA-directed RNA polymerase, RBP11-like dimerisation domain;DNA-directed RNA polymerase, insert domain;
ECANG7_03544	EgrG_000414200.1	EmuJ_000414200.1	Name=Regulatory factor, effector binding domain;
ECANG7_03556	EgrG_000057700.1	EmuJ_000057700.1	Name=Prominin;
ECANG7_03580	EgrG_001006600.1	EmuJ_001006600.1	Name=Small GTPase superfamily;
ECANG7_03593	EgrG_000520200.1	EmuJ_000520200.1	Name="C2 domain containing protein 3";
ECANG7_03707	EgrG_000194300.1	EmuJ_000194300.1	Name=JmjC domain;Tetratricopeptide TPR2;
ECANG7_03708	EgrG_000194500.1	EmuJ_000194500.1	Name=Beta-N-acetylglucosaminidase;
ECANG7_03782	EgrG_001122800.1	EmuJ_001122800.1	Name=Protein of unknown function DUF788, TMEM208;
ECANG7_03784	EgrG_001122400.1	EmuJ_001122400.1	Name=EPS15 homology (EH);
ECANG7_03883	EgrG_000997000.1	EmuJ_000997000.1	Name=Rho GTPase-activating protein domain;
ECANG7_03922	EgrG_000916300.1	EmuJ_000916300.1	Name=WD40 repeat;
ECANG7_04014	EgrG_000167400.1	EmuJ_000167400.1	Name=Gaa1-like, GPI transamidase component;
ECANG7_04053	EgrG_001013100.1	EmuJ_001013100.1	Name=IQ motif, EF-hand binding site;ATPase, AAA-type, core;
ECANG7_04097	EgrG_000195550.1	EmuJ_000195550.1	Name=Bromodomain;Anaphase-promoting complex, subunit 10/DOC domain;
ECANG7_04114	EgrG_001071000.1	EmuJ_001071000.1	Name=Tetratricopeptide TPR1;Bax inhibitor 1-related;
ECANG7_04179	EgrG_000341000.1	EmuJ_000341000.1	Name=hypothetical protein;
ECANG7_04213	EgrG_000878300.1	EmuJ_000878300.1	Name=Pseudouridine synthase, RsuA/RluB/C/D/E/F;
ECANG7_04227	EgrG_000883900.1	EmuJ_000883900.1	Name=Prefoldin alpha-like;
ECANG7_04255	EgrG_000463700.1	EmuJ_000463700.1	Name=Zinc finger, MYND-type;
ECANG7_04270	EgrG_001106800.1	EmuJ_001106800.1	Name=Protein of unknown function DUF2870;TRAPP III complex, Trs85;
ECANG7_04304	EgrG_001081600.1	EmuJ_001081600.1	Name=Leucine-rich repeat;
ECANG7_04419	EgrG_000210600.1	EmuJ_000210600.1	Name=hypothetical protein;
ECANG7_04425	EgrG_000210000.1	EmuJ_000210000.1	Name=Bacterial Fmu (Sun)/eukaryotic nucleolar NOL1/Nop2p;
ECANG7_04446	EgrG_000109200.1	EmuJ_000109200.1	Name=Protein kinase domain;Protein kinase, C-terminal;
ECANG7_04480	EgrG_000380000.1	EmuJ_000380000.1	Name="COX assembly mitochondrial protein";
ECANG7_04503	EgrG_000415100.1	EmuJ_000415100.1	Name=Protein of unknown function DUF1126;
ECANG7_04526	EgrG_000303500.1	EmuJ_000303500.1	Name=hypothetical protein;
ECANG7_04550	EgrG_000570200.1	EmuJ_000570200.1	Name=WD40 repeat;
ECANG7_04630	EgrG_000416900.1	EmuJ_000416900.1	Name=Importin-beta, N-terminal domain;
ECANG7_04682	EgrG_000791500.1	EmuJ_000791500.1	Name="Copper amine oxidase";
ECANG7_04683	EgrG_000791300.1	EmuJ_000791300.1	Name=Homeobox domain;
ECANG7_04684	EgrG_000767400.1	EmuJ_000767400.1	Name=PDZ domain;
ECANG7_04689	EgrG_000767200.1	EmuJ_000767200.1	Name=preliminar multidomain predicted protein
ECANG7_04713	EgrG_000802200.1	EmuJ_000802200.1	Name=hypothetical protein;
ECANG7_04717	EgrG_000802600.1	EmuJ_000802600.1	Name=Initiation factor eIF-4 gamma, MA3;
ECANG7_04822	EgrG_000176400.1	EmuJ_000176400.1	Name=C-type lectin;Nascent polypeptide-associated complex NAC domain;
ECANG7_04825	EgrG_000956200.1	EmuJ_000956200.1	Name=Transketolase-like, pyrimidine-binding domain;Transketolase, C-terminal;
ECANG7_04854	EgrG_000838600.1	EmuJ_000838600.1	Name=hypothetical protein;
ECANG7_04855	EgrG_000838500.1	EmuJ_000838500.1	Name=Innexin;
ECANG7_04863	EgrG_001104500.1	EmuJ_001104500.1	Name=Tetratricopeptide TPR2;
ECANG7_04870	EgrG_000296900.1	EmuJ_000296900.1	Name=hypothetical protein;
ECANG7_04892	EgrG_000804800.1	EmuJ_000804800.1	Name=CAP Gly-rich domain;
ECANG7_04920	EgrG_000778800.1	EmuJ_000778800.1	Name=hypothetical protein;
ECANG7_04953	EgrG_000624000.1	EmuJ_000624000.1	Name=hypothetical protein;
ECANG7_04971	EgrG_000380500.1	EmuJ_000380500.1	Name=Sec1-like protein;
ECANG7_04985	EgrG_000929600.1	EmuJ_000929600.1	Name=Arrestin C-terminal-like domain;
ECANG7_05000	EgrG_001109600.1	EmuJ_001109600.1	Name=Thioredoxin domain;
ECANG7_05068	EgrG_001011700.1	EmuJ_001011700.1	Name=Domain of unknown function DUF4205;
ECANG7_05088	EgrG_000889100.1	EmuJ_000889100.1	Name="Hyccin domain containing protein";
ECANG7_05118	EgrG_000260400.1	EmuJ_000260400.1	Name=rost Protein rolling stone ;
ECANG7_05148	EgrG_000190500.1	EmuJ_000190500.1	Name=hypothetical protein;
ECANG7_05158	EgrG_000539100.1	EmuJ_000539100.1	Name="Prefoldin";
ECANG7_05223	EgrG_000084700.1	EmuJ_000084700.1	Name=hypothetical protein;
ECANG7_05227	EgrG_000585900.1	EmuJ_000585900.1	Name=Dual specificity phosphatase, catalytic domain;
ECANG7_05324	EgrG_000324900.1	EmuJ_000324900.1	Name=DDHD;
ECANG7_05332	EgrG_000294600.1	EmuJ_000294600.1	Name=Protein kinase domain;
ECANG7_05341	EgrG_000874050.1	EmuJ_000874050.1	Name=Ribosomal RNA methyltransferase FtsJ domain;
ECANG7_05364	EgrG_000495500.1	EmuJ_000495500.1	Name=hypothetical protein;
ECANG7_05365	EgrG_000495400.1	EmuJ_000495400.1	Name=hypothetical protein;
ECANG7_05376	EgrG_000113200.1	EmuJ_000113200.1	Name=High mobility group box domain;
ECANG7_05389	EgrG_000179000.1	EmuJ_000179000.1	Name=Transcription factor, fork head;
ECANG7_05421	EgrG_000602400.1	EmuJ_000602400.1	Name=hypothetical protein;
ECANG7_05450	EgrG_000227000.1	EmuJ_000227000.1	Name=Actin-related protein;
ECANG7_05481	EgrG_000768300.1	EmuJ_000768300.1	Name=High mobility group box domain;
ECANG7_05521	EgrG_000983800.1	EmuJ_000983800.1	Name=Rho GTPase-activating protein domain;
ECANG7_05572	EgrG_000572400.1	EmuJ_000572400.1	Name=Dihydrofolate reductase domain;
ECANG7_05575	EgrG_000572700.1	EmuJ_000572700.1	Name=Peptide chain release factor class I/class II;Peptide chain release factor;
ECANG7_05605	EgrG_000727900.1	EmuJ_000727900.1	Name=Regulator of G protein signalling domain;ST7;
ECANG7_05645	EgrG_000899600.1	EmuJ_000899600.1	Name=Protein kinase domain;
ECANG7_05650	EgrG_001128500.1	EmuJ_001128500.1	Name=Phosphatidate cytidylyltransferase;
ECANG7_05651	EgrG_001128600.1	EmuJ_001128600.1	Name=Phosphofructokinase domain;
ECANG7_05684	EgrG_001108400.1	EmuJ_001108400.1	Name=Tetratricopeptide-like helical domain;
ECANG7_05689	EgrG_000378700.1	EmuJ_000378700.1	Name=Mediator complex, subunit Med22;
ECANG7_05693	EgrG_000377900.1	EmuJ_000377900.1	Name=Forkhead-associated (FHA) domain;
ECANG7_05730	EgrG_000363900.1	EmuJ_000363900.1	Name=Death domain;Ankyrin repeat-containing domain;
ECANG7_05778	EgrG_001200400.1	EmuJ_001200400.1	Name=Zinc finger, DHHC-type, palmitoyltransferase;
ECANG7_05779	EgrG_001200300.1	EmuJ_001200300.1	Name=Hedgehog protein, Hint domain;
ECANG7_05831	EgrG_000358400.1	EmuJ_000358400.1	Name=hypothetical protein;
ECANG7_05832	EgrG_000358500.1	EmuJ_000358500.1	Name=MORN motif;
ECANG7_05835	EgrG_000698000.1	EmuJ_000698000.1	Name=Pleckstrin homology domain;
ECANG7_05862	EgrG_000348200.1	EmuJ_000348200.1	Name=Fibronectin, type III;Immunoglobulin;
ECANG7_05928	EgrG_001188900.1	EmuJ_001188900.1	Name=hypothetical protein;
ECANG7_05964	EgrG_000612000.1	EmuJ_000612000.1	Name=WD40 repeat;
ECANG7_05992	EgrG_000676100.1	EmuJ_000676100.1	Name=Btz domain;
ECANG7_05999	EgrG_001070700.1	EmuJ_001070700.1	Name=SAMP;
ECANG7_06029	EgrG_000867900.1	EmuJ_000867900.1	Name=Homeobox domain;
ECANG7_06058	EgrG_001069200.1	EmuJ_001069200.1	Name=Initiation factor 2B-related;Type I phosphodiesterase/nucleotide pyrophosphatase/phosphate transferase;
ECANG7_06059	EgrG_001069000.1	EmuJ_001069000.1	Name=Cysteamine dioxygenase;
ECANG7_06071	EgrG_001123900.1	EmuJ_001123900.1	Name=preliminar multidomain predicted protein
ECANG7_06116	EgrG_000980500.1	EmuJ_000980500.1	Name=Ets domain;
ECANG7_06199	EgrG_000735600.1	EmuJ_000735600.1	Name=Peptidyl-tRNA hydrolase, PTH2;
ECANG7_06218	EgrG_000537050.1	EmuJ_000537050.1	Name=WD40 repeat;
ECANG7_06231	EgrG_000477600.1	EmuJ_000477600.1	Name=hypothetical protein;
ECANG7_06244	EgrG_000878900.1	EmuJ_000878900.1	Name=eRF1 domain 1/Pelota-like;eRF1 domain 2;
ECANG7_06263	EgrG_000060400.1	EmuJ_000060400.1	Name=Dual specificity phosphatase, catalytic domain;Peptidase C48, SUMO/Sentrin/Ubl1;
ECANG7_06307	EgrG_000376100.1	EmuJ_000376100.1	Name=CAP domain;
ECANG7_06335	EgrG_000454300.1	EmuJ_000454300.1	Name=EF-hand domain pair;
ECANG7_06355	EgrG_000650100.1	EmuJ_000650100.1	Name=Calponin homology domain;Spectrin repeat;
ECANG7_06377	EgrG_001032600.1	EmuJ_001032600.1	Name=PRELI/MSF1;HAP1, N-terminal;
ECANG7_06428	EgrG_000665400.1	EmuJ_000665400.1	Name=DnaJ domain;
ECANG7_06448	EgrG_000594400.1	EmuJ_000594400.1	Name=hypothetical protein;
ECANG7_06453	EgrG_000949300.1	EmuJ_000949300.1	Name=WD40 repeat;F-box domain;
ECANG7_06466	EgrG_000667200.1	EmuJ_000667200.1	Name=hypothetical protein;
ECANG7_06495	EgrG_001167700.1	EmuJ_001167700.1	Name=Zinc finger, PHD-finger;Sterile alpha motif, type 1;
ECANG7_06502	EgrG_000512900.1	EmuJ_000512900.1	Name=Zinc finger, BED-type;HAT dimerisation domain, C-terminal;
ECANG7_06569	EgrG_000098000.1	EmuJ_000098000.1	Name=Myc-type, basic helix-loop-helix (bHLH) domain;
ECANG7_06576	EgrG_000634000.1	EmuJ_000634000.1	Name=hypothetical protein;
ECANG7_06577	EgrG_000634100.1	EmuJ_000634100.1	Name=PDZ domain;Zinc finger, LIM-type;
ECANG7_06598	EgrG_000349100.1	EmuJ_000349100.1	Name=hypothetical protein;
ECANG7_06602	EgrG_000169500.1	EmuJ_000169500.1	Name=tRNA-dihydrouridine synthase;Double-stranded RNA-binding domain;
ECANG7_06703	EgrG_001011100.1	EmuJ_001011100.1	Name=Vps16, C-terminal;Vps16, N-terminal;
ECANG7_06723	EgrG_001043550.1	EmuJ_001043600.1	Name=Succinate dehydrogenase [ubiquinone] cytochrome b small subunit, CybS;
ECANG7_06744	EgrG_001172800.1	EmuJ_001172800.1	Name=LIM-domain binding protein/SEUSS;
ECANG7_06780	EgrG_000954100.1	EmuJ_000954100.1	Name=Serine-threonine/tyrosine-protein kinase catalytic domain;Ankyrin repeat;
ECANG7_06817	EgrG_000296300.1	EmuJ_000296300.1	Name=RNA cap guanine-N2 methyltransferase;
ECANG7_06884	EgrG_001062300.1	EmuJ_001062300.1	Name=Cytidyltransferase-like domain;
ECANG7_06896	EgrG_001116800.1	EmuJ_001116800.1	Name=Homeobox domain;
ECANG7_07221	EgrG_001149200.1	EmuJ_001149200.1	Name=Pleckstrin homology domain;
ECANG7_07259	EgrG_000745300.1	EmuJ_000745300.1	Name=Armadillo-like helical;
ECANG7_07333	EgrG_000530300.1	EmuJ_000530300.1	Name=Nonaspanin (TM9SF);
ECANG7_07372	EgrG_000132700.1	EmuJ_000132700.1	Name=G-patch domain;
ECANG7_07509	EgrG_000547900.1	EmuJ_000547900.1	Name=Protein of unknown function DUF778;
ECANG7_07523	EgrG_000522200.1	EmuJ_000522200.1	Name=preliminar multidomain predicted protein
ECANG7_07527	EgrG_000581000.1	EmuJ_000581000.1	Name=Armadillo-type fold;
ECANG7_07646	EgrG_000912300.1	EmuJ_000912300.1	Name=Nitrogen permease regulator 2;Ribosomal protein L50, mitochondria;
ECANG7_07682	EgrG_000537600.1	EmuJ_000538300.1	Name=Glutathione S-transferase, N-terminal;Glutathione S-transferase, C-terminal;
ECANG7_07748	EgrG_001059600.1	EmuJ_001059600.1	Name=WD40 repeat;BOP1, N-terminal domain;
ECANG7_07777	EgrG_000133900.1	EmuJ_000133900.1	Name=Dual specificity phosphatase, catalytic domain;
ECANG7_07813	EgrG_000204500.1	EmuJ_000204500.1	Name=preliminar multidomain predicted protein
ECANG7_07869	EgrG_001142200.1	EmuJ_001142200.1	Name=GHMP kinase N-terminal domain;GHMP kinase, C-terminal domain;
ECANG7_07870	EgrG_001142300.1	EmuJ_001142300.1	Name="histone lysine N methyltransferase SETMAR";
ECANG7_07925	EgrG_000159700.1	EmuJ_000159700.1	Name=Transcription factor, fork head;
ECANG7_07997	EgrG_000406800.1	EmuJ_000406800.1	Name=T-complex 11;
ECANG7_08194	EgrG_000660500.1	EmuJ_000660500.1	Name=Zinc finger, LIM-type;
ECANG7_08198	EgrG_000984000.1	EmuJ_000984000.1	Name=Neurotransmitter-gated ion-channel transmembrane domain;
ECANG7_08256	EgrG_000874300.1	EmuJ_000874300.1	Name=Suppressor of fused C-terminal;
ECANG7_08271	EgrG_001150700.1	EmuJ_001150700.1	Name="nuclear factor 1 A type";
ECANG7_08296	EgrG_001085500.1	EmuJ_001085500.1	Name=ATPase, AAA-type, core;
ECANG7_08436	EgrG_000233500.1	EmuJ_000233500.1	Name=Zinc finger, C2H2-like;
ECANG7_08454	EgrG_000199600.1	EmuJ_000199600.1	Name="scythe:bat3";
ECANG7_08792	EgrG_000664200.1	EmuJ_000664200.1	Name=Zinc finger, C2H2-like;
ECANG7_08908	EgrG_001060200.1	EmuJ_001060200.1	Name="prokaryotic DNA topoisomerase";
ECANG7_08909	EgrG_001060100.1	EmuJ_001060100.1	Name=tRNA methyltransferase, Trm1;14-3-3 domain;
ECANG7_09002	EgrG_000924900.1	EmuJ_000924900.1	Name=Casein kinase II, regulatory subunit;
ECANG7_09279	EgrG_000951200.1	EmuJ_000951200.1	Name=hypothetical protein;
ECANG7_09429	EgrG_000342400.1	EmuJ_000342400.1	Name="neurabin 1";
ECANG7_09498	EgrG_000555600.1	EmuJ_000555600.1	Name=preliminar multidomain predicted protein
ECANG7_09616	EgrG_001126900.1	EmuJ_001126900.1	Name=Protein of unknown function DUF727;
ECANG7_09830	EgrG_000937300.1	EmuJ_000937300.1	Name=Immunoglobulin-like fold;
ECANG7_09832	EgrG_000157500.1	EmuJ_000157500.1	Name=hypothetical protein;
ECANG7_09952	EgrG_000703200.1	EmuJ_000703200.1	Name="RhoGAP";
ECANG7_10629	EgrG_000546500.1	EmuJ_000546500.1	Name=Cation/H exchanger;
ECANG7_10804	EgrG_002025100.1	EmuJ_000064400.1	Name="histidine kinase";

## Sheet: 6.6 +Emul-ECANG7
CGIs upstream Echinococcus genes: Absent in Echinococcus canadensis (G7) and present in Echinococcus multilocularis
ECANG7_00055	EgrG_000852800.1	EmuJ_000852800.1	Name=Protein of unknown function DUF3504;
ECANG7_00059	EgrG_000852500.1	EmuJ_000852500.1	Name=hypothetical protein;
ECANG7_00081	EgrG_000823500.1	EmuJ_000823500.1	Name=hypothetical protein;
ECANG7_00120	EgrG_000827700.1	EmuJ_000827700.1	Name=Autophagy-related protein 1010;
ECANG7_00140	EgrG_001035800.1	EmuJ_001035800.1	Name=hypothetical protein;
ECANG7_00186	EgrG_000245800.1	EmuJ_000245800.1	Name=hypothetical protein;
ECANG7_00244	EgrG_000433100.1	EmuJ_000433100.1	Name=preliminar multidomain predicted protein
ECANG7_00245	EgrG_000432900.1	EmuJ_000432900.1	Name=hypothetical protein;
ECANG7_00307	EgrG_000800500.1	EmuJ_000800500.1	Name=Protein kinase domain;TGF beta receptor, GS motif;
ECANG7_00342	EgrG_000796400.1	EmuJ_000796400.1	Name=Tetratricopeptide TPR1;RNA-polymerase II-associated protein 3-like, C-terminal domain;
ECANG7_00445	EgrG_000832200.1	EmuJ_000832200.1	Name=hypothetical protein;
ECANG7_00501	EgrG_001031800.1	EmuJ_001031800.1	Name="kinase D interacting substrate of 220 kDa";
ECANG7_00570	EgrG_000485800.1	EmuJ_000485800.1	Name=Ezrin/radixin/moesin, C-terminal;FERM, N-terminal;
ECANG7_00665	EgrG_000102100.1	EmuJ_000102100.1	Name=Zinc finger, MYND-type;Ankyrin repeat-containing domain;
ECANG7_01049	EgrG_000479350.1	EmuJ_000479350.1	Name=Protein of unknown function DUF3719;
ECANG7_01056	EgrG_000480000.1	EmuJ_000480000.1	Name=EF-hand domain pair;
ECANG7_01060	EgrG_000480350.1	EmuJ_000480350.1	Name=hypothetical protein;
ECANG7_01177	EgrG_000435400.1	EmuJ_000435400.1	Name=Band 7 protein;siRNA-mediated silencing protein NRDE-2;
ECANG7_01180	EgrG_000435000.1	EmuJ_000435000.1	Name=Ribosomal protein L17;Aminoacyl-tRNA synthetase, class Ia;
ECANG7_01197	EgrG_001130650.1	EmuJ_001130650.1	Name=Ubiquitin-associated domain/translation elongation factor EF-Ts, N-terminal;Vacuolar protein sorting-associated protein 13 domain;
ECANG7_01233	EgrG_000620600.1	EmuJ_000620600.1	Name=UspA;
ECANG7_01330	EgrG_001196200.1	EmuJ_001196200.1	Name=Homeobox domain;
ECANG7_01332	EgrG_001196000.1	EmuJ_001196000.1	Name=Plus-3;
ECANG7_01402	EgrG_000830600.1	EmuJ_000830600.1	Name=Class II aldolase/adducin N-terminal;
ECANG7_01442	EgrG_000427900.1	EmuJ_000427900.1	Name=NADH:ubiquinone oxidoreductase, NDUFB5/SGDH subunit;
ECANG7_01443	EgrG_000428000.1	EmuJ_000428000.1	Name=Protein kinase domain;Kinase associated domain 1 (KA1);
ECANG7_01444	EgrG_000428100.1	EmuJ_000428100.1	Name=RNA polymerase, alpha subunit;RNA polymerase Rpb1, domain 3;
ECANG7_01445	EgrG_000428200.1	EmuJ_000428200.1	Name=hypothetical protein;
ECANG7_01555	EgrG_001008400.1	EmuJ_001008400.1	Name=Protein-tyrosine phosphatase, receptor/non-receptor type;CRAL-TRIO domain;
ECANG7_01559	EgrG_001008000.1	EmuJ_001008000.1	Name=hypothetical protein;
ECANG7_01586	EgrG_000708500.1	EmuJ_000708500.1	Name=NAD-dependent epimerase/dehydratase, N-terminal domain;Domain of unknown function DUF1731;
ECANG7_01607	EgrG_000248900.1	EmuJ_000248900.1	Name="gag pol polyprotein";
ECANG7_01609	EgrG_000248800.1	EmuJ_000248800.1	Name=preliminar multidomain predicted protein
ECANG7_01636	EgrG_000116000.1	EmuJ_000116000.1	Name=RNA recognition motif domain;Spen paralogue and orthologue SPOC, C-terminal;
ECANG7_01674	EgrG_000544200.1	EmuJ_000544200.1	Name=hypothetical protein;
ECANG7_01694	EgrG_000187700.1	EmuJ_000187700.1	Name="Serine:arginine repetitive matrix protein 2";
ECANG7_01712	EgrG_000189000.1	EmuJ_000189000.1	Name=ATP12, ATPase F1F0-assembly protein;
ECANG7_01764	EgrG_000460200.1	EmuJ_000460200.1	Name=Transforming growth factor-beta, C-terminal;
ECANG7_01791	EgrG_001162800.1	EmuJ_001162800.1	Name=hypothetical protein;
ECANG7_01804	EgrG_000821900.1	EmuJ_000821900.1	Name=GRAM domain;
ECANG7_01890	EgrG_000126600.1	EmuJ_000126600.1	Name=Rap1 Myb domain;TRF2-interacting telomeric protein/Rap1, C-terminal;
ECANG7_01895	EgrG_000698200.1	EmuJ_000698200.1	Name=Tubby, C-terminal;
ECANG7_01903	EgrG_000699500.1	EmuJ_000699500.2	Name=Peptidyl-prolyl cis-trans isomerase, FKBP-type, domain;
ECANG7_01923	EgrG_000447100.1	EmuJ_000447100.1	Name=GPI mannosyltransferase;
ECANG7_01967	EgrG_000252900.1	EmuJ_000252900.1	Name=THO complex subunit 7/Mft1;
ECANG7_02006	EgrG_001053200.1	EmuJ_001053200.1	Name="RAB interacting factor";
ECANG7_02045	EgrG_001050350.1	EmuJ_001050350.1	Name=TB2/DP1/HVA22-related protein;
ECANG7_02055	EgrG_000517600.1	EmuJ_000517600.1	Name="Golgin subfamily A";
ECANG7_02103	EgrG_000482100.1	EmuJ_000482100.1	Name=Ribonucleoprotein LSM domain;
ECANG7_02112	EgrG_000694100.1	EmuJ_000694100.1	Name=Domain of unknown function DUF4614;
ECANG7_02198	EgrG_000424400.1	EmuJ_000424400.1	Name=Translation elongation factor EFG, V domain;Elongation factor, GTP-binding domain;
ECANG7_02203	EgrG_000424800.1	EmuJ_000424800.1	Name=Coatomer, WD associated region;Coatomer, alpha subunit, C-terminal;
ECANG7_02249	EgrG_001117000.1	EmuJ_001117000.1	Name=Nucleoside diphosphate kinase;
ECANG7_02264	EgrG_001118800.1	EmuJ_001118800.1	Name=ATPase, V1/A1 complex, subunit E;
ECANG7_02266	EgrG_001118900.1	EmuJ_001118900.1	Name=Cysteine/histidine-rich domain;CS domain;
ECANG7_02267	EgrG_000105400.1	EmuJ_000105400.1	Name=Chromatin modification-related protein Eaf7/MRGBP;
ECANG7_02394	EgrG_000452000.1	EmuJ_000452000.1	Name=Endonuclease/exonuclease/phosphatase;Myc-type, basic helix-loop-helix (bHLH) domain;
ECANG7_02454	EgrG_000592800.1	EmuJ_000592800.1	Name=Zinc finger, C2H2-like;
ECANG7_02488	EgrG_000789700.1	EmuJ_000789700.1	Name=14-3-3 domain;
ECANG7_02496	EgrG_000790700.1	EmuJ_000790700.1	Name=Ras-association;Pleckstrin homology domain;
ECANG7_02498	EgrG_000790800.1	EmuJ_000790800.1	Name=Short-chain dehydrogenase/reductase SDR;
ECANG7_02610	EgrG_000960800.1	EmuJ_000961000.1	Name=Ion transport domain;Voltage-dependent calcium channel, alpha-1 subunit, IQ domain;
ECANG7_02630	EgrG_000233800.1	EmuJ_000233800.1	Name=hypothetical protein;
ECANG7_02631	EgrG_000233700.1	EmuJ_000233700.1	Name=hypothetical protein;
ECANG7_02717	EgrG_001017900.1	EmuJ_001017900.1	Name=hypothetical protein;
ECANG7_02766	EgrG_001076500.1	EmuJ_001076500.1	Name=preliminar multidomain predicted protein
ECANG7_02874	EgrG_000492800.1	EmuJ_000492800.1	Name=EF-hand domain pair;
ECANG7_02921	EgrG_000702700.1	EmuJ_000702700.1	Name=Chaperonin Cpn60/TCP-1;
ECANG7_02962	EgrG_000070500.1	EmuJ_000070500.1	Name="P53 induced protein";
ECANG7_02976	EgrG_000748300.1	EmuJ_000748300.1	Name=Histone core;
ECANG7_03039	EgrG_000090600.1	EmuJ_000090600.1	Name=Enkurin domain;
ECANG7_03046	EgrG_000089800.1	EmuJ_000089800.1	Name=Protein kinase domain;
ECANG7_03076	EgrG_001182600.1	EmuJ_001182600.1	Name=Peptidase C19, ubiquitin carboxyl-terminal hydrolase;
ECANG7_03157	EgrG_000876500.1	EmuJ_000876500.1	Name=Ribosomal protein S19/S15;Ceramide glucosyltransferase;
ECANG7_03159	EgrG_000931100.1	EmuJ_000931100.1	Name=RNA recognition motif domain;LSM-interacting domain;
ECANG7_03245	EgrG_000751100.1	EmuJ_000751100.1	Name=Ets domain;
ECANG7_03248	EgrG_000750900.1	EmuJ_000750900.1	Name=SET domain;
ECANG7_03359	EgrG_001194600.1	EmuJ_001194600.1	Name=Pancreatic hormone-like;
ECANG7_03448	EgrG_000523300.1	EmuJ_000523300.1	Name=Band 7 protein;
ECANG7_03505	EgrG_000531650.1	EmuJ_000531650.1	Name=Dedicator of cytokinesis C-terminal;DHR-1 domain;
ECANG7_03659	EgrG_000460100.1	EmuJ_000460100.1	Name=EF-hand domain pair;
ECANG7_03687	EgrG_000514400.1	EmuJ_000514400.1	Name=Protein kinase domain;
ECANG7_03716	EgrG_000195400.1	EmuJ_000195400.1	Name=Protein kinase domain;TGF beta receptor, GS motif;
ECANG7_03794	EgrG_000221100.1	EmuJ_000221100.1	Name=hypothetical protein;
ECANG7_03821	EgrG_000505200.1	EmuJ_000505200.1	Name=EF-hand domain;
ECANG7_04059	EgrG_000677910.1	EmuJ_000677910.1	Name=Kelch repeat type 1;BTB/Kelch-associated;
ECANG7_04096	EgrG_000195500.1	EmuJ_000195500.1	Name=RNA recognition motif domain;
ECANG7_04123	EgrG_001072100.1	EmuJ_001072100.1	Name=Ribosomal protein L24e-related;
ECANG7_04197	EgrG_000755700.1	EmuJ_000755700.1	Name=Ovarian carcinoma immunoreactive antigen;
ECANG7_04234	EgrG_001173800.1	EmuJ_000698800.1	Name=hypothetical protein;
ECANG7_04242	EgrG_001014100.1	EmuJ_001014100.1	Name=Calcium release-activated calcium channel protein;Pyridine nucleotide-disulphide oxidoreductase, FAD/NAD(P)-binding domain;
ECANG7_04311	EgrG_001081000.1	EmuJ_001081000.1	Name=C2 domain;
ECANG7_04354	EgrG_001103900.1	EmuJ_001103900.1	Name=Centrosomal protein of 78kDa;
ECANG7_04388	EgrG_000876700.1	EmuJ_000876700.1	Name=Glucosylceramidase;Beta-glucosidase, GBA2 type, N-terminal;
ECANG7_04389	EgrG_000876800.1	EmuJ_000876800.1	Name="trafficking protein particle complex subunit 10";
ECANG7_04422	EgrG_000210400.1	EmuJ_000210400.1	Name="lysine specific histone demethylase 1A";
ECANG7_04461	EgrG_000198900.1	EmuJ_000198900.1	Name=hypothetical protein;
ECANG7_04507	EgrG_001033200.1	EmuJ_001033200.1	Name=Histidine phosphatase superfamily, clade-1;
ECANG7_04509	EgrG_001033000.1	EmuJ_001033000.1	Name=RIF1 Telomere-associated protein RIF1 ;
ECANG7_04561	EgrG_000594300.1	EmuJ_000594300.1	Name=PDZ domain;Ankyrin repeat-containing domain;
ECANG7_04569	EgrG_000593800.1	EmuJ_000593800.1	Name=Thioredoxin domain;
ECANG7_04579	EgrG_000149300.1	EmuJ_000149300.1	Name=DNA-directed DNA polymerase, family B, exonuclease domain;DNA-directed DNA polymerase, family B, multifunctional domain;
ECANG7_04642	EgrG_000717600.1	EmuJ_000717600.1	Name=HECT;E3 ubiquitin ligase, domain of unknown function DUF908;
ECANG7_04704	EgrG_000412800.1	EmuJ_000412800.1	Name="monocarboxylate transporter";
ECANG7_04764	EgrG_000325200.1	EmuJ_000325200.1	Name=Peptidase T2, asparaginase 2;
ECANG7_04780	EgrG_000814100.1	EmuJ_000814100.1	Name=P-loop containing nucleoside triphosphate hydrolase;
ECANG7_04807	EgrG_001083400.1	EmuJ_001083400.1	Name=Peptidase M18;DNA binding HTH domain, Psq-type;
ECANG7_04810	EgrG_000809900.1	EmuJ_000809900.1	Name=Translation Initiation factor eIF- 4e;Domain of unknown function DUF2013;
ECANG7_04842	EgrG_001105300.1	EmuJ_001105300.1	Name=RZZ complex, subunit Zw10;
ECANG7_04851	EgrG_000838900.1	EmuJ_000838900.1	Name=Mitochondrial inner membrane translocase subunit Tim17/Tim22/Tim23/peroxisomal protein PMP24;
ECANG7_04872	EgrG_000296700.1	EmuJ_000296700.1	Name=GPCR, family 2, secretin-like;
ECANG7_04983	EgrG_000929400.1	EmuJ_000929400.1	Name=hypothetical protein;
ECANG7_05024	EgrG_000393000.1	EmuJ_000393000.1	Name="sj ts4 protein";
ECANG7_05026	EgrG_000393200.1	EmuJ_000393200.1	Name=preliminar multidomain predicted protein
ECANG7_05047	EgrG_000086400.1	EmuJ_000086400.1	Name=Helicase, C-terminal;DEAD/DEAH box helicase domain;
ECANG7_05080	EgrG_000836000.1	EmuJ_000836000.1	Name=EF-hand domain;Uncharacterised domain KLRAQ/TTKRSYEDQ, C-terminal;
ECANG7_05136	EgrG_000192500.1	EmuJ_000192500.1	Name=Integrin alpha beta-propellor;
ECANG7_05181	EgrG_000205700.1	EmuJ_000205700.1	Name=Band 7 protein;Hepatocellular carcinoma-associated antigen 59;
ECANG7_05209	EgrG_000475200.1	EmuJ_000475200.1	Name="prolactin regulatory element binding protein";
ECANG7_05228	EgrG_000585700.1	EmuJ_000585700.1	Name=WD40 repeat;Glycerol-3-phosphate dehydrogenase, NAD-dependent, C-terminal;
ECANG7_05249	EgrG_000066200.1	EmuJ_000066200.1	Name=G protein-coupled receptor, rhodopsin-like;
ECANG7_05255	EgrG_000363100.1	EmuJ_000363100.1	Name=Tetraspanin/Peripherin;
ECANG7_05256	EgrG_000582300.1	EmuJ_000582300.1	Name=Glycoside hydrolase family 20, catalytic core;
ECANG7_05261	EgrG_000581800.1	EmuJ_000581800.1	Name=EPS15 homology (EH);EF-hand domain;
ECANG7_05284	EgrG_001087300.1	EmuJ_001087300.1	Name=Ankyrin repeat;Ion transport domain;
ECANG7_05377	EgrG_000113250.1	EmuJ_000113250.1	Name=Zinc finger, RanBP2-type;
ECANG7_05391	EgrG_000178700.1	EmuJ_000178700.1	Name="pdz domain containing protein";
ECANG7_05483	EgrG_000768500.1	EmuJ_000768500.1	Name=Zinc finger, C2H2;
ECANG7_05502	EgrG_000456150.1	EmuJ_000456150.1	Name=WD40 repeat;Peptidase S28;
ECANG7_05539	EgrG_000711500.1	EmuJ_000711500.1	Name=Ubiquitin-activating enzyme repeat;Rho GTPase-activating protein domain;
ECANG7_05542	EgrG_000712000.1	EmuJ_000712000.1	Name=hypothetical protein;
ECANG7_05544	EgrG_000963000.1	EmuJ_000963000.1	Name=tRNA(Ile)-lysidine/2-thiocytidine synthase;
ECANG7_05577	EgrG_000932700.1	EmuJ_000932700.1	Name=hypothetical protein;
ECANG7_05589	EgrG_000389600.1	EmuJ_000389600.1	Name=Protein kinase domain;
ECANG7_05665	EgrG_000482200.1	EmuJ_000482200.1	Name=UAA transporter;
ECANG7_05899	EgrG_000150800.1	EmuJ_000150800.1	Name=Guanine nucleotide binding protein (G-protein), alpha subunit;
ECANG7_05900	EgrG_000151000.1	EmuJ_000151000.1	Name=Exonuclease, RNase T/DNA polymerase III;Ribosomal protein L11, C-terminal;
ECANG7_05924	EgrG_001189300.1	EmuJ_001189300.1	Name=Tetraspanin/Peripherin;
ECANG7_06055	EgrG_000157100.1	EmuJ_000157100.1	Name=Uncharacterized protein C1orf177 homolog ;
ECANG7_06102	EgrG_001089800.1	EmuJ_001089800.1	Name=Ribosomal protein L11, C-terminal;Ribosomal protein L11, N-terminal;
ECANG7_06144	EgrG_000609200.1	EmuJ_000609200.1	Name=Equilibrative nucleoside transporter;
ECANG7_06178	EgrG_001067200.1	EmuJ_001067200.1	Name=Peptidase C14, caspase domain;
ECANG7_06262	EgrG_000060600.1	EmuJ_000060600.1	Name=Lethal giant larvae homologue 2;
ECANG7_06336	EgrG_000454700.1	EmuJ_000454700.1	Name=Protein kinase domain;PDZ domain;
ECANG7_06373	EgrG_001159300.1	EmuJ_001159300.1	Name=Basic-leucine zipper domain;
ECANG7_06381	EgrG_001166700.1	EmuJ_001166700.1	Name="ATP synthase subunit s protein";
ECANG7_06415	EgrG_000364500.1	EmuJ_000364500.1	Name=hypothetical protein;
ECANG7_06426	EgrG_000665000.1	EmuJ_000665000.1	Name=Histidine phosphatase superfamily, clade-1;
ECANG7_06445	EgrG_000594900.1	EmuJ_000594900.1	Name=Zinc finger, RING-type;
ECANG7_06515	EgrG_001138000.1	EmuJ_001138000.1	Name="cement protein 3B variant 3";
ECANG7_06522	EgrG_000766400.1	EmuJ_000766400.1	Name=hypothetical protein;
ECANG7_06567	EgrG_000333900.1	EmuJ_000333900.1	Name=hypothetical protein;
ECANG7_06587	EgrG_000932600.1	EmuJ_000932600.1	Name=Regulator of G protein signalling domain;
ECANG7_06606	EgrG_000365000.1	EmuJ_000365000.1	Name=Dolichyl-diphosphooligosaccharide--protein glycosyltransferase subunit Swp1;
ECANG7_06618	EgrG_000169800.1	EmuJ_000169800.1	Name=Cyclic nucleotide-binding domain;Ion transport domain;
ECANG7_06664	EgrG_000746400.1	EmuJ_000746400.1	Name=hypothetical protein;
ECANG7_06710	EgrG_000082600.1	EmuJ_000082600.1	Name=preliminar multidomain predicted protein
ECANG7_06728	EgrG_000502000.1	EmuJ_000502000.1	Name=RNA binding activity-knot of a chromodomain;
ECANG7_06739	EgrG_000769800.1	EmuJ_000769800.1	Name=Cullin, N-terminal;Cullin protein, neddylation domain;
ECANG7_06885	EgrG_001062400.1	EmuJ_001062400.1	Name=hypothetical protein;
ECANG7_06886	EgrG_001062500.1	EmuJ_001062500.1	Name=RecF/RecN/SMC, N-terminal;SMCs flexible hinge;
ECANG7_06901	EgrG_000874500.1	EmuJ_000874500.1	Name=Conserved oligomeric Golgi complex, subunit 2, N-terminal;COG complex component, COG2, C-terminal;
ECANG7_06902	EgrG_000874700.1	EmuJ_000874700.1	Name=hypothetical protein;
ECANG7_07000	EgrG_000319800.1	EmuJ_000319800.1	Name=Bicarbonate transporter, C-terminal;Intimal thickness related receptor, IRP;
ECANG7_07022	EgrG_000497800.1	EmuJ_000497800.1	Name=Transcription factor IIS, N-terminal;
ECANG7_07060	EgrG_000637700.1	EmuJ_000637700.1	Name=PBS lyase HEAT-like repeat;
ECANG7_07070	EgrG_000546400.1	EmuJ_000546400.1	Name="DNA polymerase phi subunit";
ECANG7_07089	EgrG_001152700.1	EmuJ_001152700.1	Name=Helicase, C-terminal;Sec63 domain;
ECANG7_07090	EgrG_001152650.1	EmuJ_001152650.1	Name=Ras guanine-nucleotide exchange factors catalytic domain;
ECANG7_07093	EgrG_000805400.1	EmuJ_000805400.1	Name=Cwf19-like protein, C-terminal domain-2;Cwf19-like, C-terminal domain-1;
ECANG7_07094	EgrG_000805300.1	EmuJ_000805300.1	Name=Engulfment/cell motility, ELMO;
ECANG7_07115	EgrG_000888100.1	EmuJ_000888100.1	Name=Zinc finger, LIM-type;
ECANG7_07138	EgrG_000994900.1	EmuJ_000994900.1	Name=Zinc finger, C2H2-like;
ECANG7_07154	EgrG_000208600.1	EmuJ_000208600.1	Name=Cell division protein GTP binding;
ECANG7_07156	EgrG_000083700.1	EmuJ_000083700.1	Name=RNA recognition motif domain;
ECANG7_07196	EgrG_000760400.1	EmuJ_000760400.1	Name="protein AHNAK2";
ECANG7_07225	EgrG_000523800.1	EmuJ_000523800.1	Name=NADP-dependent oxidoreductase domain;
ECANG7_07336	EgrG_001020300.1	EmuJ_001020300.1	Name=Protein kinase domain;
ECANG7_07363	EgrG_000345100.1	EmuJ_000345100.1	Name=Clathrin adaptor, mu subunit, C-terminal;AP complex, mu/sigma subunit;
ECANG7_07389	EgrG_000283500.1	EmuJ_000283500.1	Name=UbiB domain;
ECANG7_07406	EgrG_000890600.1	EmuJ_000890600.1	Name=Ion transport domain;LETM1-like;
ECANG7_07423	EgrG_000425800.1	EmuJ_000425800.1	Name=Ras guanine-nucleotide exchange factors catalytic domain;
ECANG7_07424	EgrG_000425750.1	EmuJ_000425750.1	Name=Surfeit locus 1/Shy1;
ECANG7_07444	EgrG_001039000.1	EmuJ_001039000.1	Name=Basic-leucine zipper domain;
ECANG7_07483	EgrG_000527600.1	EmuJ_000527600.1	Name=Protein kinase domain;GPI-GlcNAc transferase complex, PIG-H component, conserved domain;
ECANG7_07507	EgrG_000377550.1	EmuJ_000377550.1	Name=Zinc finger, double-stranded RNA binding;
ECANG7_07508	EgrG_000377600.1	EmuJ_000377600.1	Name=Cyclic nucleotide-binding domain;
ECANG7_07530	EgrG_000713300.1	EmuJ_000713300.1	Name=S-adenosylmethionine decarboxylase;
ECANG7_07543	EgrG_000819500.1	EmuJ_000819500.1	Name=SWAP/Surp;Suppressor of white apricot N-terminal domain;
ECANG7_07571	EgrG_000548100.1	EmuJ_000548100.1	Name=Zinc finger, C2H2;
ECANG7_07576	EgrG_000144700.1	EmuJ_000144700.1	Name=WD40 repeat;
ECANG7_07602	EgrG_000092900.1	EmuJ_000092900.1	Name=Nucleoporin, Nup133/Nup155-like, C-terminal;Nucleoporin, Nup133/Nup155-like, N-terminal;
ECANG7_07604	EgrG_000740800.1	EmuJ_000740800.1	Name="protein FAM186A";
ECANG7_07605	EgrG_000740700.1	EmuJ_000740700.1	Name=hypothetical protein;
ECANG7_07606	EgrG_000740600.1	EmuJ_000740600.1	Name=Leucine-rich repeat;Leucine rich repeat 4;
ECANG7_07609	EgrG_000740400.1	EmuJ_000740400.1	Name=hypothetical protein;
ECANG7_07636	EgrG_000789300.1	EmuJ_000789300.1	Name=START domain;
ECANG7_07684	EgrG_000599100.1	EmuJ_000599100.1	Name=H/ACA ribonucleoprotein complex, subunit Gar1/Naf1;
ECANG7_07685	EgrG_000599000.1	EmuJ_000599000.1	Name=Zinc finger, MYND-type;Programmed cell death protein 2, C-terminal;
ECANG7_07687	EgrG_000598800.1	EmuJ_000598800.1	Name=hypothetical protein;
ECANG7_07770	EgrG_000060000.1	EmuJ_000060000.1	Name=Phosphatidylethanolamine-binding protein PEBP;
ECANG7_07775	EgrG_000618250.1	EmuJ_000618250.1	Name=Dynein heavy chain domain;ATPase, dynein-related, AAA domain;
ECANG7_07796	EgrG_001148500.1	EmuJ_001148500.1	Name=hypothetical protein;
ECANG7_07816	EgrG_000962200.1	EmuJ_000962200.1	Name=Cadherin;
ECANG7_07845	EgrG_000248500.1	EmuJ_000248500.1	Name="coiled coil helix coiled coil helix";
ECANG7_07851	EgrG_000998400.1	EmuJ_000998400.1	Name="NADH dehydrogenase ubiquinone 1 beta";
ECANG7_07880	EgrG_001171900.1	EmuJ_001171900.1	Name=Transcription factor, T-box;
ECANG7_07901	EgrG_001108900.1	EmuJ_001108900.1	Name=Cyclin, C-terminal domain;Cyclin, N-terminal;
ECANG7_07926	EgrG_000159800.1	EmuJ_000159800.1	Name=Retinoblastoma-associated protein, B-box;Retinoblastoma-associated protein, A-box;
ECANG7_07927	EgrG_001119200.1	EmuJ_001119200.1	Name=Zinc finger, C2H2-like;
ECANG7_07933	EgrG_000340300.1	EmuJ_000340300.1	Name=hypothetical protein;
ECANG7_07971	EgrG_000758300.1	EmuJ_000758300.1	Name=hypothetical protein;
ECANG7_07987	EgrG_000040350.1	EmuJ_000040350.1	Name=EGF-like, conserved site;
ECANG7_07995	EgrG_000406700.1	EmuJ_000406700.1	Name=ARID/BRIGHT DNA-binding domain;
ECANG7_08027	EgrG_000668500.1	EmuJ_000668500.1	Name=Sodium:dicarboxylate symporter;
ECANG7_08062	EgrG_000669200.1	EmuJ_000669200.1	Name=Clathrin/coatomer adaptor, adaptin-like, N-terminal;Clathrin adaptor, alpha/beta/gamma-adaptin, appendage, Ig-like subdomain;
ECANG7_08139	EgrG_000154200.1	EmuJ_000154200.1	Name=preliminar multidomain predicted protein
ECANG7_08164	EgrG_000341600.1	EmuJ_000341600.1	Name=Transcription factor IIIC, 90kDa subunit, N-terminal;Transcription factor IIIC, putative zinc-finger;
ECANG7_08205	EgrG_000157600.1	EmuJ_000157600.1	Name=hypothetical protein;
ECANG7_08222	EgrG_001098700.1	EmuJ_001098700.1	Name=Muniscin C-terminal;
ECANG7_08237	EgrG_000212600.1	EmuJ_000212600.1	Name=Mini-chromosome maintenance, DNA-dependent ATPase;DNA replication licensing factor Mcm2;
ECANG7_08249	EgrG_001088900.1	EmuJ_001088900.1	Name=hypothetical protein;
ECANG7_08265	EgrG_000366300.1	EmuJ_000366300.1	Name=Bromo adjacent homology (BAH) domain;
ECANG7_08333	EgrG_001048300.1	EmuJ_001048300.1	Name=Dual specificity phosphatase, catalytic domain;DNA repair protein, Swi5;
ECANG7_08351	EgrG_000934200.1	EmuJ_000934200.1	Name=hypothetical protein;
ECANG7_08518	EgrG_000935400.1	EmuJ_000935400.1	Name=Immunoglobulin subtype;
ECANG7_08522	EgrG_002047800.1	EmuJ_000147700.1	Name=hypothetical protein;
ECANG7_08532	EgrG_000529400.1	EmuJ_000529400.1	Name=hypothetical protein;
ECANG7_08540	EgrG_002011000.1	EmuJ_001194700.1	Name=Small GTPase superfamily;
ECANG7_08545	EgrG_000556500.1	EmuJ_000556500.1	Name="coiled coil domain containing protein 135";
ECANG7_08561	EgrG_000157900.1	EmuJ_000157900.1	Name=hypothetical protein;
ECANG7_08577	EgrG_000551300.1	EmuJ_000551300.1	Name="zinc finger protein";
ECANG7_08590	EgrG_000381900.1	EmuJ_000381900.1	Name=ELM2 domain;Bromo adjacent homology (BAH) domain;
ECANG7_08606	EgrG_000198200.1	EmuJ_000198200.1	Name="pentatricopeptide repeat containing protein 3";
ECANG7_08638	EgrG_000305400.1	EmuJ_000305400.1	Name=Calponin repeat;Calponin homology domain;
ECANG7_08717	EgrG_000772000.1	EmuJ_000772000.1	Name=Forkhead-associated (FHA) domain;Protein kinase domain;
ECANG7_08778	EgrG_000668100.1	EmuJ_000668100.1	Name=preliminar multidomain predicted protein
ECANG7_08850	EgrG_000555900.1	EmuJ_000555900.1	Name=hypothetical protein;
ECANG7_08861	EgrG_000305200.1	EmuJ_000305200.1	Name=SH3 domain;VHS;
ECANG7_08862	EgrG_000357400.1	EmuJ_000357400.1	Name=hypothetical protein;
ECANG7_08873	EgrG_000930400.1	EmuJ_000930400.1	Name=Protein kinase domain;
ECANG7_08875	EgrG_000724100.1	EmuJ_000724100.1	Name=Protein kinase domain;
ECANG7_08876	EgrG_000599500.1	EmuJ_000599500.1	Name="fas binding factor 1";
ECANG7_08877	EgrG_000182000.1	EmuJ_000182000.1	Name=Protein kinase domain;KEN domain;
ECANG7_08882	EgrG_002044000.1	EmuJ_000045900.1	Name=Origin recognition complex, subunit 3;
ECANG7_08894	EgrG_000189300.1	EmuJ_000189300.1	Name=Insulin receptor substrate-1, PTB;
ECANG7_08935	EgrG_000353900.1	EmuJ_000353900.1	Name="Nucleoplasmin and Pfam-B_368 and Ribosomal_60s domain containing protein";
ECANG7_08983	EgrG_001038900.1	EmuJ_001038900.1	Name=Domain of unknown function DUF1709;
ECANG7_08986	EgrG_001039800.1	EmuJ_001039800.1	Name=hypothetical protein;
ECANG7_09039	EgrG_000766100.1	EmuJ_000766100.1	Name=WD40/YVTN repeat-like-containing domain;
ECANG7_09056	EgrG_000494800.1	EmuJ_000494800.1	Name=Glycosyl hydrolase, family 13, catalytic domain;
ECANG7_09068	EgrG_001098400.1	EmuJ_001098400.1	Name=hypothetical protein;
ECANG7_09084	EgrG_000974900.1	EmuJ_000974900.1	Name="zinc finger protein";
ECANG7_09115	EgrG_000739000.1	EmuJ_000739000.1	Name=hypothetical protein;
ECANG7_09160	EgrG_001051900.1	EmuJ_001051900.1	Name=hypothetical protein;
ECANG7_09162	EgrG_000879600.1	EmuJ_000879600.1	Name=Zinc finger, RING/FYVE/PHD-type;
ECANG7_09191	EgrG_000341500.1	EmuJ_000341500.1	Name=Nucleotide-sugar transporter;
ECANG7_09194	EgrG_000078600.1	EmuJ_000078600.1	Name=Endonuclease/exonuclease/phosphatase;
ECANG7_09243	EgrG_000804100.1	EmuJ_000804100.1	Name=Zinc finger, C2H2;
ECANG7_09302	EgrG_000668200.1	EmuJ_000668200.1	Name=Neurotransmitter-gated ion-channel transmembrane domain;Neurotransmitter-gated ion-channel ligand-binding;
ECANG7_09313	EgrG_001155500.1	EmuJ_001155500.1	Name=WH2 domain;
ECANG7_09358	EgrG_000589800.1	EmuJ_000589800.1	Name=hypothetical protein;
ECANG7_09388	EgrG_000377700.1	EmuJ_000377700.1	Name=Zinc finger, CCCH-type;
ECANG7_09476	EgrG_000364800.1	EmuJ_000364800.1	Name=hypothetical protein;
ECANG7_09531	EgrG_000354400.1	EmuJ_000354400.1	Name=hypothetical protein;
ECANG7_09595	EgrG_000576700.1	EmuJ_000576700.1	Name=Chaperonin Cpn60/TCP-1;
ECANG7_09628	EgrG_002003500.1	EmuJ_000724200.1	Name=Sulphate transporter;
ECANG7_09638	EgrG_000160400.1	EmuJ_000160400.1	Name=Zinc finger, DHHC-type, palmitoyltransferase;
ECANG7_09683	EgrG_001186500.1	EmuJ_001186500.1	Name=Zinc finger, C2H2-like;
ECANG7_09688	EgrG_002050400.1	EmuJ_000786100.1	Name=hypothetical protein;
ECANG7_09775	EgrG_000649700.1	EmuJ_000649700.1	Name="transfer RNA-Tyr";
ECANG7_09809	EgrG_000539300.1	EmuJ_000539300.1	Name=hypothetical protein;
ECANG7_09821	EgrG_000489900.1	EmuJ_000489900.1	Name=Rho GTPase-activating protein domain;Pleckstrin homology domain;
ECANG7_09880	EgrG_000494700.1	EmuJ_000494700.1	Name=Ankyrin repeat;Ankyrin repeat-containing domain;
ECANG7_09899	EgrG_000733400.1	EmuJ_000733400.1	Name="blood brain barrier large neutral amino acid";
ECANG7_10158	EgrG_000883100.1	EmuJ_000883100.1	Name=hypothetical protein;
ECANG7_10262	EgrG_000319600.1	EmuJ_000319600.1	Name=Band 3 cytoplasmic domain;
ECANG7_10450	EgrG_000723900.1	EmuJ_000723900.1	Name=Protein kinase domain;Membrane bound O-acyl transferase, MBOAT;
ECANG7_10472	EgrG_002055100.1	EmuJ_000567100.1	Name=hypothetical protein;
ECANG7_10474	EgrG_000091800.1	EmuJ_000091800.1	Name=Hyaluronan/mRNA-binding protein;
ECANG7_10792	EgrG_000618300.1	EmuJ_000618300.1	Name=Zinc finger, C2H2;
ECANG7_10812	EgrG_000366200.1	EmuJ_000366200.1	Name=hypothetical protein;
ECANG7_10814	EgrG_000709800.1	EmuJ_000709800.1	Name=hypothetical protein;
ECANG7_11128	EgrG_001094900.1	EmuJ_001094900.1	Name=Zinc finger, TFIIS-type;
ECANG7_11226	EgrG_000882900.1	EmuJ_000882900.1	Name=hypothetical protein;
ECANG7_11236	EgrG_000266700.1	EmuJ_000266700.1	Name=hypothetical protein;
ECANG7_11273	EgrG_000105500.1	EmuJ_000105500.1	Name=hypothetical protein;
ECANG7_11327	EgrG_000425900.1	EmuJ_000425900.1	Name="protein MICAL 3";
ECANG7_11391	EgrG_000159400.1	EmuJ_000159400.1	Name=hypothetical protein;

## Sheet: 6.7 +EgrG1-Emul
CGIs upstream Echinococcus genes: Present in Echinococcus granulosus (G1) and absent in Echinococcus multilocularis
ECANG7_00001	EgrG_000858800.1	EmuJ_000858800.1	Name=hypothetical protein;
ECANG7_00058	EgrG_000852600.1	EmuJ_000852600.1	Name=hypothetical protein;
ECANG7_00155	EgrG_000242300.1	EmuJ_000242300.1	Name=Calponin homology domain;
ECANG7_00157	EgrG_000242500.1	EmuJ_000242500.1	Name=Helicase, C-terminal;Helicase-associated domain;
ECANG7_00184	EgrG_000245600.1	EmuJ_000245600.1	Name=Thioredoxin domain;ERV/ALR sulfhydryl oxidase domain;
ECANG7_00306	EgrG_000776200.1	EmuJ_000776200.1	Name=DWNN domain;Zinc knuckle CX2CX3GHX4C;
ECANG7_00331	EgrG_000797700.1	EmuJ_000797700.1	Name=Ubiquitin-like;
ECANG7_00332	EgrG_000797600.1	EmuJ_000797600.1	Name=Rap GTPase activating protein domain;Citron-like;
ECANG7_00374	EgrG_000630600.1	EmuJ_000630600.1	Name=Domain of unknown function DUF2404;
ECANG7_00376	EgrG_000630800.1	EmuJ_000630800.1	Name=preliminar multidomain predicted protein
ECANG7_00386	EgrG_000629300.1	EmuJ_000629300.1	Name=Protein of unknown function DUF1077, TMEM85;
ECANG7_00474	EgrG_001028600.1	EmuJ_001028600.1	Name=Dynein heavy chain domain;ATPase, dynein-related, AAA domain;
ECANG7_00524	EgrG_001045900.1	EmuJ_001045900.1	Name=mRNA splicing factor, thioredoxin-like U5 snRNP;
ECANG7_00591	EgrG_000976700.1	EmuJ_000976700.1	Name=Rho GTPase-activating protein domain;
ECANG7_00631	EgrG_000783900.1	EmuJ_000783900.1	Name=POU-specific;Homeobox domain;
ECANG7_00639	EgrG_000782900.1	EmuJ_000782900.1	Name=Ubiquitin-like;
ECANG7_00669	EgrG_000101700.1	EmuJ_000101700.1	Name=Apple-like;
ECANG7_00747	EgrG_000610200.1	EmuJ_000610200.1	Name=TRIC channel;
ECANG7_00775	EgrG_000894200.1	EmuJ_000894200.1	Name=preliminar multidomain predicted protein
ECANG7_00802	EgrG_001003600.1	EmuJ_001003600.1	Name=Armadillo-type fold;
ECANG7_00820	EgrG_000241100.1	EmuJ_000241100.1	Name=PDZ domain;
ECANG7_00842	EgrG_000239500.1	EmuJ_000239500.1	Name=Fibronectin, type III;Immunoglobulin I-set;
ECANG7_00875	EgrG_000596300.1	EmuJ_000596300.1	Name=hypothetical protein;
ECANG7_00961	EgrG_000637800.1	EmuJ_000637800.1	Name=PAS domain;Cyclic nucleotide-binding domain;
ECANG7_00973	EgrG_000886500.1	EmuJ_000886500.1	Name=Lysosomal-associated transmembrane protein 4/5;
ECANG7_01226	EgrG_000622200.1	EmuJ_000622200.1	Name=preliminar multidomain predicted protein
ECANG7_01236	EgrG_000620300.1	EmuJ_000620300.1	Name=Tektin;
ECANG7_01293	EgrG_000119900.1	EmuJ_000119900.1	Name=Pre-mRNA-splicing factor SPF27;
ECANG7_01321	EgrG_001198100.1	EmuJ_001198100.1	Name=Ras guanine-nucleotide exchange factors catalytic domain;
ECANG7_01353	EgrG_000752300.1	EmuJ_000752300.1	Name=Mitochondrial substrate/solute carrier;
ECANG7_01413	EgrG_001144400.1	EmuJ_001144400.1	Name=TspO/MBR-related protein;
ECANG7_01414	EgrG_001144500.1	EmuJ_001144500.1	Name=SAP domain;JNK/Rab-associated protein-1, N-terminal;
ECANG7_01424	EgrG_000879800.1	EmuJ_000879800.1	Name=Prefoldin alpha-like;
ECANG7_01452	EgrG_000429000.1	EmuJ_000429000.1	Name=Domain of unknown function DUF1981, Sec7 associated;
ECANG7_01470	EgrG_000771000.1	EmuJ_000771000.1	Name=hypothetical protein;
ECANG7_01502	EgrG_000685900.1	EmuJ_000685900.1	Name=Glutathione S-transferase, C-terminal;
ECANG7_01535	EgrG_000438500.1	EmuJ_000438500.1	Name=Putative esterase;PPPDE putative peptidase domain;
ECANG7_01542	EgrG_000437200.1	EmuJ_000437200.1	Name=NADH:ubiquinone oxidoreductase, iron-sulphur subunit 5;
ECANG7_01594	EgrG_000709200.1	EmuJ_000709200.1	Name=hypothetical protein;
ECANG7_01639	EgrG_000116400.1	EmuJ_000116400.1	Name=Intermediate filament protein;
ECANG7_01653	EgrG_000842900.1	EmuJ_000842900.1	Name=Immunoglobulin subtype 2;Immunoglobulin subtype;
ECANG7_01689	EgrG_000187200.1	EmuJ_000187200.1	Name=Zinc finger, HIT-type;
ECANG7_01787	EgrG_000973700.1	EmuJ_000973700.1	Name=Zinc finger, TFIIS-type;
ECANG7_01797	EgrG_001163500.1	EmuJ_001163500.1	Name=Oligosaccharyl transferase complex, subunit OST3/OST6;
ECANG7_01799	EgrG_001163700.1	EmuJ_001163700.1	Name=PapD-like;P-loop containing nucleoside triphosphate hydrolase;
ECANG7_01871	EgrG_000124600.1	EmuJ_000124600.1	Name=WW domain;
ECANG7_01875	EgrG_000125000.1	EmuJ_000125000.1	Name=ATPase, F0 complex, subunit G, mitochondrial;
ECANG7_01881	EgrG_000125600.1	EmuJ_000125600.1	Name=Major intrinsic protein;
ECANG7_01904	EgrG_000699600.1	EmuJ_000699600.1	Name=Zinc finger, C2H2-like;
ECANG7_01943	EgrG_000536800.1	EmuJ_000536800.1	Name=Protein kinase domain;
ECANG7_02001	EgrG_001052700.1	EmuJ_001052700.1	Name=Zinc/iron permease;
ECANG7_02002	EgrG_001052800.1	EmuJ_001052800.1	Name=V-ATPase proteolipid subunit C-like domain;
ECANG7_02004	EgrG_001053100.1	EmuJ_001053100.1	Name=Myogenic basic muscle-specific protein;Myc-type, basic helix-loop-helix (bHLH) domain;
ECANG7_02011	EgrG_001053800.1	EmuJ_001053800.1	Name=Cyclic nucleotide-binding domain;Ion transport domain;
ECANG7_02068	EgrG_000518800.1	EmuJ_000518800.1	Name=hypothetical protein;
ECANG7_02073	EgrG_000442800.1	EmuJ_000442800.1	Name=Innexin;
ECANG7_02114	EgrG_000693900.1	EmuJ_000693900.1	Name=hypothetical protein;
ECANG7_02122	EgrG_000575900.1	EmuJ_000575900.1	Name=Laminin B type IV;Low-density lipoprotein (LDL) receptor class A repeat;
ECANG7_02222	EgrG_001094600.1	EmuJ_001094600.1	Name=Protein kinase domain;
ECANG7_02255	EgrG_001118000.1	EmuJ_001118000.1	Name=FAR-17a/AIG1-like protein;
ECANG7_02299	EgrG_000361400.1	EmuJ_000361400.1	Name=Enkurin domain;
ECANG7_02309	EgrG_000360700.1	EmuJ_000360700.1	Name=Tetraspanin/Peripherin;
ECANG7_02344	EgrG_000847800.1	EmuJ_000847800.1	Name=Actin interacting protein 3, C-terminal;
ECANG7_02390	EgrG_000451600.1	EmuJ_000451600.1	Name=TAFH/NHR1;Transcription initiation factor TFIID component TAF4;
ECANG7_02483	EgrG_000213200.1	EmuJ_000213200.1	Name=Target SNARE coiled-coil domain;Syntaxin, N-terminal domain;
ECANG7_02494	EgrG_000790500.1	EmuJ_000790500.1	Name=hypothetical protein;
ECANG7_02593	EgrG_000625100.1	EmuJ_000625100.1	Name="Carbohydrate puine kinase PfkB";
ECANG7_02594	EgrG_000625200.1	EmuJ_000625200.1	Name=SAC3/GANP/Nin1/mts3/eIF-3 p25;
ECANG7_02596	EgrG_000625500.1	EmuJ_000625500.1	Name=WD40 repeat;
ECANG7_02722	EgrG_001017400.1	EmuJ_001017400.1	Name=hypothetical protein;
ECANG7_02758	EgrG_001075200.1	EmuJ_001075200.1	Name=Ribosomal protein L7Ae/L30e/S12e/Gadd45;Small GTPase superfamily, ARF/SAR type;
ECANG7_02769	EgrG_000809600.1	EmuJ_000809600.1	Name=Homeobox domain;CUT domain;
ECANG7_02771	EgrG_000809300.1	EmuJ_000809300.1	Name=Ubiquitin-conjugating enzyme, E2;
ECANG7_02876	EgrG_000474700.1	EmuJ_000474700.1	Name=hypothetical protein;
ECANG7_02878	EgrG_000474600.1	EmuJ_000474600.1	Name=hypothetical protein;
ECANG7_02894	EgrG_000473000.1	EmuJ_000473100.1	Name=hypothetical protein;
ECANG7_02903	EgrG_000907500.1	EmuJ_000907500.1	Name=Wnt;
ECANG7_02995	EgrG_001124900.1	EmuJ_001124900.1	Name=hypothetical protein;
ECANG7_03064	EgrG_001064500.1	EmuJ_001064500.1	Name=SH3 domain;
ECANG7_03195	EgrG_001068000.1	EmuJ_001068000.1	Name=Peptidase M14, carboxypeptidase A;
ECANG7_03230	EgrG_000262800.1	EmuJ_000262800.1	Name="intraflagellar transport protein 74";
ECANG7_03235	EgrG_000651700.1	EmuJ_000651700.1	Name=Peptidase M24, structural domain;
ECANG7_03237	EgrG_000652000.1	EmuJ_000652000.1	Name=Rho GTPase-activating protein domain;Protein kinase C-like, phorbol ester/diacylglycerol-binding domain;
ECANG7_03242	EgrG_000652600.1	EmuJ_000652600.1	Name=Epsin domain, N-terminal;Vacuolar protein 14 C-terminal Fig4-binding domain;
ECANG7_03249	EgrG_000750800.1	EmuJ_000750800.1	Name=RNA recognition motif domain;
ECANG7_03295	EgrG_000230100.1	EmuJ_000230100.1	Name=Quinolinate phosphoribosyl transferase, C-terminal;Quinolinate phosphoribosyl transferase, N-terminal;
ECANG7_03372	EgrG_000331300.1	EmuJ_000331300.1	Name=HECT;Zinc finger, N-recognin;
ECANG7_03408	EgrG_000108400.1	EmuJ_000108400.1	Name=Alpha carbonic anhydrase;
ECANG7_03421	EgrG_000162000.1	EmuJ_000162000.1	Name=DeoC/FbaB/ lacD aldolase;
ECANG7_03432	EgrG_000162800.1	EmuJ_000162800.1	Name=preliminar multidomain predicted protein
ECANG7_03438	EgrG_000247500.1	EmuJ_000247500.1	Name=hypothetical protein;
ECANG7_03456	EgrG_000704800.1	EmuJ_000704800.1	Name=CWC16 protein;
ECANG7_03468	EgrG_001056600.1	EmuJ_001056600.1	Name=hypothetical protein;
ECANG7_03469	EgrG_001056500.1	EmuJ_001056500.1	Name=hypothetical protein;
ECANG7_03537	EgrG_000413500.1	EmuJ_000413500.1	Name=Sodium/potassium-transporting ATPase subunit beta;
ECANG7_03541	EgrG_000413900.1	EmuJ_000413900.1	Name=DNA-directed RNA polymerase, RBP11-like dimerisation domain;DNA-directed RNA polymerase, insert domain;
ECANG7_03544	EgrG_000414200.1	EmuJ_000414200.1	Name=Regulatory factor, effector binding domain;
ECANG7_03684	EgrG_000514000.1	EmuJ_000514000.1	Name=hypothetical protein;
ECANG7_03708	EgrG_000194500.1	EmuJ_000194500.1	Name=Beta-N-acetylglucosaminidase;
ECANG7_03955	EgrG_000703600.1	EmuJ_000703600.1	Name=Uncharacterised protein family Cys-rich;
ECANG7_03997	EgrG_000511100.1	EmuJ_000511100.1	Name=Piezo family;
ECANG7_04024	EgrG_000450500.1	EmuJ_000450500.1	Name=Band 7 protein;
ECANG7_04053	EgrG_001013100.1	EmuJ_001013100.1	Name=IQ motif, EF-hand binding site;ATPase, AAA-type, core;
ECANG7_04113	EgrG_001070900.1	EmuJ_001070900.1	Name=Tubulin/FtsZ, GTPase domain;Tubulin/FtsZ, 2-layer sandwich domain;
ECANG7_04179	EgrG_000341000.1	EmuJ_000341000.1	Name=hypothetical protein;
ECANG7_04216	EgrG_000878700.1	EmuJ_000878700.1	Name=FANCI solenoid 4 domain;FANCI solenoid 2 domain;
ECANG7_04255	EgrG_000463700.1	EmuJ_000463700.1	Name=Zinc finger, MYND-type;
ECANG7_04278	EgrG_000232100.1	EmuJ_000232100.1	Name=Transmembrane protein 151;
ECANG7_04301	EgrG_000427600.1	EmuJ_000372300.1	Name=NUDE protein, C-terminal;
ECANG7_04304	EgrG_001081600.1	EmuJ_001081600.1	Name=Leucine-rich repeat;
ECANG7_04425	EgrG_000210000.1	EmuJ_000210000.1	Name=Bacterial Fmu (Sun)/eukaryotic nucleolar NOL1/Nop2p;
ECANG7_04473	EgrG_000379300.1	EmuJ_000379300.1	Name=Methyltransferase type 11;
ECANG7_04480	EgrG_000380000.1	EmuJ_000380000.1	Name="COX assembly mitochondrial protein";
ECANG7_04503	EgrG_000415100.1	EmuJ_000415100.1	Name=Protein of unknown function DUF1126;
ECANG7_04550	EgrG_000570200.1	EmuJ_000570200.1	Name=WD40 repeat;
ECANG7_04581	EgrG_000149600.1	EmuJ_000149600.1	Name=hypothetical protein;
ECANG7_04591	EgrG_000700500.1	EmuJ_000700500.1	Name=Glutathione synthase, substrate-binding, eukaryotic;Glutathione synthase, eukaryotic;
ECANG7_04593	EgrG_000700900.1	EmuJ_000700900.1	Name=P-type ATPase, A domain;
ECANG7_04630	EgrG_000416900.1	EmuJ_000416900.1	Name=Importin-beta, N-terminal domain;
ECANG7_04682	EgrG_000791500.1	EmuJ_000791500.1	Name="Copper amine oxidase";
ECANG7_04683	EgrG_000791300.1	EmuJ_000791300.1	Name=Homeobox domain;
ECANG7_04717	EgrG_000802600.1	EmuJ_000802600.1	Name=Initiation factor eIF-4 gamma, MA3;
ECANG7_05088	EgrG_000889100.1	EmuJ_000889100.1	Name="Hyccin domain containing protein";
ECANG7_05118	EgrG_000260400.1	EmuJ_000260400.1	Name=rost Protein rolling stone ;
ECANG7_05190	EgrG_001082300.1	EmuJ_001082300.1	Name="GDP Man:Man 3 GlcNAc 2 PP Dol";
ECANG7_05223	EgrG_000084700.1	EmuJ_000084700.1	Name=hypothetical protein;
ECANG7_05227	EgrG_000585900.1	EmuJ_000585900.1	Name=Dual specificity phosphatase, catalytic domain;
ECANG7_05263	EgrG_000581600.1	EmuJ_000581600.1	Name=Target SNARE coiled-coil domain;
ECANG7_05307	EgrG_000845300.1	EmuJ_000845300.1	Name=Carboxylesterase, type B;
ECANG7_05376	EgrG_000113200.1	EmuJ_000113200.1	Name=High mobility group box domain;
ECANG7_05389	EgrG_000179000.1	EmuJ_000179000.1	Name=Transcription factor, fork head;
ECANG7_05415	EgrG_000136000.1	EmuJ_000136000.1	Name=Elongation factor, GTP-binding domain;Translation elongation factor EFTu/EF1A, C-terminal;
ECANG7_05421	EgrG_000602400.1	EmuJ_000602400.1	Name=hypothetical protein;
ECANG7_05450	EgrG_000227000.1	EmuJ_000227000.1	Name=Actin-related protein;
ECANG7_05510	EgrG_001034300.1	EmuJ_001034300.1	Name=Peptidase S59, nucleoporin;Nuclear protein 96;
ECANG7_05531	EgrG_000617300.1	EmuJ_000617300.1	Name=EGF receptor, L domain;Serine-threonine/tyrosine-protein kinase catalytic domain;
ECANG7_05555	EgrG_000653000.1	EmuJ_000653000.1	Name=SS18 family;
ECANG7_05563	EgrG_001124800.1	EmuJ_001124800.1	Name="secretory protein";
ECANG7_05645	EgrG_000899600.1	EmuJ_000899600.1	Name=Protein kinase domain;
ECANG7_05651	EgrG_001128600.1	EmuJ_001128600.1	Name=Phosphofructokinase domain;
ECANG7_05689	EgrG_000378700.1	EmuJ_000378700.1	Name=Mediator complex, subunit Med22;
ECANG7_05730	EgrG_000363900.1	EmuJ_000363900.1	Name=Death domain;Ankyrin repeat-containing domain;
ECANG7_05835	EgrG_000698000.1	EmuJ_000698000.1	Name=Pleckstrin homology domain;
ECANG7_05841	EgrG_000697600.1	EmuJ_000697600.1	Name=Translation elongation factor EFG, V domain;Elongation factor, GTP-binding domain;
ECANG7_05862	EgrG_000348200.1	EmuJ_000348200.1	Name=Fibronectin, type III;Immunoglobulin;
ECANG7_05968	EgrG_000612500.1	EmuJ_000612500.1	Name=Peptidyl-tRNA hydrolase, PTH2;
ECANG7_05999	EgrG_001070700.1	EmuJ_001070700.1	Name=SAMP;
ECANG7_06059	EgrG_001069000.1	EmuJ_001069000.1	Name=Cysteamine dioxygenase;
ECANG7_06196	EgrG_000735300.1	EmuJ_000735300.1	Name=RNA recognition motif domain;
ECANG7_06197	EgrG_000735400.1	EmuJ_000735400.1	Name=D123;
ECANG7_06199	EgrG_000735600.1	EmuJ_000735600.1	Name=Peptidyl-tRNA hydrolase, PTH2;
ECANG7_06220	EgrG_000537200.1	EmuJ_000537200.1	Name=hypothetical protein;
ECANG7_06244	EgrG_000878900.1	EmuJ_000878900.1	Name=eRF1 domain 1/Pelota-like;eRF1 domain 2;
ECANG7_06276	EgrG_000232600.1	EmuJ_000232600.1	Name=Amidase;
ECANG7_06307	EgrG_000376100.1	EmuJ_000376100.1	Name=CAP domain;
ECANG7_06335	EgrG_000454300.1	EmuJ_000454300.1	Name=EF-hand domain pair;
ECANG7_06466	EgrG_000667200.1	EmuJ_000667200.1	Name=hypothetical protein;
ECANG7_06482	EgrG_000112100.1	EmuJ_000112100.1	Name=hypothetical protein;
ECANG7_06569	EgrG_000098000.1	EmuJ_000098000.1	Name=Myc-type, basic helix-loop-helix (bHLH) domain;
ECANG7_06576	EgrG_000634000.1	EmuJ_000634000.1	Name=hypothetical protein;
ECANG7_06577	EgrG_000634100.1	EmuJ_000634100.1	Name=PDZ domain;Zinc finger, LIM-type;
ECANG7_06598	EgrG_000349100.1	EmuJ_000349100.1	Name=hypothetical protein;
ECANG7_06723	EgrG_001043550.1	EmuJ_001043600.1	Name=Succinate dehydrogenase [ubiquinone] cytochrome b small subunit, CybS;
ECANG7_06911	EgrG_000437000.1	EmuJ_000437000.1	Name=Ribonucleotide reductase small subunit;
ECANG7_06965	EgrG_001122100.1	EmuJ_001122100.1	Name=FERM central domain;
ECANG7_07020	EgrG_000949800.1	EmuJ_000949800.1	Name=Zinc finger, CCCH-type;
ECANG7_07091	EgrG_000088500.1	EmuJ_000088500.1	Name=Diacylglycerol kinase, accessory domain;Diacylglycerol kinase, catalytic domain;
ECANG7_07150	EgrG_000159500.1	EmuJ_000159500.1	Name=CRC domain;
ECANG7_07252	EgrG_000426100.1	EmuJ_000426100.1	Name=Phox homologous domain;
ECANG7_07335	EgrG_000530340.1	EmuJ_000530340.1	Name=Nucleolar complex protein 2;
ECANG7_07436	EgrG_000200500.1	EmuJ_000200500.1	Name=PDZ domain;
ECANG7_07452	EgrG_000937700.1	EmuJ_000937700.1	Name=Tropomodulin;
ECANG7_07453	EgrG_000937800.1	EmuJ_000937800.1	Name=Zinc finger, C2H2-like;
ECANG7_07518	EgrG_000746800.1	EmuJ_000746800.1	Name=Target SNARE coiled-coil domain;Syntaxin, N-terminal domain;
ECANG7_07777	EgrG_000133900.1	EmuJ_000133900.1	Name=Dual specificity phosphatase, catalytic domain;
ECANG7_07873	EgrG_001142400.1	EmuJ_001142400.1	Name=hypothetical protein;
ECANG7_07925	EgrG_000159700.1	EmuJ_000159700.1	Name=Transcription factor, fork head;
ECANG7_08130	EgrG_000448900.1	EmuJ_000448900.1	Name=Leucine rich repeat 4;
ECANG7_08292	EgrG_000606700.1	EmuJ_000606700.1	Name=Immunoglobulin subtype;
ECANG7_08599	EgrG_000135300.1	EmuJ_000135300.1	Name=FYVE zinc finger;
ECANG7_08626	EgrG_000189600.1	EmuJ_000189600.1	Name=Zinc finger, LIM-type;
ECANG7_08640	EgrG_000154900.1	EmuJ_000154900.1	Name=Homeobox KN domain;
ECANG7_08641	EgrG_000155000.1	EmuJ_000155000.1	Name=Mitochondrial fission regulator 1;
ECANG7_08682	EgrG_001079400.1	EmuJ_001079400.1	Name=Metallo-dependent phosphatase-like;
ECANG7_08820	EgrG_001112200.1	EmuJ_001112200.1	Name=preliminar multidomain predicted protein
ECANG7_08908	EgrG_001060200.1	EmuJ_001060200.1	Name="prokaryotic DNA topoisomerase";
ECANG7_08909	EgrG_001060100.1	EmuJ_001060100.1	Name=tRNA methyltransferase, Trm1;14-3-3 domain;
ECANG7_08925	EgrG_000593300.1	EmuJ_000593300.1	Name=Major facilitator superfamily;
ECANG7_09002	EgrG_000924900.1	EmuJ_000924900.1	Name=Casein kinase II, regulatory subunit;
ECANG7_09017	EgrG_000585200.1	EmuJ_000585200.1	Name=Rho GTPase-activating protein domain;
ECANG7_09273	EgrG_000710800.1	EmuJ_000710800.1	Name=RNA recognition motif domain;RNA-binding protein Lupus La;
ECANG7_09279	EgrG_000951200.1	EmuJ_000951200.1	Name=hypothetical protein;
ECANG7_09432	EgrG_000320300.1	EmuJ_000320300.1	Name=Transcription factor, fork head;
ECANG7_09515	EgrG_000786100.1	EmuJ_000035200.1	Name=hypothetical protein;
ECANG7_09570	EgrG_000529300.1	EmuJ_000529300.1	Name=Sec23/Sec24, trunk domain;Sec23/Sec24, helical domain;
ECANG7_09703	EgrG_002003400.1	EmuJ_000045800.1	Name=Ham1-like protein;
ECANG7_09760	EgrG_001077700.1	EmuJ_001077700.1	Name=LPS-induced tumor necrosis factor alpha factor;
ECANG7_09840	EgrG_001057800.1	EmuJ_001057800.1	Name="DNA methylase N 6 adenine specific";
ECANG7_10595	EgrG_000372500.1	EmuJ_000372500.1	Name=hypothetical protein;
ECANG7_10629	EgrG_000546500.1	EmuJ_000546500.1	Name=Cation/H exchanger;
ECANG7_10710	EgrG_001091800.1	EmuJ_001091800.1	Name=SH3 domain;
ECANG7_10889	EgrG_000150300.1	EmuJ_000150300.1	Name=hypothetical protein;

## Sheet: 6.8 +Emul-EgrG1
CGIs upstream Echinococcus genes:: Absent in Echinococcus granulosus (G1) and present in Echinococcus multilocularis
ECANG7_00055	EgrG_000852800.1	EmuJ_000852800.1	Name=Protein of unknown function DUF3504;
ECANG7_00186	EgrG_000245800.1	EmuJ_000245800.1	Name=hypothetical protein;
ECANG7_00307	EgrG_000800500.1	EmuJ_000800500.1	Name=Protein kinase domain;TGF beta receptor, GS motif;
ECANG7_00375	EgrG_000630700.1	EmuJ_000630700.1	Name=Vacuolar protein sorting-associated, VPS28;
ECANG7_00570	EgrG_000485800.1	EmuJ_000485800.1	Name=Ezrin/radixin/moesin, C-terminal;FERM, N-terminal;
ECANG7_00627	EgrG_000568100.1	EmuJ_000568100.1	Name=Sec7 domain;HRDC domain;
ECANG7_00665	EgrG_000102100.1	EmuJ_000102100.1	Name=Zinc finger, MYND-type;Ankyrin repeat-containing domain;
ECANG7_01160	EgrG_000721700.1	EmuJ_000721700.1	Name=Methyltransferase type 11;Uncharacterised protein family, methyltransferase, Williams-Beuren syndrome;
ECANG7_01205	EgrG_001178000.1	EmuJ_001178000.1	Name=hypothetical protein;
ECANG7_01227	EgrG_000622000.1	EmuJ_000622000.1	Name=preliminar multidomain predicted protein
ECANG7_01330	EgrG_001196200.1	EmuJ_001196200.1	Name=Homeobox domain;
ECANG7_01332	EgrG_001196000.1	EmuJ_001196000.1	Name=Plus-3;
ECANG7_01408	EgrG_000831100.1	EmuJ_000831100.1	Name=Blc2 family;
ECANG7_01443	EgrG_000428000.1	EmuJ_000428000.1	Name=Protein kinase domain;Kinase associated domain 1 (KA1);
ECANG7_01444	EgrG_000428100.1	EmuJ_000428100.1	Name=RNA polymerase, alpha subunit;RNA polymerase Rpb1, domain 3;
ECANG7_01601	EgrG_000249700.1	EmuJ_000249700.1	Name=THO complex, subunit 5;
ECANG7_01610	EgrG_000392300.1	EmuJ_000392300.1	Name=WD40 repeat;
ECANG7_01657	EgrG_000842700.1	EmuJ_000842700.1	Name=K Homology domain, type 1;Magnesium transporter NIPA;
ECANG7_01674	EgrG_000544200.1	EmuJ_000544200.1	Name=hypothetical protein;
ECANG7_01694	EgrG_000187700.1	EmuJ_000187700.1	Name="Serine:arginine repetitive matrix protein 2";
ECANG7_01712	EgrG_000189000.1	EmuJ_000189000.1	Name=ATP12, ATPase F1F0-assembly protein;
ECANG7_01791	EgrG_001162800.1	EmuJ_001162800.1	Name=hypothetical protein;
ECANG7_01858	EgrG_000959600.1	EmuJ_000959600.1	Name=hypothetical protein;
ECANG7_01903	EgrG_000699500.1	EmuJ_000699500.2	Name=Peptidyl-prolyl cis-trans isomerase, FKBP-type, domain;
ECANG7_01921	EgrG_000447400.1	EmuJ_000447400.1	Name=Mitochondrial substrate/solute carrier;
ECANG7_02006	EgrG_001053200.1	EmuJ_001053200.1	Name="RAB interacting factor";
ECANG7_02026	EgrG_001061600.1	EmuJ_001061600.1	Name=Thioredoxin domain;
ECANG7_02045	EgrG_001050350.1	EmuJ_001050350.1	Name=TB2/DP1/HVA22-related protein;
ECANG7_02112	EgrG_000694100.1	EmuJ_000694100.1	Name=Domain of unknown function DUF4614;
ECANG7_02171	EgrG_000535100.1	EmuJ_000535100.1	Name=hypothetical protein;
ECANG7_02198	EgrG_000424400.1	EmuJ_000424400.1	Name=Translation elongation factor EFG, V domain;Elongation factor, GTP-binding domain;
ECANG7_02264	EgrG_001118800.1	EmuJ_001118800.1	Name=ATPase, V1/A1 complex, subunit E;
ECANG7_02267	EgrG_000105400.1	EmuJ_000105400.1	Name=Chromatin modification-related protein Eaf7/MRGBP;
ECANG7_02488	EgrG_000789700.1	EmuJ_000789700.1	Name=14-3-3 domain;
ECANG7_02630	EgrG_000233800.1	EmuJ_000233800.1	Name=hypothetical protein;
ECANG7_02631	EgrG_000233700.1	EmuJ_000233700.1	Name=hypothetical protein;
ECANG7_02874	EgrG_000492800.1	EmuJ_000492800.1	Name=EF-hand domain pair;
ECANG7_02962	EgrG_000070500.1	EmuJ_000070500.1	Name="P53 induced protein";
ECANG7_03039	EgrG_000090600.1	EmuJ_000090600.1	Name=Enkurin domain;
ECANG7_03076	EgrG_001182600.1	EmuJ_001182600.1	Name=Peptidase C19, ubiquitin carboxyl-terminal hydrolase;
ECANG7_03157	EgrG_000876500.1	EmuJ_000876500.1	Name=Ribosomal protein S19/S15;Ceramide glucosyltransferase;
ECANG7_03341	EgrG_000615800.1	EmuJ_000615800.1	Name=NAD(P)-binding domain;Protoporphyrinogen oxidase, C-terminal domain;
ECANG7_03359	EgrG_001194600.1	EmuJ_001194600.1	Name=Pancreatic hormone-like;
ECANG7_03448	EgrG_000523300.1	EmuJ_000523300.1	Name=Band 7 protein;
ECANG7_03505	EgrG_000531650.1	EmuJ_000531650.1	Name=Dedicator of cytokinesis C-terminal;DHR-1 domain;
ECANG7_03659	EgrG_000460100.1	EmuJ_000460100.1	Name=EF-hand domain pair;
ECANG7_03687	EgrG_000514400.1	EmuJ_000514400.1	Name=Protein kinase domain;
ECANG7_03794	EgrG_000221100.1	EmuJ_000221100.1	Name=hypothetical protein;
ECANG7_04059	EgrG_000677910.1	EmuJ_000677910.1	Name=Kelch repeat type 1;BTB/Kelch-associated;
ECANG7_04134	EgrG_000068400.1	EmuJ_000068400.1	Name=hypothetical protein;
ECANG7_04234	EgrG_001173800.1	EmuJ_000698800.1	Name=hypothetical protein;
ECANG7_04388	EgrG_000876700.1	EmuJ_000876700.1	Name=Glucosylceramidase;Beta-glucosidase, GBA2 type, N-terminal;
ECANG7_04389	EgrG_000876800.1	EmuJ_000876800.1	Name="trafficking protein particle complex subunit 10";
ECANG7_04393	EgrG_000877200.1	EmuJ_000877200.1	Name=HD domain;
ECANG7_04576	EgrG_000149000.1	EmuJ_000149000.1	Name=WD40 repeat;
ECANG7_04625	EgrG_000010800.1	EmuJ_000010800.1	Name=Mthfd2l Probable bifunctional methylenetetrahydrofolate dehydrogenase/cyclohydrolase 2 ;
ECANG7_04631	EgrG_000416750.1	EmuJ_000416750.1	Name=preliminar multidomain predicted protein
ECANG7_04739	EgrG_001116300.1	EmuJ_001116300.1	Name=Zinc finger, C2H2-like;
ECANG7_04851	EgrG_000838900.1	EmuJ_000838900.1	Name=Mitochondrial inner membrane translocase subunit Tim17/Tim22/Tim23/peroxisomal protein PMP24;
ECANG7_04983	EgrG_000929400.1	EmuJ_000929400.1	Name=hypothetical protein;
ECANG7_04993	EgrG_000158250.1	EmuJ_000158250.1	Name=DNA-binding RFX-type winged-helix domain;
ECANG7_05047	EgrG_000086400.1	EmuJ_000086400.1	Name=Helicase, C-terminal;DEAD/DEAH box helicase domain;
ECANG7_05209	EgrG_000475200.1	EmuJ_000475200.1	Name="prolactin regulatory element binding protein";
ECANG7_05220	EgrG_000084400.1	EmuJ_000084400.1	Name=Acyl-CoA N-acyltransferase;
ECANG7_05249	EgrG_000066200.1	EmuJ_000066200.1	Name=G protein-coupled receptor, rhodopsin-like;
ECANG7_05419	EgrG_000136400.1	EmuJ_000136400.1	Name=Sema domain;
ECANG7_05539	EgrG_000711500.1	EmuJ_000711500.1	Name=Ubiquitin-activating enzyme repeat;Rho GTPase-activating protein domain;
ECANG7_05542	EgrG_000712000.1	EmuJ_000712000.1	Name=hypothetical protein;
ECANG7_05577	EgrG_000932700.1	EmuJ_000932700.1	Name=hypothetical protein;
ECANG7_05924	EgrG_001189300.1	EmuJ_001189300.1	Name=Tetraspanin/Peripherin;
ECANG7_06055	EgrG_000157100.1	EmuJ_000157100.1	Name=Uncharacterized protein C1orf177 homolog ;
ECANG7_06065	EgrG_000939700.1	EmuJ_000939700.1	Name=Tetratricopeptide repeat;
ECANG7_06072	EgrG_001123800.1	EmuJ_001123800.1	Name=Sin3 associated polypeptide p18;
ECANG7_06236	EgrG_000477200.1	EmuJ_000477200.1	Name=Peptidase C1A, papain C-terminal;Proteinase inhibitor I29, cathepsin propeptide;
ECANG7_06329	EgrG_001147900.1	EmuJ_001147900.1	Name=Phenylalanyl-tRNA synthetase;
ECANG7_06336	EgrG_000454700.1	EmuJ_000454700.1	Name=Protein kinase domain;PDZ domain;
ECANG7_06373	EgrG_001159300.1	EmuJ_001159300.1	Name=Basic-leucine zipper domain;
ECANG7_06415	EgrG_000364500.1	EmuJ_000364500.1	Name=hypothetical protein;
ECANG7_06491	EgrG_001167200.1	EmuJ_001167200.1	Name=BTB/POZ;
ECANG7_06567	EgrG_000333900.1	EmuJ_000333900.1	Name=hypothetical protein;
ECANG7_06599	EgrG_000349000.1	EmuJ_000349000.1	Name=hypothetical protein;
ECANG7_06664	EgrG_000746400.1	EmuJ_000746400.1	Name=hypothetical protein;
ECANG7_06816	EgrG_002008700.1	EmuJ_000296500.1	Name=Aminoacyl-tRNA synthetase, class Ia;Valyl/Leucyl/Isoleucyl-tRNA synthetase, anticodon-binding;
ECANG7_06853	EgrG_000567900.1	EmuJ_001183400.1	Name=UbiA prenyltransferase family;
ECANG7_06886	EgrG_001062500.1	EmuJ_001062500.1	Name=RecF/RecN/SMC, N-terminal;SMCs flexible hinge;
ECANG7_07070	EgrG_000546400.1	EmuJ_000546400.1	Name="DNA polymerase phi subunit";
ECANG7_07086	EgrG_000375800.1	EmuJ_000375800.1	Name=Aminoacyl-tRNA synthetase, class II (G/ H/ P/ S), conserved domain;TGS;
ECANG7_07093	EgrG_000805400.1	EmuJ_000805400.1	Name=Cwf19-like protein, C-terminal domain-2;Cwf19-like, C-terminal domain-1;
ECANG7_07094	EgrG_000805300.1	EmuJ_000805300.1	Name=Engulfment/cell motility, ELMO;
ECANG7_07154	EgrG_000208600.1	EmuJ_000208600.1	Name=Cell division protein GTP binding;
ECANG7_07262	EgrG_000745000.1	EmuJ_000745000.1	Name=CAP domain;
ECANG7_07277	EgrG_000618500.1	EmuJ_000618500.1	Name=Cyclin-like;
ECANG7_07386	EgrG_000728500.1	EmuJ_000728500.1	Name=Ovarian tumour, otubain;
ECANG7_07389	EgrG_000283500.1	EmuJ_000283500.1	Name=UbiB domain;
ECANG7_07401	EgrG_000920300.1	EmuJ_000920300.1	Name=Zinc finger, C2H2;
ECANG7_07424	EgrG_000425750.1	EmuJ_000425750.1	Name=Surfeit locus 1/Shy1;
ECANG7_07444	EgrG_001039000.1	EmuJ_001039000.1	Name=Basic-leucine zipper domain;
ECANG7_07530	EgrG_000713300.1	EmuJ_000713300.1	Name=S-adenosylmethionine decarboxylase;
ECANG7_07564	EgrG_000111700.1	EmuJ_000111700.1	Name=Complement C1q protein;
ECANG7_07576	EgrG_000144700.1	EmuJ_000144700.1	Name=WD40 repeat;
ECANG7_07602	EgrG_000092900.1	EmuJ_000092900.1	Name=Nucleoporin, Nup133/Nup155-like, C-terminal;Nucleoporin, Nup133/Nup155-like, N-terminal;
ECANG7_07604	EgrG_000740800.1	EmuJ_000740800.1	Name="protein FAM186A";
ECANG7_07605	EgrG_000740700.1	EmuJ_000740700.1	Name=hypothetical protein;
ECANG7_07606	EgrG_000740600.1	EmuJ_000740600.1	Name=Leucine-rich repeat;Leucine rich repeat 4;
ECANG7_07609	EgrG_000740400.1	EmuJ_000740400.1	Name=hypothetical protein;
ECANG7_07684	EgrG_000599100.1	EmuJ_000599100.1	Name=H/ACA ribonucleoprotein complex, subunit Gar1/Naf1;
ECANG7_07687	EgrG_000598800.1	EmuJ_000598800.1	Name=hypothetical protein;
ECANG7_07770	EgrG_000060000.1	EmuJ_000060000.1	Name=Phosphatidylethanolamine-binding protein PEBP;
ECANG7_07864	EgrG_002002900.1	EmuJ_000723500.1	Name=RNA recognition motif domain;
ECANG7_07901	EgrG_001108900.1	EmuJ_001108900.1	Name=Cyclin, C-terminal domain;Cyclin, N-terminal;
ECANG7_07927	EgrG_001119200.1	EmuJ_001119200.1	Name=Zinc finger, C2H2-like;
ECANG7_08027	EgrG_000668500.1	EmuJ_000668500.1	Name=Sodium:dicarboxylate symporter;
ECANG7_08029	EgrG_000337400.1	EmuJ_000337400.1	Name=Peptidase C19, ubiquitin carboxyl-terminal hydrolase;
ECANG7_08062	EgrG_000669200.1	EmuJ_000669200.1	Name=Clathrin/coatomer adaptor, adaptin-like, N-terminal;Clathrin adaptor, alpha/beta/gamma-adaptin, appendage, Ig-like subdomain;
ECANG7_08139	EgrG_000154200.1	EmuJ_000154200.1	Name=preliminar multidomain predicted protein
ECANG7_08222	EgrG_001098700.1	EmuJ_001098700.1	Name=Muniscin C-terminal;
ECANG7_08237	EgrG_000212600.1	EmuJ_000212600.1	Name=Mini-chromosome maintenance, DNA-dependent ATPase;DNA replication licensing factor Mcm2;
ECANG7_08265	EgrG_000366300.1	EmuJ_000366300.1	Name=Bromo adjacent homology (BAH) domain;
ECANG7_08270	EgrG_001150800.1	EmuJ_001150800.1	Name=Ribosomal protein S28e;
ECANG7_08309	EgrG_000123200.1	EmuJ_000123200.1	Name=Yip1 domain;
ECANG7_08406	EgrG_000971800.1	EmuJ_000971800.1	Name=Zinc finger, GATA-type;Zinc finger, C2CH-type;
ECANG7_08518	EgrG_000935400.1	EmuJ_000935400.1	Name=Immunoglobulin subtype;
ECANG7_08522	EgrG_002047800.1	EmuJ_000147700.1	Name=hypothetical protein;
ECANG7_08540	EgrG_002011000.1	EmuJ_001194700.1	Name=Small GTPase superfamily;
ECANG7_08561	EgrG_000157900.1	EmuJ_000157900.1	Name=hypothetical protein;
ECANG7_08638	EgrG_000305400.1	EmuJ_000305400.1	Name=Calponin repeat;Calponin homology domain;
ECANG7_08778	EgrG_000668100.1	EmuJ_000668100.1	Name=preliminar multidomain predicted protein
ECANG7_08861	EgrG_000305200.1	EmuJ_000305200.1	Name=SH3 domain;VHS;
ECANG7_08862	EgrG_000357400.1	EmuJ_000357400.1	Name=hypothetical protein;
ECANG7_08873	EgrG_000930400.1	EmuJ_000930400.1	Name=Protein kinase domain;
ECANG7_08875	EgrG_000724100.1	EmuJ_000724100.1	Name=Protein kinase domain;
ECANG7_08882	EgrG_002044000.1	EmuJ_000045900.1	Name=Origin recognition complex, subunit 3;
ECANG7_08935	EgrG_000353900.1	EmuJ_000353900.1	Name="Nucleoplasmin and Pfam-B_368 and Ribosomal_60s domain containing protein";
ECANG7_08983	EgrG_001038900.1	EmuJ_001038900.1	Name=Domain of unknown function DUF1709;
ECANG7_09039	EgrG_000766100.1	EmuJ_000766100.1	Name=WD40/YVTN repeat-like-containing domain;
ECANG7_09056	EgrG_000494800.1	EmuJ_000494800.1	Name=Glycosyl hydrolase, family 13, catalytic domain;
ECANG7_09115	EgrG_000739000.1	EmuJ_000739000.1	Name=hypothetical protein;
ECANG7_09194	EgrG_000078600.1	EmuJ_000078600.1	Name=Endonuclease/exonuclease/phosphatase;
ECANG7_09243	EgrG_000804100.1	EmuJ_000804100.1	Name=Zinc finger, C2H2;
ECANG7_09302	EgrG_000668200.1	EmuJ_000668200.1	Name=Neurotransmitter-gated ion-channel transmembrane domain;Neurotransmitter-gated ion-channel ligand-binding;
ECANG7_09595	EgrG_000576700.1	EmuJ_000576700.1	Name=Chaperonin Cpn60/TCP-1;
ECANG7_09638	EgrG_000160400.1	EmuJ_000160400.1	Name=Zinc finger, DHHC-type, palmitoyltransferase;
ECANG7_09683	EgrG_001186500.1	EmuJ_001186500.1	Name=Zinc finger, C2H2-like;
ECANG7_09688	EgrG_002050400.1	EmuJ_000786100.1	Name=hypothetical protein;
ECANG7_09775	EgrG_000649700.1	EmuJ_000649700.1	Name="transfer RNA-Tyr";
ECANG7_09809	EgrG_000539300.1	EmuJ_000539300.1	Name=hypothetical protein;
ECANG7_09899	EgrG_000733400.1	EmuJ_000733400.1	Name="blood brain barrier large neutral amino acid";
ECANG7_10262	EgrG_000319600.1	EmuJ_000319600.1	Name=Band 3 cytoplasmic domain;
ECANG7_10450	EgrG_000723900.1	EmuJ_000723900.1	Name=Protein kinase domain;Membrane bound O-acyl transferase, MBOAT;
ECANG7_10472	EgrG_002055100.1	EmuJ_000567100.1	Name=hypothetical protein;
ECANG7_10474	EgrG_000091800.1	EmuJ_000091800.1	Name=Hyaluronan/mRNA-binding protein;
ECANG7_10812	EgrG_000366200.1	EmuJ_000366200.1	Name=hypothetical protein;
ECANG7_10814	EgrG_000709800.1	EmuJ_000709800.1	Name=hypothetical protein;
ECANG7_11236	EgrG_000266700.1	EmuJ_000266700.1	Name=hypothetical protein;
ECANG7_11273	EgrG_000105500.1	EmuJ_000105500.1	Name=hypothetical protein;
